# Supplementary material for: Methylation-induced suppression of YAP/TAZ confers sensitivity to HDAC inhibitors in high-grade IDH mutant gliomas
Source: JCI Insight. 2025 Oct 9;10(22):e195385. doi: 10.1172/jci.insight.195385 (PMC12643497; doi:10.1172/jci.insight.195385)
Supplement: Supplemental table 1 [file jciinsight-10-195385-s085.xlsx]

## Sheet: Cell Culture Information
Culture Name	Cancer Type	Cancer Subtype	Grade	IDH Status	Source	Cell Culture Medfia
BT142	Glioma	Astrocytoma	3	R132H IDH1	ATCC	GSCM
905	Glioma	Astrocytoma	4	R132H IDH1	Kevin Woolard/UC Davis	GSCM
TS603	Glioma	Oligodendroglioma	3	R132H IDH1	Timothy Chan/Clevelend Clinic	GSCM
TB09	Glioma	Astrocytoma	3	R132H IDH1	Hai Yan/Duke University	GSCM + 5% FBS
827	Glioma	Glioblastoma	4	WT	Kevin Woolard/UC Davis	GSCM
923	Glioma	Glioblastoma	4	WT	Kevin Woolard/UC Davis	GSCM
211	Glioma	Glioblastoma	4	WT	Kevin Woolard/UC Davis	GSCM
GBM12	Glioma	Glioblastoma	4	WT	Jann Sarkaria/Mayo Clinic	GSCM
GBM43	Glioma	Glioblastoma	4	WT	Jann Sarkaria/Mayo Clinic	GSCM
RBE	Cholangiocarcinoma	Intrahepatic	N/A	R132S IDH1	Riken Biosciences	RPMI1640 + 10% FBS
YSCCC	Cholangiocarcinoma	Intrahepatic	N/A	R100Q IDH1	Riken Biosciences	RPMI1640 + 10% FBS
HuCCT1	Cholangiocarcinoma	Intrahepatic	N/A	WT	Riken Biosciences	RPMI1640 + 10% FBS
SSP25	Cholangiocarcinoma	Intrahepatic	N/A	WT	Riken Biosciences	RPMI1640 + 10% FBS
HT1080	Chondrosarcoma	Dedifferentiated	3	R132C IDH1	ATCC	DMEM + 10% FBS
JJ012	Chondrosarcoma	Conventional	2	R132G IDH1	Joel Block/Rush University	DMEM + 10% FBS
SW1353	Chondrosarcoma	Conventional	2	R172S IDH2	ATCC	DMEM + 10% FBS
OUMS27	Chondrosarcoma	Conventional	3	WT	JCRB	DMEM + 10% FBS
NDCS1	Chondrosarcoma	Dedifferentiated	3	WT	Akira Agose/Niigata University	RPMI1640 + 10% FBS
Hs819T	Chondrosarcoma	Conventional	2	WT	ATCC	DMEM + 10% FBS

## Sheet: GSCM Media Recipe
Formulation	Cell Culture Reagents	Volume	Final Conc
NBE	Neuroplex Serum Free Neuronal OR Neurobasal-A medium	500 mL	N/A
	Gem21 without Vitamin A	10 mL	10 mL/500 mL
	N-2 Neuroplex	5 mL	5 mL/500 mL
	L-Glutamine (200 mM) or GlutaMax	5 mL	1 mM
	EGF	1 mL (10 ug)	20 ng/mL
	bFGF	1 mL (10 ug)	20 ng/mL
	Non-essential Amino Acids (100x)	5 mL	5 mL/500 mL
	Heparin	0.5 mL/500 mL of 0.2% heparin	2e-06
	Penstrep (10,000 U/mL)	5 mL	5 mL/500 mL
DBE	DMEM/F12	500 mL	N/A
	Gem21 without Vitamin A	10 mL	10 mL/500 mL
	N-2 Neuroplex	5 mL	5 mL/500 mL
	EGF	1 mL (10 ug)	20 ng/mL
	bFGF	1 mL (10 ug)	20 ng/mL
	Non-essential Amino Acids (100x)	5 mL	5 mL/500 mL
	Heparin	0.5 mL/500 mL of 0.2% heparin	2e-06
	Penstrep (10,000 U/mL)	5 mL	5 mL/500 mL
Mix NBE and DBE 1 to 1 to yield glioma stem cell media (GSCM)
