# Supplementary material for: Methylation-induced suppression of YAP/TAZ confers sensitivity to HDAC inhibitors in high-grade IDH mutant gliomas
Source: JCI Insight. 2025 Oct 9;10(22):e195385. doi: 10.1172/jci.insight.195385 (PMC12643497; doi:10.1172/jci.insight.195385)
Supplement: Supplemental table 2 [file jciinsight-10-195385-s086.xlsx]

## Sheet: Upregulated
Rank	Gene Symbol	Log2FC (IDHmut)	Log2FC (IDHwt)	ΔLog2FC
1	STMN2	5.54791	2.29789	3.25002
2	GABRB2	4.37524	1.30729	3.06796
3	AMBN	4.27212	1.48776	2.78436
4	DDIT4L	3.62169	1.10634	2.51535
5	RSPH4A	4.27024	1.93922	2.33102
6	PHOSPHO1	6.70464	4.37586	2.32878
7	KISS1R	4.12169	1.79823	2.32347
8	BMP6	4.87305	2.75703	2.11602
9	TPH1	3.5861	1.47204	2.11407
10	PSD2	3.15944	1.25969	1.89975
11	FTCD	4.17285	2.30891	1.86394
12	MPP7	5.12266	3.2836	1.83907
13	C14orf37	2.95387	1.15159	1.80228
14	ACTL6B	3.90709	2.15014	1.75695
15	ENPP2	3.06469	1.38409	1.6806
16	NPL	2.69027	1.01991	1.67036
17	FZD4	2.4989	0.931042	1.56786
18	RNASE1	2.71834	1.15672	1.56162
19	HES2	3.43312	1.92486	1.50827
20	CACNA1G	2.91547	1.44502	1.47045
21	JHDM1D-AS1	2.48608	1.023	1.46307
22	MUC3A	5.93088	4.4771	1.45378
23	OTUD7A	3.29479	1.84911	1.44569
24	TJP3	5.79763	4.35669	1.44094
25	ERBB4	2.79339	1.35305	1.44035
26	ZSCAN23	2.10427	0.688009	1.41626
27	SYT7	2.64585	1.25545	1.3904
28	TMEM232	2.69527	1.37182	1.32345
29	ETFBKMT	2.02212	0.711389	1.31073
30	DSP	2.5217	1.21461	1.30709
31	HLA-DMB	2.5574	1.25325	1.30415
32	FBXO27	2.18988	0.886299	1.30358
33	NMNAT2	3.21181	1.90832	1.30349
34	ZBBX	2.93752	1.63691	1.30061
35	CD1D	4.62484	3.34425	1.28059
36	GDF9	2.05826	0.799573	1.25869
37	C3	2.81447	1.56121	1.25326
38	NLRP1	2.04182	0.790942	1.25088
39	LDHD	2.51388	1.26438	1.24951
40	SLC30A3	3.0732	1.83356	1.23965
41	CCNA1	2.9686	1.7407	1.2279
42	EFCAB10	1.93584	0.723577	1.21226
43	LRP2	2.46134	1.25332	1.20802
44	CCDC126	1.84976	0.643975	1.20579
45	LOC101928403	2.15746	0.964927	1.19253
46	DNAH2	2.34697	1.17031	1.17667
47	LINC00936	2.70146	1.54236	1.1591
48	ANKRD24	3.18132	2.03615	1.14517
49	CCDC177	2.92729	1.79625	1.13104
50	ANGPTL6	2.51736	1.40017	1.11719

## Sheet: Downregulated
Rank	Gene Symbol	Log2FC (IDHmut)	Log2FC (IDHwt)	ΔLog2FC
1	LGALS3	-1.64526	0.71837	-2.36363
2	ADCY7	-0.903763	1.18882	-2.09258
3	PSMB10	-2.48009	-0.497267	-1.98282
4	KCTD15	-3.32338	-1.35052	-1.97285
5	PHF19	-2.88007	-1.24527	-1.63479
6	NMI	-2.36134	-0.861659	-1.49968
7	RHOJ	-2.34475	-0.86722	-1.47753
8	TGFB1I1	-2.42936	-0.9584	-1.47096
9	CFLAR	-2.20694	-0.744655	-1.46228
10	FAIM	-2.31219	-0.879502	-1.43268
11	ZNF436	-2.06485	-0.634943	-1.42991
12	FBXW4	-2.43462	-1.03679	-1.39783
13	IL6R	-0.758702	0.632589	-1.39129
14	COMTD1	-0.649291	0.706367	-1.35566
15	SAMD10	-2.0581	-0.796637	-1.26146
16	HDGF	-2.19366	-0.941641	-1.25202
17	TFEB	-0.554246	0.664736	-1.21898
18	TFAP4	-1.73455	-0.543921	-1.19063
19	C5orf56	-1.96347	-0.791226	-1.17225
20	NFKB1	-2.17353	-1.01929	-1.15424
21	ZMYND11	-2.12548	-0.977787	-1.14769
22	PPP3CB-AS1	-1.96451	-0.836994	-1.12752
23	TYMS	-2.52814	-1.40477	-1.12337
24	PRTFDC1	-1.49944	-0.377505	-1.12194
25	AS3MT	-1.93997	-0.822552	-1.11742
26	PHF2	-2.01498	-0.903261	-1.11172
27	ZXDA	-1.80248	-0.699003	-1.10348
28	PITPNM2	-1.66698	-0.568953	-1.09802
29	FADS1	-1.57095	-0.479448	-1.0915
30	MIR1908	-1.57095	-0.479448	-1.0915
31	ZBTB2	-1.52505	-0.440213	-1.08484
32	CERS2	-1.81464	-0.740264	-1.07438
33	MVB12B	-1.92889	-0.857118	-1.07177
34	USP13	-1.62654	-0.566293	-1.06025
35	GAL3ST4	-1.85437	-0.801596	-1.05278
36	GTF3C6	-2.61891	-1.57329	-1.04563
37	EFCAB2	-2.33565	-1.2975	-1.03816
38	NSMAF	-1.96846	-0.935122	-1.03334
39	POU6F1	-1.8206	-0.789719	-1.03088
40	RTP4	-2.27459	-1.24739	-1.0272
41	P2RX6	-2.11558	-1.08932	-1.02626
42	PCBD1	-1.81692	-0.802134	-1.01478
43	HAS3	-1.64822	-0.654239	-0.993978
44	MOV10	-1.61957	-0.62579	-0.993775
45	TNFSF12	-1.74203	-0.767303	-0.974724
46	FAM57A	-1.9856	-1.01459	-0.971009
47	ZBED3	-1.45978	-0.494712	-0.965073
48	MYH7	-2.0932	-1.12964	-0.963565
49	PTPN9	-1.48234	-0.530953	-0.95139
50	NUPR1	-1.82994	-0.880085	-0.949856
