# Supplementary material for: Methylation-induced suppression of YAP/TAZ confers sensitivity to HDAC inhibitors in high-grade IDH mutant gliomas
Source: JCI Insight. 2025 Oct 9;10(22):e195385. doi: 10.1172/jci.insight.195385 (PMC12643497; doi:10.1172/jci.insight.195385)
Supplement: Supplemental table 3 [file jciinsight-10-195385-s087.xlsx]

## Sheet: Drug sensitivity AUC (Sanger GD
Rank	Gene/Compound	Dataset	Correlation	Drug Mechanism
1	I-BET-762 (GDSC1:275)	Drug sensitivity AUC (Sanger GDSC1)	0.483	Bromodomain Inhibitor
2	ACY-1215 (GDSC1:264)	Drug sensitivity AUC (Sanger GDSC1)	0.48	HDAC Inhibitor
3	METHOTREXATE (GDSC1:1008)	Drug sensitivity AUC (Sanger GDSC1)	0.465	Folate Analog
4	PANOBINOSTAT (GDSC1:438)	Drug sensitivity AUC (Sanger GDSC1)	0.459	pan-HDAC Inhibitor
5	VORINOSTAT (GDSC1:1012)	Drug sensitivity AUC (Sanger GDSC1)	0.457	pan-HDAC inhibitor
6	NPK76-11-72-1 (GDSC1:257)	Drug sensitivity AUC (Sanger GDSC1)	0.441	PLK3 Inhibitor
7	AR-42 (GDSC1:272)	Drug sensitivity AUC (Sanger GDSC1)	0.44	pan-HDAC Inhibitor
8	VENETOCLAX (GDSC1:412)	Drug sensitivity AUC (Sanger GDSC1)	0.409	BCL2 Inhibitor
9	FK-866 (GDSC1:1248)	Drug sensitivity AUC (Sanger GDSC1)	0.403	NAMPT Inhibitor
10	CUDC-101 (GDSC1:273)	Drug sensitivity AUC (Sanger GDSC1)	0.403	Class 1/2 HDAC Inhibitor
11	NAVITOCLAX (GDSC1:1011)	Drug sensitivity AUC (Sanger GDSC1)	0.401	BCL2 Inhibitor
12	BX-912 (GDSC1:222)	Drug sensitivity AUC (Sanger GDSC1)	0.397	PDK1/AK Inhibitor
13	PHA-793887 (GDSC1:301)	Drug sensitivity AUC (Sanger GDSC1)	0.396	CDK Inhibitor
14	MIRIN (GDSC1:1048)	Drug sensitivity AUC (Sanger GDSC1)	0.385	ATM/ATR Inhibitor
15	CAY10603 (GDSC1:276)	Drug sensitivity AUC (Sanger GDSC1)	0.385	HDAC2/6 Inhibitor
16	AUSERTIB (GDSC1:431)	Drug sensitivity AUC (Sanger GDSC1)	0.384	Aurora Kinase Inhibitor
17	TUBASTATIN-A (GDSC1:265)	Drug sensitivity AUC (Sanger GDSC1)	0.381	HDAC6 Inhibitor
18	UNC0638 (GDSC1:245)	Drug sensitivity AUC (Sanger GDSC1)	0.378	Histone Methyltransferase Inhibitor
19	THZ-2-102-1 (GDSC1:346)	Drug sensitivity AUC (Sanger GDSC1)	0.371	CDK7 Inhibitor
20	WZ3105 (GDSC1:252)	Drug sensitivity AUC (Sanger GDSC1)	0.37	PI3K Inhibitor
21	TG-101348 (GDSC1:306)	Drug sensitivity AUC (Sanger GDSC1)	0.366	JAK2 Inhibitor
22	5-FLUOROURACIL (GDSC1:179)	Drug sensitivity AUC (Sanger GDSC1)	0.366	Antimetabolite
23	NSC-319726 (GDSC1:461)	Drug sensitivity AUC (Sanger GDSC1)	0.366	Mutant p53 Reactivator
24	9-??-D-ARABINOFURANOSYL GUANINE (GDSC1:427)	Drug sensitivity AUC (Sanger GDSC1)	0.365	Antimetabolite
25	SNX-2112 (GDSC1:328)	Drug sensitivity AUC (Sanger GDSC1)	0.363	HSP90 Inhibitor
26	KB NB 142-70 (GDSC1:407)	Drug sensitivity AUC (Sanger GDSC1)	0.362	PKD Inhibitor
27	BELINOSTAT (GDSC1:274)	Drug sensitivity AUC (Sanger GDSC1)	0.362	pan-HDAC Inhibitor
28	TPCA-1 (GDSC1:305)	Drug sensitivity AUC (Sanger GDSC1)	0.358	kB/IKK Inhibitor
29	CX-5461 (GDSC1:300)	Drug sensitivity AUC (Sanger GDSC1)	0.352	TOP2 Inhibitor
30	PEMETREXED (GDSC1:428)	Drug sensitivity AUC (Sanger GDSC1)	0.35	Folate Analog
31	PIK-93 (GDSC1:303)	Drug sensitivity AUC (Sanger GDSC1)	0.35	PI4K Inhibitor
32	PHENFORMIN (GDSC1:196)	Drug sensitivity AUC (Sanger GDSC1)	0.347	Mixed Mode
33	AT-7519 (GDSC1:219)	Drug sensitivity AUC (Sanger GDSC1)	0.344	CDK Inhibitor
34	XMD13-2 (GDSC1:330)	Drug sensitivity AUC (Sanger GDSC1)	0.343	RIPK1 Inhibitor
35	FLAVOPIRIDOL (GDSC1:432)	Drug sensitivity AUC (Sanger GDSC1)	0.336	CDK Inhibitor
36	AKTI-1/2 (GDSC1:228)	Drug sensitivity AUC (Sanger GDSC1)	0.335	AKT Inhibitor
37	NG25 (GDSC1:260)	Drug sensitivity AUC (Sanger GDSC1)	0.332	TAK1 Inhibitor
38	TRICHOSTATIN A (GDSC1:437)	Drug sensitivity AUC (Sanger GDSC1)	0.325	pan-HDAC Inhibitor
39	CAY10566 (GDSC1:416)	Drug sensitivity AUC (Sanger GDSC1)	0.322	SCD1 Inhibitor
40	AICAR (GDSC1:1001)	Drug sensitivity AUC (Sanger GDSC1)	0.322	AMPK Inducer
41	JW-7-24-1 (GDSC1:256)	Drug sensitivity AUC (Sanger GDSC1)	0.321	CDK Inhibitor
42	CD532 (GDSC1:449)	Drug sensitivity AUC (Sanger GDSC1)	0.319	Aurora Kinase Inhibitor
43	ARRY-520 (GDSC1:474)	Drug sensitivity AUC (Sanger GDSC1)	0.314	KSP Inhibitor
44	TL-1-85 (GDSC1:261)	Drug sensitivity AUC (Sanger GDSC1)	0.312	TAKI Inhibitor
45	BAYER IKKB INHIBITOR (GDSC1:290)	Drug sensitivity AUC (Sanger GDSC1)	0.311	IkB/IKK Inhibitor
46	QL-X-138 (GDSC1:331)	Drug sensitivity AUC (Sanger GDSC1)	0.31	BTK/MNK Dual Inhibitor
47	HDAC INHIBITOR XV (GDSC1:271)	Drug sensitivity AUC (Sanger GDSC1)	0.306	pan-HDAC Inhibitor
48	GSK1070916 (GDSC1:226)	Drug sensitivity AUC (Sanger GDSC1)	0.306	Aurora Kinase Inhibitor
49	BMS-345541 (GDSC1:203)	Drug sensitivity AUC (Sanger GDSC1)	0.301	IkB/IKK Inhibitor
50	BIX02189 (GDSC1:279)	Drug sensitivity AUC (Sanger GDSC1)	0.301	MEK Inhibitor

## Sheet: Drug sensitivity AUC (CTD^2)
Rank	Gene/Comp pound	Dataset	Correlation	Drug Mechanism
1	PX-12 (CTRP:609124)	Drug sensitivity AUC (CTD^2)	0.603	Thioredoxin Inhibitor
2	BELINOSTAT (CTRP:60225)	Drug sensitivity AUC (CTD^2)	0.578	pan-HDAC Inhibitor
3	TENIPOSIDE (CTRP:27871)	Drug sensitivity AUC (CTD^2)	0.554	DNA Damaging Agent
4	LRRK2-IN-1 (CTRP:607696)	Drug sensitivity AUC (CTD^2)	0.536	LRRK2 Inhibitor
5	DECITABINE (CTRP:347775)	Drug sensitivity AUC (CTD^2)	0.526	DNMT Inhibitor
6	CYTARABINE (CTRP:62690)	Drug sensitivity AUC (CTD^2)	0.525	Antimetabolite
7	BRD-A94377914 (CTRP:61724)	Drug sensitivity AUC (CTD^2)	0.524	pan-HDAC Inhibitor
8	CICLOPIROX (CTRP:28784)	Drug sensitivity AUC (CTD^2)	0.518	Trivalent Metal Chelator
9	TACEDINALINE (CTRP:54200)	Drug sensitivity AUC (CTD^2)	0.512	Class HDAC Inhibitor
10	TIVANTINIB (CTRP:687406)	Drug sensitivity AUC (CTD^2)	0.502	MET Inhibitor
11	SOTRASTAURIN (CTRP:661032)	Drug sensitivity AUC (CTD^2)	0.5	pan-PKC Inhibitor
12	PRIMA1 (CTRP:50131)	Drug sensitivity AUC (CTD^2)	0.498	Mutant P53 Reactivator
13	BRD-K70511574 (CTRP:648987)	Drug sensitivity AUC (CTD^2)	0.495	PLK1 Inhibitor
14	VINCRISTINE (CTRP:62602)	Drug sensitivity AUC (CTD^2)	0.494	Microtubule Destabilizer
15	SR-II-138A (CTRP:411770)	Drug sensitivity AUC (CTD^2)	0.492	EIF4 Inhibitor
16	TRIAZOLOTHIADIAZINE (CTRP:385240)	Drug sensitivity AUC (CTD^2)	0.49	Aromatase Inhibitor
17	ETOPOSIDE (CTRP:48589)	Drug sensitivity AUC (CTD^2)	0.489	TOP2 Inhibitor
18	CARBOPLATIN:ETOPOSIDE (40:17 MOL/MOL (CTRP:660223)	Drug sensitivity AUC (CTD^2)	0.488	Mixed Mode
19	PANOBINOSTAT (CTRP:54210)	Drug sensitivity AUC (CTD^2)	0.486	pan-HDAC Inhibitor
20	KPT-185 (CTRP:660935)	Drug sensitivity AUC (CTD^2)	0.483	XPO1/CRIM1 Inhibitor
21	DECITABINE:CARBOPLATIN(1:1 1 MOL/MOL) (CTRP:660250)	Drug sensitivity AUC (CTD^2)	0.483	Mixed Mode
22	KX2-391 (CTRP:660779)	Drug sensitivity AUC (CTD^2)	0.481	Src Inibitor
23	LY2183240 (CTRP:375496)	Drug sensitivity AUC (CTD^2)	0.481	FAAH Inhibitor
24	DECITABINE:NAVITOCLAX (2:1 MOL/MOL) (CTRP:660180)	Drug sensitivity AUC (CTD^2)	0.479	Mixed Mode
25	NECROSULFONAMIDE (CTRP:677522)	Drug sensitivity AUC (CTD^2)	0.478	MLKL Inhibitor
26	PL-DI (CTRP:609440)	Drug sensitivity AUC (CTD^2)	0.477	Glutathione Crosslinker
27	JQ1-(+) (CTRP:616354)	Drug sensitivity AUC (CTD^2)	0.476	Bromodomain Inhibitor
28	GSK461364 (CTRP:649862)	Drug sensitivity AUC (CTD^2)	0.476	PLK1 Inhibitor
29	PARBENDAZOLE (CTRP:28172)	Drug sensitivity AUC (CTD^2)	0.475	Microtubule Destabilizer
30	KW-2449 (CTRP:660413)	Drug sensitivity AUC (CTD^2)	0.475	FLT3 Inhibitor
31	PAC-1 (CTRP:411832)	Drug sensitivity AUC (CTD^2)	0.474	Zinc Chelator
32	VORINOSTAT:CARBOPLATIN(1: MOL/MOL) (CTRP:660131)	Drug sensitivity AUC (CTD^2)	0.474	Mixed Mode
33	APICIDIN (CTRP:61097)	Drug sensitivity AUC (CTD^2)	0.473	HDAC2/3 Inhibitor
34	BRD-K34222889 (CTRP:688888)	Drug sensitivity AUC (CTD^2)	0.472	Glutathione Crosslinker
35	VORINOSTAT (CTRP:56554)	Drug sensitivity AUC (CTD^2)	0.471	pan-HDAC Inhibitor
36	DOXORUBICIN (CTRP:36599)	Drug sensitivity AUC (CTD^2)	0.47	TOP2 Inhibitor
37	BARASERTIB (CTRP:601923)	Drug sensitivity AUC (CTD^2)	0.469	Aurora Kinase Inhibitor
38	ML311 (CTRP:290356)	Drug sensitivity AUC (CTD^2)	0.466	BCL2 Inhibitor
39	I-BET151 (CTRP:660206)	Drug sensitivity AUC (CTD^2)	0.465	Bromodomain Inhibitor
40	NARCICLASINE (CTRP:632243)	Drug sensitivity AUC (CTD^2)	0.465	STAT3 Inhibitor
41	JQ-1:CARBOPLATIN (1:1 MOL/MOL) (CTRP:660247)	Drug sensitivity AUC (CTD^2)	0.465	Mixed Mode
42	COMPOUND 23 CITRATE (CTRP:417451)	Drug sensitivity AUC (CTD^2)	0.463	CDK Inhibitor
43	NSC-95397 (CTRP:50715)	Drug sensitivity AUC (CTD^2)	0.461	CDC25 Inhibitor
44	TANESPIMYCIN:GEMCITABINE (1:1 MOL/MOL) (CTRP:660216)	Drug sensitivity AUC (CTD^2)	0.46	Mixed Mode
45	BI-2536 (CTRP:347813)	Drug sensitivity AUC (CTD^2)	0.459	PLK1 Inhibitor
46	CR-1-318 (CTRP:418209)	Drug sensitivity AUC (CTD^2)	0.459	EIF4 Inhibitor
47	MERCK60 (CTRP:61674)	Drug sensitivity AUC (CTD^2)	0.457	HDAC1/2 Inhibitor
48	ENTINOSTAT (CTRP:60218)	Drug sensitivity AUC (CTD^2)	0.456	Class I HDAC Inhibitor
49	PIPLARTINE (CTRP:39782)	Drug sensitivity AUC (CTD^2)	0.455	Glutathione Crosslinker
50	INDISULAM (CTRP:411874)	Drug sensitivity AUC (CTD^2)	0.455	Carbonic Anhydrase Inhibitor
