# Supplementary material for: Methylation-induced suppression of YAP/TAZ confers sensitivity to HDAC inhibitors in high-grade IDH mutant gliomas
Source: JCI Insight. 2025 Oct 9;10(22):e195385. doi: 10.1172/jci.insight.195385 (PMC12643497; doi:10.1172/jci.insight.195385)
Supplement: Supplemental table 4 [file jciinsight-10-195385-s088.xlsx]

## Sheet: Sheet1
HDACi Resistance Gene Signature	HDACi Sensitivity Gene Signature
ACOT9	ACVR2B
ADAM9	ANKRD46
AJUBA	ARID1B
AMOTL2	BCL7A
ANXA1	BSN
ANXA2P1	C14orf93
ANXA2P2	C7orf41
ATP6V0E1	CBX2
CAST	CCDC177
CAV1	CDK5R1
CAV2	CECR6
CLCF1	CNTNAP2
CYR61	CSRNP3
EPHA2	DUSP26
FAM114A1	ELAVL4
FOSL1	EPB41
GNG12	FAM184A
GPX8	FXYD6
HLA-E	FZD3
HRH1	HDAC2
CRIM1	HES6
FGF2	INSM1
IL6ST	KCNC1
IQGAP1	KCNH2
ITGA3	KDM1A
ITGB5	KIF1A
KDELR3	LOC100505760
LMNA	MAPT
LOC100288911	MARCKSL1
LRP10	MBTD1
MICA	MEX3A
MIR22HG	NASP
MYOF	PODXL2
NCEH1	POU2F1
NM	PRG-3
PLIN3	RGS16
PLK2	RIMBP2
POLD4	SBK1
PPIC	SEPT2
PRSS23	SLC16A10
PTRF	SMM8
RHOC	SOCS7
RRAS	TMEM74
S100A10	VASH2
S100A11	YPEL1
SP100	ZNF74
TCIRG1
TIMP1
TNFRSF12A
TNFRSF1A
TRIM6
WWTR1
ZFP36L1
