# Supplementary material for: Methylation-induced suppression of YAP/TAZ confers sensitivity to HDAC inhibitors in high-grade IDH mutant gliomas
Source: JCI Insight. 2025 Oct 9;10(22):e195385. doi: 10.1172/jci.insight.195385 (PMC12643497; doi:10.1172/jci.insight.195385)
Supplement: Supplemental table 5 [file jciinsight-10-195385-s089.xlsx]

## Sheet: Parental Cultures_IDHwt_vs_mut
Symbol	Base mean	log2(FC)	StdErr	Wald-Stats	P-value	P-adj	HDACi Resistance Signature	Symbol	HDACi Sensitivity Signature	Symbol	YAP-TAZ Gene Signature	Symbol
PDPN	3299.38	-14.3123	1.10313	-12.9742	1.71272e-38	1.2396e-35		ACOT9		LOC100505760		MYOF
RBP1	373.922	-11.4913	1.09139	-10.529	6.34882e-26	2.3444e-23		ADAM9		SLC16A10		AMOTL2
MAOB	680.233	-11.3809	1.08165	-10.5217	6.85968e-26	2.48238e-23		AJUBA		ANKRD46		LATS2
POSTN	1577.37	-10.7394	1.44108	-7.45233	9.17032e-14	7.21425e-12		AMOTL2		TMEM74		CTGF
COL3A1	812.778	-10.5675	2.02586	-5.21631	1.82525e-07	3.59815e-06		ANXA1		ELAVL4		CYR61
MAMDC2	1325.15	-10.1176	1.31911	-7.67003	1.71958e-14	1.55571e-12		ANXA2P1		EPB41		ANKRD1
CRYZL2P	105.276	-9.98355	1.40042	-7.12895	1.0114e-12	6.60656e-11		ANXA2P2		C7orf41		ASAP1
HPS1	172.454	-9.73283	1.42555	-6.82744	8.64403e-12	4.72523e-10		ATP6V0E1		KDM1A		AXL
C1orf115	102.08	-9.61805	1.51561	-6.34598	2.21012e-10	8.94629e-09		CAST		RIMBP2		F3
C9orf64	166.693	-9.36218	0.788855	-11.8681	1.73438e-32	1.04606e-29		CAV1		CNTNAP2		IGFBP3
LTBR	159.255	-9.33098	2.21793	-4.20708	2.58695e-05	0.000257048		CAV2		CECR6		CRIM1
CPQ	203.569	-9.11891	0.814648	-11.1937	4.3785e-29	2.08486e-26		CLCF1		YPEL1		FJX1
KCNE4	1608.2	-9.09271	0.474914	-19.146	1.04475e-81	6.30122e-78		CYR61		HDAC2		FOXF2
CPPED1	211.479	-8.85796	1.06551	-8.31337	9.30213e-17	1.24676e-14		EPHA2		SOCS7		GADD45A
CYP27A1	371.225	-8.85276	0.628766	-14.0796	5.07132e-45	4.58802e-42		FAM114A1		INSM1		CCDC80
C2CD4A	673.132	-8.81182	0.942088	-9.35349	8.47989e-21	1.84862e-18		FOSL1		KCNC1		NT5E
	57.3212	-8.78499	1.51878	-5.78423	7.28451e-09	2.10552e-07		GNG12		KCNH2		DOCK5
RAB34	1627.61	-8.78445	0.300303	-29.252	4.23851e-188	7.66916e-184		GPX8		SBK1		PTPN14
CPNE8	236.425	-8.72818	1.16782	-7.47388	7.78635e-14	6.2339e-12		HLA-E		MAPT		ARHGEF17
COL5A1	1954.28	-8.67637	0.798748	-10.8625	1.73981e-27	6.99558e-25		HRH1		NASP		NUAK2
PDLIM4	1953.02	-8.59672	0.622617	-13.8074	2.30007e-43	1.89171e-40		İCRIM1		PODXL2		TGFB2
POU3F4	55.9677	-8.42875	1.45068	-5.8102	6.23982e-09	1.83284e-07		İFGF2		FXYD6		RBMS3
CBR1	1127.5	-8.42305	0.511727	-16.46	7.10553e-61	1.60709e-57		İIL6ST		POU2F1
TTC12	108.642	-8.39578	0.9987	-8.40671	4.2166e-17	5.91435e-15		IQGAP1		MBTD1
MT1F	32.8038	-8.30218	0.934422	-8.88483	6.40176e-19	1.1246e-16		ITGA3		KIF1A
PCDHGC4	649.876	-8.2136	0.690309	-11.8984	1.20584e-32	7.52358e-30		ITGB5		PRG-3
IL13RA2	198.222	-8.15081	0.831054	-9.8078	1.04218e-22	2.73293e-20		KDELR3		HES6
XKR8	69.1479	-8.11313	0.918225	-8.83567	9.95002e-19	1.69845e-16		LMNA		45902
G0S2	26.9944	-8.01811	0.96006	-8.35168	6.72971e-17	9.15544e-15		LOC100288911		CCDC177
VASN	421.925	-7.96056	0.756818	-10.5185	7.10239e-26	2.51982e-23		LRP10		SMM8
RNF135	24.8592	-7.90162	1.39864	-5.64948	1.60934e-08	4.26346e-07		MICA		ARID1B
CCDC122	24.673	-7.8903	1.50929	-5.22781	1.71527e-07	3.42185e-06		MIR22HG		RGS16
LACC1	23.968	-7.84839	1.06589	-7.36326	1.79473e-13	1.36445e-11		MYOF		BCL7A
DIRAS3	421.225	-7.81475	0.77104	-10.1353	3.85037e-24	1.16114e-21		NCEH1		C14orf93
FZD6	1081.49	-7.76278	0.847127	-9.16365	5.01711e-20	1.03159e-17		NM		MARCKSL1
CAMK2A	298.814	-7.62329	1.09572	-6.95735	3.46724e-12	2.04353e-10		PLIN3		ZNF74
CXCR4	558.356	-7.60803	0.6468	-11.7626	6.08494e-32	3.44065e-29		PLK2		DUSP26
JHY	24.0248	-7.53023	1.07098	-7.03118	2.04791e-12	1.26467e-10		POLD4		FAM184A
C21orf62	719.52	-7.5244	0.987007	-7.62346	2.46974e-14	2.17988e-12		PPIC		FZD3
B3GNT7	228.321	-7.49719	0.837316	-8.95383	3.43347e-19	6.21253e-17		PRSS23		VASH2
SLFN12	111.822	-7.4564	1.04429	-7.14014	9.32339e-13	6.11223e-11		PTRF		CSRNP3
SERPINB1	43.823	-7.4384	1.33936	-5.5537	2.79684e-08	6.98014e-07		RHOC		CBX2
COL6A3	798.732	-7.42274	1.82426	-4.06891	4.72333e-05	0.00043251		RRAS		CDK5R1
MT1M	17.2771	-7.37594	0.960321	-7.6807	1.58222e-14	1.45323e-12		S100A10		BSN
RARRES2	33.6649	-7.37147	1.08544	-6.79126	1.1116e-11	5.9819e-10		S100A11		MEX3A
TSTD1	54.0479	-7.26365	1.51228	-4.8031	1.56229e-06	2.31896e-05		SP100		ACVR2B
SP8	57.9675	-7.25647	0.876887	-8.27526	1.28176e-16	1.69286e-14		TCIRG1
ARSD	255.157	-7.17779	0.446195	-16.0867	3.16363e-58	4.77023e-55		TIMP1
HOXB-AS3	173.907	-7.17581	1.5507	-4.62746	3.70182e-06	4.87487e-05		TNFRSF12A
WNT7A	112.635	-7.15115	1.07746	-6.63702	3.20084e-11	1.5911e-09		TNFRSF1A
HOXB8	248.886	-7.13866	1.26009	-5.66518	1.46866e-08	3.93689e-07		TRIM6
MIR124-2HG	14.2623	-7.09823	1.35975	-5.22023	1.78697e-07	3.53758e-06		WWTR1
MT1E	17.6187	-7.07937	1.19473	-5.92548	3.11389e-09	9.83293e-08		ZFP36L1
RPE65	515.104	-7.07287	0.900078	-7.85807	3.90107e-15	3.9655e-13
SCN11A	43.5343	-7.06711	1.52475	-4.63492	3.57073e-06	4.71253e-05
GRIA1	728.562	-7.00017	0.884316	-7.91592	2.45434e-15	2.62774e-13
PHF11	48.2968	-6.99816	1.0957	-6.38694	1.69241e-10	7.03963e-09
TPPP3	227.063	-6.98762	0.791062	-8.83321	1.01715e-18	1.72003e-16
FAM83G	72.1673	-6.97112	0.920685	-7.57167	3.68464e-14	3.15971e-12
SEMA3E	802.119	-6.95525	0.95791	-7.26087	3.84622e-13	2.69743e-11
GRM7	24.966	-6.93886	1.57911	-4.39415	1.11206e-05	0.000124341
APCDD1L	70.7908	-6.93362	1.23332	-5.62191	1.88862e-08	4.93112e-07
PYCARD	12.2932	-6.8833	0.934251	-7.36772	1.73575e-13	1.32517e-11
PARVB	571.823	-6.85345	0.422443	-16.2234	3.4473e-59	6.93061e-56
IDO1	37.75	-6.80818	1.56283	-4.3563	1.32277e-05	0.000144443
CBLN3	17.4778	-6.7422	0.874305	-7.71149	1.24353e-14	1.16582e-12
ARL9	13.6287	-6.70827	1.16712	-5.74772	9.04539e-09	2.55331e-07
PNOC	13.2038	-6.67537	1.79699	-3.71475	0.000203407	0.00146269
FMOD	13.0241	-6.64576	1.10227	-6.02918	1.64795e-09	5.46117e-08
RPL39L	141.971	-6.6195	1.22685	-5.39554	6.8316e-08	1.52606e-06
TFPI2	167.096	-6.61341	0.99688	-6.63411	3.26468e-11	1.60957e-09
TOM1L1	159.402	-6.56335	0.486591	-13.4884	1.82911e-41	1.43896e-38
KHNYN	658.749	-6.54501	0.246226	-26.5813	1.11691e-155	1.01047e-151
SNTG1	244.861	-6.45946	0.934809	-6.90992	4.8492e-12	2.79432e-10
PRICKLE3	55.7051	-6.43905	0.597864	-10.7701	4.76452e-27	1.87411e-24
TP73-AS1	450.197	-6.4162	0.573338	-11.1909	4.51581e-29	2.0951e-26
45914	13.7178	-6.39264	1.48148	-4.31504	1.59577e-05	0.000169647
FRZB	59.2903	-6.3358	0.902954	-7.01675	2.27084e-12	1.38813e-10
IFITM3	1331.73	-6.30883	0.422988	-14.9149	2.63573e-50	3.40649e-47
HOXB2	222.483	-6.29697	0.929329	-6.77582	1.23703e-11	6.54467e-10
MSN	9098.56	-6.27375	0.589734	-10.6383	1.97753e-26	7.61306e-24
MFAP2	50.7454	-6.26116	1.18755	-5.27234	1.34696e-07	2.76325e-06
AGAP2-AS1	42.3632	-6.2259	0.76059	-8.18563	2.70891e-16	3.40383e-14
VRK2	55.7459	-6.21709	1.37077	-4.53548	5.74716e-06	7.01208e-05
YDJC	196.453	-6.19619	0.426709	-14.5209	8.93701e-48	9.51213e-45
MAB21L2	11.4143	-6.12555	0.85717	-7.14625	8.91809e-13	5.91077e-11
RDH13	188.612	-6.11407	0.351891	-17.3749	1.27821e-67	4.6256e-64
CDH1	34.252	-6.08484	0.941418	-6.46348	1.02323e-10	4.49377e-09
RNF212	13.7721	-6.07777	1.62747	-3.7345	0.000188089	0.00137953
PXDNL	55.3199	-6.02762	1.16994	-5.15209	2.57595e-07	4.89592e-06
FBXO17	301.65	-6.0148	0.703773	-8.5465	1.2688e-17	1.91313e-15
LINC00189	12.9863	-5.99133	1.7186	-3.48617	0.000489988	0.00307522
GALR1	78.0516	-5.9758	1.05401	-5.66959	1.43138e-08	3.84836e-07
CMKLR1	153.606	-5.96768	1.08399	-5.5053	3.68538e-08	8.82054e-07
CPLX2	129.879	-5.9616	1.22674	-4.8597	1.17563e-06	1.81815e-05
FOXL2NB	10.1509	-5.95872	1.18103	-5.04534	4.52706e-07	7.99148e-06
CAPG	784.316	-5.94465	0.752014	-7.90496	2.68018e-15	2.81948e-13
GJA1	2283.57	-5.93031	0.835197	-7.10049	1.24313e-12	8.03328e-11
AL162231.1	50.653	-5.89082	0.790358	-7.45335	9.09979e-14	7.19003e-12
HOPX	773.15	-5.87358	0.82855	-7.08898	1.35103e-12	8.69949e-11
CGAS	36.4153	-5.86279	1.13158	-5.18107	2.20618e-07	4.27395e-06
GALNT17	49.2552	-5.85002	1.55738	-3.75633	0.000172424	0.00128283
ITM2A	11.5063	-5.81427	1.55393	-3.74166	0.000182808	0.00134954
HTRA3	24.3919	-5.76228	1.06074	-5.43234	5.56192e-08	1.27067e-06
PLBD1	24.6585	-5.74955	0.917787	-6.26458	3.73823e-10	1.43608e-08
CCDC152	30.8225	-5.74557	1.15054	-4.99381	5.92003e-07	9.99226e-06
CADPS	84.4922	-5.71517	1.04373	-5.47569	4.35807e-08	1.02144e-06
OPLAH	81.9074	-5.71446	0.684076	-8.35355	6.62416e-17	9.08012e-15
HOXD10	151.124	-5.68501	0.91513	-6.21225	5.22324e-10	1.93667e-08
MAP1LC3A	311.605	-5.67629	0.814418	-6.96975	3.17498e-12	1.88974e-10
SH2D4A	214.981	-5.67107	0.774143	-7.32561	2.37814e-13	1.75633e-11
MGST2	158.756	-5.65947	0.909406	-6.22326	4.86932e-10	1.82413e-08
SAMD5	843.437	-5.61793	1.12807	-4.98014	6.35379e-07	1.06253e-05
EVC2	42.1454	-5.60143	0.819344	-6.83649	8.11579e-12	4.49074e-10
APOBEC3G	109.294	-5.54922	0.752602	-7.37338	1.66354e-13	1.27543e-11
MEOX2	556.032	-5.54491	1.25375	-4.42265	9.74975e-06	0.000111231
NMNAT3	116.081	-5.53721	0.689478	-8.03101	9.66719e-16	1.12127e-13
FKBP5	1098.24	-5.53155	0.373373	-14.8151	1.1704e-49	1.41182e-46
FAM50B	24.6647	-5.52706	0.977715	-5.65303	1.57642e-08	4.18237e-07
GPR12	41.6358	-5.49407	0.752798	-7.2982	2.91639e-13	2.09402e-11
SMIM10	69.5807	-5.43909	0.612808	-8.87568	6.95043e-19	1.20924e-16
ATP13A4	57.4578	-5.43757	0.896322	-6.06654	1.30695e-09	4.42846e-08
	33.4938	-5.43461	0.665255	-8.16921	3.10413e-16	3.76954e-14
ELAVL4	116.9	-5.42275	1.0814	-5.01454	5.31598e-07	9.09143e-06			1
MOCOS	44.6537	-5.3961	0.797241	-6.76846	1.30156e-11	6.82622e-10
RINL	65.646	-5.38567	0.588181	-9.15649	5.36115e-20	1.08994e-17
RHOD	16.3932	-5.33094	1.51713	-3.51382	0.000441707	0.00282112
H2AFJ	59.2979	-5.29004	0.79945	-6.6171	3.66325e-11	1.79143e-09
HOXB4	183.621	-5.28856	1.16269	-4.54858	5.40098e-06	6.64347e-05
PTPN5	139.069	-5.28414	0.982315	-5.37927	7.47872e-08	1.65428e-06
LAMP5	455.8	-5.26837	0.534777	-9.85152	6.75139e-23	1.82328e-20
AIFM2	285.037	-5.25426	0.476073	-11.0367	2.54298e-28	1.12226e-25
VSTM2A	14.1322	-5.23652	1.61221	-3.24804	0.00116204	0.00631411
LGALS3	3929.82	-5.22775	0.423603	-12.3411	5.43794e-35	3.64423e-32
C6orf141	81.559	-5.22081	0.721667	-7.23438	4.67663e-13	3.22973e-11
NKX2-5	262.186	-5.21416	0.594099	-8.77657	1.6853e-18	2.7976e-16
HOXD11	65.9484	-5.16912	0.89022	-5.80656	6.37684e-09	1.87006e-07
MIR155HG	16.4423	-5.16541	1.05612	-4.89095	1.0035e-06	1.58718e-05
FIBIN	474.434	-5.12397	0.793973	-6.45359	1.09233e-10	4.77405e-09
ESPNL	26.6351	-5.08839	1.22002	-4.17073	3.03621e-05	0.000294977
FCGR2B	23.8771	-5.07562	1.19479	-4.24814	2.15554e-05	0.000219731
BDNF	88.224	-5.03764	1.04575	-4.81724	1.45555e-06	2.18019e-05
CXorf40A	79.7497	-5.03483	0.630645	-7.98362	1.42103e-15	1.58717e-13
FOXL2	48.7218	-5.02942	0.798129	-6.30151	2.94754e-10	1.15689e-08
ADGRE2	31.0493	-4.96601	0.828002	-5.99759	2.00272e-09	6.50604e-08
PLA2G5	139.343	-4.95707	1.0927	-4.53655	5.7181e-06	6.98133e-05
GPRC5C	122.088	-4.9564	1.05184	-4.7121	2.45174e-06	3.43889e-05
EHBP1L1	551.913	-4.94093	0.658481	-7.50353	6.21217e-14	5.10923e-12
CUL7	511.986	-4.91278	0.502913	-9.76864	1.53492e-22	3.96755e-20
KCTD14	184.999	-4.8972	0.507823	-9.64353	5.23554e-22	1.2977e-19
SSH3	156.126	-4.89681	0.506918	-9.65997	4.46012e-22	1.13664e-19
TMEM233	94.7273	-4.88608	1.91754	-2.54809	0.0108313	0.0380031
PCDHGC3	16889.5	-4.88125	0.653318	-7.47148	7.93005e-14	6.32098e-12
SFRP2	438.29	-4.81836	1.40743	-3.42352	0.00061815	0.00373574
CCDC8	398.201	-4.74312	1.01688	-4.66438	3.09549e-06	4.17361e-05
COL8A1	35.9853	-4.72863	0.81505	-5.80165	6.56669e-09	1.91797e-07
VCAM1	191.095	-4.69714	1.16602	-4.02834	5.6172e-05	0.000503406
LRRC32	85.7639	-4.66241	1.01262	-4.60431	4.13838e-06	5.34857e-05
NNMT	133.025	-4.63921	0.716074	-6.47868	9.2528e-11	4.13383e-09
UCP2	343.033	-4.62447	0.939337	-4.92312	8.51771e-07	1.3773e-05
HOXB3	477.101	-4.60704	0.68523	-6.72335	1.77599e-11	9.1552e-10
PLXDC2	10.5863	-4.59822	0.925887	-4.96629	6.82467e-07	1.13082e-05
MARVELD2	18.473	-4.58732	0.912386	-5.02783	4.96058e-07	8.62864e-06
	45.7732	-4.58501	0.544885	-8.41463	3.94129e-17	5.61525e-15
ADCYAP1R1	1207.08	-4.58493	0.728193	-6.29631	3.04824e-10	1.18868e-08
PDGFB	639.626	-4.56981	0.727054	-6.28537	3.27063e-10	1.26721e-08
PCDHB8	115.708	-4.55291	0.686502	-6.63205	3.31068e-11	1.62781e-09
KCNE3	17.2004	-4.54562	1.36085	-3.34029	0.000836906	0.00480577
PCDHA10	130.571	-4.54438	1.04966	-4.3294	1.49518e-05	0.000160082
ALDH1A1	28.6426	-4.48782	1.49502	-3.00185	0.00268348	0.0124788
SLC6A1	231.231	-4.47635	0.747586	-5.98773	2.12788e-09	6.87532e-08
EID3	10.9968	-4.47202	1.0047	-4.45108	8.54396e-06	9.91626e-05
HSPA12B	59.2714	-4.47137	0.796024	-5.61713	1.94158e-08	5.0403e-07
TNFAIP6	293.855	-4.46309	0.579335	-7.70382	1.32062e-14	1.23171e-12
	63.566	-4.46024	1.06377	-4.19285	2.7547e-05	0.000271017
IL33	339.758	-4.45953	1.44175	-3.09315	0.00198044	0.0097006
PCDHGC5	286.229	-4.45859	0.723963	-6.15859	7.33973e-10	2.61943e-08
APOL4	71.2115	-4.44809	0.66509	-6.68796	2.26309e-11	1.15674e-09
FES	48.9868	-4.43542	0.668041	-6.63944	3.14874e-11	1.56951e-09
LRRC8E	34.8194	-4.41318	0.897315	-4.9182	8.73424e-07	1.40853e-05
SCN7A	12.9582	-4.40535	1.6205	-2.71851	0.00655765	0.0255006
COL12A1	1265.87	-4.38826	1.0203	-4.30096	1.70058e-05	0.000179314
RBM24	21.0299	-4.36266	0.532457	-8.19345	2.53846e-16	3.21195e-14
H19	8228.54	-4.35919	1.02717	-4.24389	2.19681e-05	0.00022331
CYBA	12.3494	-4.35094	1.14861	-3.78801	0.000151858	0.00115064
HEPH	57.8781	-4.34721	1.14616	-3.79283	0.00014894	0.00113661
PIR	509.175	-4.34494	0.837697	-5.18677	2.13971e-07	4.15407e-06
RPS2P32	21.2345	-4.33171	0.558819	-7.75154	9.07842e-15	8.69127e-13
DCN	136.75	-4.29768	1.11917	-3.84007	0.000123001	0.000967029
QPCT	16.5288	-4.282	1.04626	-4.09268	4.26417e-05	0.000394861
SLC6A11	334.379	-4.22131	0.973849	-4.33467	1.45979e-05	0.000156849
TG	86.3736	-4.20076	1.04944	-4.00284	6.25863e-05	0.000550796
IER3	304.681	-4.16921	0.917775	-4.54273	5.55292e-06	6.80721e-05
AGMO	48.3358	-4.16101	1.07381	-3.87501	0.000106621	0.000861254
FAM181A	65.3537	-4.14437	1.24719	-3.32298	0.000890627	0.00505173
ANGPT1	138.115	-4.13747	0.874795	-4.72964	2.24914e-06	3.19936e-05
RPH3A	4815.74	-4.12264	0.988113	-4.17224	3.01622e-05	0.000293797
FAM109B	31.4029	-4.11429	1.02194	-4.02597	5.67418e-05	0.000507256
LPCAT2	211.095	-4.10888	0.910097	-4.51478	6.33837e-06	7.66031e-05
HOXB5	40.3321	-4.09057	1.12241	-3.64444	0.000267975	0.00184784
WDR66	37.8113	-4.08416	0.499929	-8.16948	3.09727e-16	3.76954e-14
FAM198B	124.594	-4.08082	0.848233	-4.81096	1.50206e-06	2.23505e-05
KCNF1	3000.35	-4.07976	0.568224	-7.17984	6.97936e-13	4.69459e-11
PAX3	52.3524	-4.06707	1.31463	-3.09369	0.00197686	0.00969356
SHISA9	285.58	-4.04535	1.3286	-3.04482	0.00232817	0.0111121
GRIN2A	169.842	-4.03885	1.15438	-3.49873	0.000467483	0.00295757
KCNIP1	684.374	-4.02759	0.755668	-5.32984	9.82997e-08	2.1024e-06
SLN	28.78	-4.02464	1.17708	-3.41916	0.000628158	0.00378863
KLHL26	72.7091	-4.02169	0.682444	-5.89306	3.791e-09	1.17255e-07
OAS1	1740.19	-4.01021	0.763269	-5.254	1.48834e-07	3.01568e-06
AC009501.1	32.1996	-4.0087	0.827674	-4.84333	1.27679e-06	1.94955e-05
RUBCNL	282.703	-4.00621	0.673844	-5.94532	2.75925e-09	8.80526e-08
ARX	273.27	-4.00045	0.796937	-5.01978	5.17314e-07	8.88916e-06
APOBEC3D	18.8209	-3.92027	0.984497	-3.98201	6.83359e-05	0.000594743
CYP4F11	103.619	-3.91408	0.725538	-5.39473	6.86265e-08	1.53111e-06
MEG9	13.4414	-3.9067	1.22599	-3.18656	0.00143976	0.00748807
CDH22	29.8394	-3.89764	1.01599	-3.83631	0.000124898	0.000980008
LY75	16.9579	-3.8952	1.11824	-3.48335	0.000495182	0.00310028
FCHSD1	83.9993	-3.89322	0.477579	-8.152	3.57963e-16	4.28939e-14
MEST	5318.17	-3.87893	0.742951	-5.22098	1.77976e-07	3.52717e-06
PIRT	14.9939	-3.87268	1.36835	-2.83019	0.00465204	0.0194622
MMP14	12704	-3.8404	0.76207	-5.03943	4.66918e-07	8.19439e-06
B3GNT5	1326.39	-3.83751	0.532375	-7.20829	5.66592e-13	3.8833e-11
ADAM12	2801.71	-3.83733	0.47869	-8.01632	1.08958e-15	1.24778e-13
SLCO1C1	15.894	-3.8362	1.30986	-2.92871	0.00340375	0.0151544
KCNK10	435.527	-3.82845	0.875071	-4.37502	1.21424e-05	0.000134129
TCIRG1	138.301	-3.79416	0.738869	-5.13508	2.82018e-07	5.26608e-06	1
VWC2	45.3975	-3.79292	1.27549	-2.97369	0.00294243	0.0134547
NCMAP	51.3597	-3.7794	1.41371	-2.6734	0.00750868	0.0283874
ADRA1A	136.442	-3.76384	1.30077	-2.89354	0.00380922	0.0166163
ARSI	83.2228	-3.7633	1.06873	-3.52127	0.000429482	0.00275865
SOD3	164.711	-3.7596	0.659962	-5.6967	1.22152e-08	3.3387e-07
SNHG18	28.4054	-3.75805	0.889213	-4.22627	2.37599e-05	0.000238178
ADAM33	10.0952	-3.75796	1.22618	-3.06478	0.0021783	0.010528
RILP	52.4984	-3.75493	0.362511	-10.3581	3.84449e-25	1.24218e-22
HOXA7	24.1485	-3.75197	0.791607	-4.73969	2.1405e-06	3.05684e-05
SPON2	67.1028	-3.74731	0.91082	-4.11421	3.88505e-05	0.000366125
COL5A3	1078.95	-3.74268	1.45019	-2.58082	0.0098566	0.035281
NPTX2	66.7948	-3.71637	0.795093	-4.67414	2.95194e-06	4.00993e-05
TRIP6	1730.83	-3.7142	0.517105	-7.18268	6.8356e-13	4.61505e-11
RAB32	286.332	-3.71238	0.692985	-5.35709	8.45743e-08	1.85265e-06
TMEM132B	2497.3	-3.7041	0.775324	-4.77748	1.77505e-06	2.59853e-05
COL18A1	2348.44	-3.70344	0.640005	-5.78657	7.18387e-09	2.08309e-07
CHST6	243.364	-3.69786	0.677803	-5.45566	4.87917e-08	1.13768e-06
PLD5	410.3	-3.68688	0.992583	-3.71443	0.000203659	0.00146347
KCNJ5	15.7813	-3.67242	0.663553	-5.53448	3.12158e-08	7.65338e-07
ENTPD2	207.546	-3.66766	0.841424	-4.35888	1.30731e-05	0.000142927
LINC02538	36.3858	-3.66753	0.833018	-4.4027	1.0691e-05	0.000120601
LGALS8	420.949	-3.66485	0.390481	-9.38548	6.26327e-21	1.38204e-18
AC093616.1	10.2282	-3.66358	0.690373	-5.30666	1.11653e-07	2.34095e-06
TXLNB	151.365	-3.65537	0.587259	-6.22445	4.83251e-10	1.81628e-08
PEG3	1750.59	-3.6352	0.855539	-4.24902	2.14708e-05	0.00021924
SPOCD1	196.247	-3.63343	0.595275	-6.10379	1.03583e-09	3.60429e-08
HOXB6	40.7121	-3.62819	0.872751	-4.15719	3.2219e-05	0.000309597
MEGF10	577.703	-3.62278	0.838924	-4.31837	1.57185e-05	0.000167596
ARAP3	2046.07	-3.61635	0.659912	-5.48005	4.25199e-08	1.00046e-06
MFAP4	903.729	-3.60151	1.09016	-3.30364	0.000954399	0.00535138
CSMD1	109.433	-3.60104	0.985058	-3.65567	0.000256514	0.00177966
EYA2	935.012	-3.57628	0.586973	-6.09275	1.10985e-09	3.8397e-08
BBOX1	118.226	-3.56678	0.668761	-5.33342	9.63789e-08	2.06376e-06
CHSY3	378.321	-3.5593	0.643773	-5.52882	3.22398e-08	7.85123e-07
ST6GALNAC3	34.5652	-3.5291	1.0624	-3.32182	0.000894325	0.00506793
PDE6B	41.3328	-3.52647	0.595468	-5.92219	3.17685e-09	1.00143e-07
CBLN4	61.5903	-3.51951	1.32184	-2.66259	0.00775417	0.029151
IFITM1	25.0957	-3.51919	0.886426	-3.97009	7.18462e-05	0.000620222
HLA-DRA	509.042	-3.51536	1.12814	-3.11608	0.00183275	0.00911917
RNASE1	21.8565	-3.50194	0.911298	-3.8428	0.000121638	0.000959009
CD74	426.923	-3.47272	0.949548	-3.65724	0.000254948	0.00177015
VPS9D1-AS1	54.8647	-3.46905	0.647047	-5.36136	8.25983e-08	1.81156e-06
FAM107A	91.1044	-3.46355	1.11894	-3.0954	0.00196548	0.00964789
CHST8	588.9	-3.46283	0.776166	-4.46146	8.1403e-06	9.50875e-05
CYB5R2	179.566	-3.46281	0.752807	-4.59987	4.22757e-06	5.43665e-05
PRDM13	14.0011	-3.45658	1.09532	-3.15578	0.00160068	0.00815393
CDH4	2878.13	-3.4493	0.636904	-5.41573	6.10392e-08	1.38055e-06
DERL3	38.4873	-3.44153	0.373273	-9.21988	2.97434e-20	6.25787e-18
AL592490.1	188.074	-3.43421	0.987083	-3.47915	0.000503005	0.00314353
ADA2	22.683	-3.43233	1.24786	-2.75058	0.00594907	0.0236317
OLFM2	1106.57	-3.42928	0.818904	-4.18764	2.81866e-05	0.000276578
EMILIN2	1452.13	-3.41321	0.988478	-3.453	0.000554397	0.00340736
IL20RA	10.7095	-3.40824	0.740413	-4.60316	4.16127e-06	5.36664e-05
ATP1A2	532.508	-3.39556	1.23958	-2.73929	0.00615714	0.0242823
MEG3	654.453	-3.39101	1.19191	-2.84502	0.00444087	0.0187347
PDE3A	130.792	-3.37045	0.960787	-3.50801	0.000451475	0.00287539
LLGL2	16.9221	-3.36266	0.756021	-4.44783	8.67405e-06	0.000100222
CHRNA1	167.281	-3.36149	0.960679	-3.49907	0.000466877	0.00295476
PINLYP	36.5914	-3.33465	0.549532	-6.06816	1.29387e-09	4.40062e-08
DCDC2	17.2208	-3.33065	1.05615	-3.15357	0.00161287	0.00820675
SHH	45.9775	-3.32824	1.00572	-3.30932	0.000935232	0.00526184
PLA2G3	119.732	-3.32753	0.97905	-3.39874	0.000676977	0.00403067
IFITM2	304.002	-3.32732	0.880676	-3.77815	0.000158	0.00119069
PHLDA2	348.361	-3.31985	0.750029	-4.4263	9.58654e-06	0.000109645
SIRPB1	14.3226	-3.31332	0.625406	-5.29787	1.17161e-07	2.4423e-06
SPATA6	1154.24	-3.30941	0.603785	-5.48111	4.22662e-08	9.95787e-07
MASP1	249.322	-3.29512	0.890897	-3.69866	0.00021674	0.00154641
C3AR1	85.6318	-3.29203	0.984831	-3.34274	0.000829558	0.00477722
ZIC4	151.33	-3.28907	0.577799	-5.69241	1.25259e-08	3.39796e-07
TMEM173	89.9727	-3.27906	0.838874	-3.90888	9.27256e-05	0.000765409
DISP3	326.587	-3.27323	0.728644	-4.49222	7.04855e-06	8.39056e-05
EMILIN1	3257.36	-3.26955	0.945967	-3.45631	0.000547634	0.00337244
KCNJ6	83.8375	-3.26904	1.24873	-2.6179	0.00884719	0.0323005
DOK7	39.4052	-3.26243	0.732098	-4.45628	8.33933e-06	9.71605e-05
COL16A1	698.703	-3.25055	0.512001	-6.34872	2.17115e-10	8.80824e-09
ANKK1	12.2014	-3.2461	1.12624	-2.88224	0.00394856	0.0171044
PROM1	208.894	-3.23697	0.604715	-5.35288	8.65651e-08	1.88712e-06
PLIN2	119.022	-3.22967	1.21519	-2.65775	0.00786643	0.029524
EMP1	4594.44	-3.22425	0.535662	-6.01918	1.75298e-09	5.77749e-08
FHL2	342.973	-3.21883	0.751551	-4.28291	1.84466e-05	0.000191823
FAM181A-AS1	10.3509	-3.21075	1.15187	-2.78741	0.00531316	0.0215697
FAM84A	1833.04	-3.20897	0.354858	-9.04297	1.52474e-19	2.87382e-17
ABCA1	641.782	-3.20629	0.513836	-6.23991	4.3783e-10	1.65773e-08
WWTR1	8713.8	-3.2018	0.367383	-8.71515	2.90371e-18	4.64953e-16	1
TNC	34046.9	-3.19829	0.411452	-7.77319	7.65329e-15	7.36588e-13
TIMP3	1436.7	-3.19692	0.801373	-3.98931	6.62671e-05	0.000578128
KCNQ2	2481.67	-3.19551	0.69637	-4.5888	4.45791e-06	5.67639e-05
CRB2	180.869	-3.19445	0.727172	-4.39298	1.11809e-05	0.000124804
LEMD1	45.5664	-3.19253	0.632742	-5.04554	4.52233e-07	7.99092e-06
KLHL4	1339.17	-3.18942	0.524846	-6.07686	1.22559e-09	4.19202e-08
IGF2	820.563	-3.17416	1.2747	-2.49012	0.0127699	0.0432936
MGARP	21.7992	-3.16259	0.465847	-6.78892	1.12979e-11	6.04804e-10
TMEM216	119.391	-3.15398	0.360091	-8.75886	1.97229e-18	3.21501e-16
BGN	151.596	-3.15092	0.884629	-3.56185	0.00036825	0.00242207
	29.3711	-3.14106	0.980998	-3.20191	0.00136521	0.0071642
CXCL14	1355.58	-3.13572	0.954091	-3.28661	0.00101402	0.00563333
FMN1	131.562	-3.13004	0.771267	-4.05831	4.94284e-05	0.000450785
AKAP6	527.352	-3.11667	0.545844	-5.70982	1.13098e-08	3.12095e-07
GJB2	275.427	-3.11198	0.785491	-3.96183	7.43771e-05	0.000638073
CRYBB1	13.4213	-3.10724	0.92699	-3.35197	0.000802386	0.00464291
	14.5288	-3.09962	0.925965	-3.34745	0.000815596	0.00471332
COL15A1	300.063	-3.0956	1.01814	-3.04045	0.00236224	0.0112599
ABCA8	83.6223	-3.09389	0.968523	-3.19445	0.00140099	0.00731801
PCDHB7	536.649	-3.06402	0.856093	-3.57908	0.000344808	0.00229205
ISLR2	28.4853	-3.06191	0.72065	-4.24883	2.14895e-05	0.000219249
DCLK1	1351.39	-3.03113	0.647	-4.6849	2.80098e-06	3.83076e-05
NTRK2	3008.1	-3.02979	1.10833	-2.73365	0.00626374	0.0246115
GNG11	1234.01	-3.02886	0.480331	-6.30578	2.86754e-10	1.12794e-08
VEPH1	25.8296	-3.02262	0.707789	-4.27051	1.95026e-05	0.00020153
FAM196A	1700.14	-3.01991	0.54794	-5.51139	3.56005e-08	8.54317e-07
FOXS1	13.0725	-3.00095	0.738081	-4.06588	4.78506e-05	0.000437498
CARD19	300.512	-3.00093	0.655942	-4.575	4.76229e-06	6.00062e-05
SDK2	287.44	-2.99557	0.762836	-3.92689	8.6053e-05	0.000720186
LTK	23.8193	-2.97926	0.830545	-3.58712	0.00033435	0.0022332
GLRA2	96.7776	-2.96886	1.08201	-2.74383	0.00607278	0.0240282
FLNC	60.6888	-2.95861	0.359187	-8.23698	1.76615e-16	2.26644e-14
RAB27B	45.2713	-2.95519	0.756205	-3.90791	9.30965e-05	0.000767855
ANXA1	3276.45	-2.88203	0.706383	-4.07999	4.50385e-05	0.000415355	1
F3	1006.82	-2.95514	0.779483	-3.79115	0.000149953	0.00114015					1
C1orf94	163.069	-2.9497	1.14719	-2.57125	0.0101333	0.0360861
TBX15	597.533	-2.93428	0.861211	-3.40715	0.000656442	0.00392961
OTX1	309.393	-2.93021	0.848821	-3.4521	0.000556241	0.00341637
CILP2	93.857	-2.92723	0.52859	-5.53781	3.06277e-08	7.5501e-07
ACSS3	650.874	-2.92264	1.00013	-2.92227	0.00347494	0.0154069
LUM	197.316	-2.91998	1.163	-2.51073	0.0120481	0.0413896
OCIAD2	234.934	-2.91978	0.806096	-3.62213	0.000292187	0.00199234
HOXC13-AS	11.4906	-2.91406	1.17218	-2.48602	0.0129183	0.0436921
GPR88	12.3427	-2.91391	0.747736	-3.89698	9.73999e-05	0.000796728
B3GALT5-AS1	10.6871	-2.90545	1.05352	-2.75785	0.00581832	0.0232288
CEMIP	5233.45	-2.88587	0.741447	-3.89221	9.93344e-05	0.000810716
C11orf87	27.2935	-2.88257	1.13806	-2.53288	0.0113129	0.03941
GPX8	295.426	-2.84662	0.616992	-4.6137	3.95571e-06	5.16039e-05	1
CD302	94.293	-2.88059	0.684786	-4.20656	2.59287e-05	0.000257494
GAP43	9811.53	-2.87906	0.587491	-4.9006	9.55446e-07	1.5245e-05
HOXB7	266.14	-2.87687	1.0242	-2.8089	0.0049711	0.0205359
BIRC3	10.8017	-2.86829	0.570854	-5.02455	5.04606e-07	8.72635e-06
SYDE2	53.5455	-2.8665	1.00255	-2.8592	0.00424709	0.0180434
MPV17L	121.989	-2.8622	0.949514	-3.01438	0.00257502	0.0120704
TRIP4	347.46	-2.86097	0.915668	-3.12447	0.00178129	0.0089084
LDB2	255.469	-2.85458	0.376314	-7.58562	3.30906e-14	2.85115e-12
CYR61	382.129	-2.56401	0.468452	-5.47337	4.41567e-08	1.03226e-06	1				1
SARDH	35.7686	-2.84448	0.825887	-3.44416	0.000572847	0.00350883
ALKAL2	23.143	-2.83852	1.00739	-2.8177	0.00483696	0.0200918
PLAU	570.99	-2.82764	0.408512	-6.92181	4.459e-12	2.57767e-10
AC104051.2	23.9447	-2.82736	0.982912	-2.87651	0.00402096	0.0173351
SORCS2	1458.37	-2.81931	1.07072	-2.63309	0.00846112	0.0311931
PCDHGA10	579.544	-2.81271	0.922121	-3.05026	0.00228642	0.0109475
CAPS	349.958	-2.79881	0.614846	-4.55205	5.31261e-06	6.55705e-05
GAS2	71.3783	-2.79875	0.999531	-2.80006	0.00510934	0.0209681
PAPPA	34.3551	-2.79756	0.788717	-3.54697	0.000389682	0.0025427
GDPD2	124.51	-2.79556	0.730611	-3.82633	0.000130067	0.00101573
SLC1A3	15174.3	-2.79045	0.247056	-11.2948	1.39209e-29	6.99679e-27
ASS1	1554.63	-2.78503	0.988555	-2.81728	0.0048433	0.0201089
ADAMTS1	685.813	-2.78173	0.807137	-3.44641	0.000568083	0.00348319
MTTP	620.867	-2.77697	0.856126	-3.24365	0.00118008	0.00639103
ACTA2	332.466	-2.77645	0.716592	-3.87452	0.000106835	0.000862595
LRRTM2	1058.02	-2.76789	0.493127	-5.61292	1.98936e-08	5.14956e-07
TMEM176A	15.9231	-2.76223	0.664198	-4.15875	3.19995e-05	0.000308142
FAM78B	97.6437	-2.75057	0.68441	-4.0189	5.84709e-05	0.000520656
RYR3	86.8391	-2.74309	0.700192	-3.91763	8.94247e-05	0.000743931
OAS2	195.463	-2.74222	0.792265	-3.46124	0.000537702	0.00332281
ADCY2	322.127	-2.74075	0.961182	-2.85143	0.00435228	0.018434
PTK2B	1471.17	-2.7351	0.595477	-4.59311	4.36678e-06	5.59782e-05
ZIC1	1382.93	-2.73508	0.476993	-5.73401	9.80851e-09	2.75583e-07
RNF180	514.559	-2.73466	0.798477	-3.42484	0.000615161	0.00372016
PYROXD2	15.381	-2.72248	0.950808	-2.86333	0.00419214	0.0178813
EN1	184.152	-2.71637	0.677817	-4.00753	6.13582e-05	0.000541569
NNAT	14.5587	-2.71566	0.906816	-2.99472	0.00274699	0.0127254
SYNDIG1	151.866	-2.71555	1.08162	-2.51062	0.0120518	0.0413943
SEZ6L	5372.45	-2.71189	0.749807	-3.61678	0.000298289	0.00202751
EGFR	11290.9	-2.71074	0.532964	-5.08617	3.65368e-07	6.5912e-06
CSMD2	479.621	-2.70482	0.961916	-2.81191	0.00492478	0.0203864
BMP2	125.334	-2.7021	0.717532	-3.76582	0.000166002	0.00124117
FAM181B	2697.66	-2.7004	0.636384	-4.24335	2.20206e-05	0.000223583
NDP	150.284	-2.69317	0.615324	-4.37683	1.20416e-05	0.000133261
DLC1	1415.49	-2.69109	0.525282	-5.12314	3.00492e-07	5.5708e-06
CTSK	72.7563	-2.69083	0.56409	-4.77021	1.84037e-06	2.68545e-05
ZDHHC1	134.536	-2.68131	0.718919	-3.72964	0.000191756	0.00139994
COL28A1	29.3076	-2.67873	0.89752	-2.98459	0.00283954	0.0130657
CNGA3	38.269	-2.67543	0.652367	-4.10112	4.11157e-05	0.000383412
HGFAC	11.1519	-2.66507	0.581253	-4.58504	4.53895e-06	5.76335e-05
PMEPA1	1936.29	-2.66369	0.516621	-5.15598	2.52303e-07	4.82576e-06
FJX1	1766.46	-2.66297	0.405484	-6.56739	5.12031e-11	2.37556e-09					1
HEPACAM	643.765	-2.66245	0.92558	-2.87652	0.00402085	0.0173351
SEMA6D	5084.86	-2.64949	0.283716	-9.33855	9.76637e-21	2.10372e-18
FAM20A	15.1738	-2.64867	1.02326	-2.58845	0.00964086	0.0346665
FABP7	10830.9	-2.63831	0.476992	-5.53115	3.18146e-08	7.76861e-07
KNDC1	10.7742	-2.63808	0.862535	-3.05852	0.00222432	0.0107154
FZD8	1274.7	-2.63512	0.880707	-2.99205	0.00277111	0.0128269
LANCL2	3659.2	-2.62668	0.509757	-5.15282	2.56601e-07	4.88217e-06
NFKBIZ	106.798	-2.60879	0.62296	-4.18774	2.8175e-05	0.000276578
LINC00664	17.6355	-2.60858	0.643684	-4.05259	5.06548e-05	0.000460808
COL22A1	2194.46	-2.60243	0.703259	-3.70053	0.000215153	0.0015363
MCHR1	461.778	-2.59997	0.733098	-3.54655	0.00039031	0.00254588
HLX	94.9663	-2.59859	0.868704	-2.99134	0.00277759	0.0128536
DUSP23	53.5503	-2.58797	0.822805	-3.1453	0.00165917	0.00839747
FSCN1	12425.2	-2.58633	0.391631	-6.60399	4.0023e-11	1.93114e-09
PPIL6	50.6195	-2.58554	0.396698	-6.51764	7.14228e-11	3.24705e-09
LPL	5687.82	-2.58364	0.799502	-3.23156	0.00123117	0.00660248
THSD1	251.564	-2.57951	0.343525	-7.50894	5.96063e-14	4.92473e-12
TMBIM1	838.207	-2.57659	0.696158	-3.70116	0.000214618	0.00153308
KIAA1211L	432.661	-2.57415	0.650714	-3.95588	7.62531e-05	0.000650199
SLFN13	36.1993	-2.57352	0.947472	-2.71619	0.00660378	0.0256359
TRMT9B	741.821	-2.56707	0.584214	-4.39405	1.11257e-05	0.000124341
EPHA2	2664.87	-2.56178	0.608915	-4.20712	2.58642e-05	0.000257048	1
FOSL1	368.322	-1.59785	0.49457	-3.23078	0.00123453	0.00661461	1
SLC15A3	44.293	-2.55492	0.526178	-4.85562	1.20011e-06	1.84965e-05
KCNMA1	318.307	-2.54989	0.698032	-3.65297	0.000259221	0.00179569
KLHDC7A	21.5293	-2.54666	1.02897	-2.47495	0.0133254	0.0448075
NECTIN4	17.1708	-2.53915	0.93188	-2.72476	0.00643476	0.0251416
ADAMTS3	3533.83	-2.53822	0.919458	-2.76056	0.00577019	0.0230782
FAM221A	126.243	-2.5218	0.744868	-3.38557	0.000710317	0.00418375
TMSB4X	2918.79	-2.51966	0.392006	-6.42759	1.29643e-10	5.55866e-09
C2orf80	384.222	-2.50342	0.872159	-2.87038	0.00409983	0.0175788
LGR6	85.5851	-2.49866	0.902818	-2.76763	0.00564663	0.0226608
CTGF	227.198	-2.47842	0.971753	-2.55046	0.0107579	0.0378336					1
KIF26B	481.253	-2.47632	0.984372	-2.51564	0.0118817	0.0409421
SERPINE1	1801.72	-2.47515	0.62719	-3.94641	7.93308e-05	0.000671383
TCIM	615.556	-2.47234	0.390053	-6.33848	2.32042e-10	9.35094e-09
DEDD2	240.39	-2.46423	0.174233	-14.1433	2.0556e-45	2.06634e-42
GRPR	29.6713	-2.46275	0.572679	-4.3004	1.70494e-05	0.000179669
ITK	21.0169	-2.45574	0.829167	-2.96169	0.00305953	0.0138849
LINC01091	11.1302	-2.44995	0.649588	-3.77155	0.00016224	0.00121656
MYADM	1012.6	-2.44984	0.568385	-4.31018	1.63118e-05	0.000172903
HOTAIRM1	65.7752	-2.44479	0.774083	-3.1583	0.00158691	0.00811115
CLCN4	392.241	-2.43952	0.489597	-4.98271	6.27003e-07	1.05046e-05
DNAJA4	79.8565	-2.43894	0.684225	-3.56453	0.00036451	0.00240183
MEIS1	684.55	-2.43864	0.348695	-6.99361	2.67903e-12	1.62122e-10
FGFR3	621.509	-2.42628	0.830095	-2.9229	0.0034679	0.015387
HES5	57.9732	-2.42521	0.989748	-2.45033	0.0142724	0.047367
SFRP4	46.6368	-2.42295	0.650782	-3.72314	0.000196759	0.00142122
RGS20	114.839	-2.42049	0.681846	-3.54991	0.00038537	0.0025182
ALK	777.318	-2.41593	0.668293	-3.61508	0.00030026	0.00203632
RDH10	1443	-2.4081	0.468472	-5.14033	2.7425e-07	5.15829e-06
PXDN	8287.43	-2.39302	0.573978	-4.16918	3.057e-05	0.000296745
LDHA	11960.3	-2.39164	0.439573	-5.44082	5.30349e-08	1.21624e-06
RFX4	825.855	-2.3873	0.648121	-3.68341	0.000230135	0.00162341
SEC16B	36.895	-2.38323	0.609562	-3.90973	9.23979e-05	0.000763735
FOXG1	2914.72	-2.37984	0.559812	-4.25114	2.12682e-05	0.000217294
SEMA3A	2389.73	-2.37527	0.490195	-4.84556	1.26254e-06	1.93105e-05
NPEPL1	34.0255	-2.37314	0.57861	-4.10146	4.10556e-05	0.000383115
KLHDC9	31.5905	-2.35357	0.710327	-3.31337	0.000921797	0.00519919
GNA14	22.0011	-2.34641	0.753653	-3.11338	0.00184956	0.00918827
ADAMTS12	49.207	-2.34114	0.82909	-2.82374	0.00474664	0.0197711
GALNT4	20.026	-2.33549	0.500139	-4.66968	3.01675e-06	4.08571e-05
RPL9	454.249	-2.33086	0.443086	-5.26051	1.43654e-07	2.92712e-06
RCN3	105.046	-2.32742	0.367889	-6.32641	2.50925e-10	9.97855e-09
RAB38	48.4361	-2.30479	0.728419	-3.16409	0.00155567	0.00799212
BTBD17	57.7552	-2.30129	0.896685	-2.56644	0.0102749	0.0365142
COL6A2	5058.55	-2.29547	0.526377	-4.36088	1.29541e-05	0.000141947
NFAM1	19.3253	-2.29506	0.885336	-2.59231	0.00953344	0.0343075
PRR5L	470.786	-2.29162	0.551177	-4.15769	3.21479e-05	0.000309077
FBLIM1	2270.23	-2.28324	0.582913	-3.91694	8.96803e-05	0.000745714
KIF16B	565.891	-2.27547	0.700218	-3.24966	0.00115543	0.00628385
SCG2	15976.8	-2.26934	0.633981	-3.57951	0.000344241	0.00228996
VAV3	955.126	-2.26643	0.383902	-5.90368	3.5548e-09	1.10707e-07
PRDM1	74.6303	-2.26535	0.84413	-2.68366	0.00728221	0.0277406
CDC42EP5	32.3015	-2.25812	0.857684	-2.63281	0.00846805	0.0311984
ID2	909.227	-2.25262	0.451619	-4.98789	6.10424e-07	1.02649e-05
B3GALT1	642.15	-2.24028	0.56209	-3.98562	6.73036e-05	0.000586605
PDE1C	1361.7	-2.23658	0.670001	-3.33817	0.00084332	0.00483245
LRRN3	875.887	-2.23517	0.684005	-3.26776	0.00108402	0.00596258
C4orf47	13.3889	-2.22438	0.464411	-4.78967	1.67056e-06	2.4615e-05
TGFB2	444.127	-2.22275	0.459134	-4.84118	1.29068e-06	1.96911e-05					1
SEC61G	3600.37	-2.21516	0.492899	-4.49414	6.98527e-06	8.33167e-05
RAB36	422.242	-2.21152	0.702493	-3.1481	0.00164337	0.00833384
LINC01551	312.476	-2.20783	0.758537	-2.91064	0.00360684	0.0158944
CMYA5	33.1843	-2.20057	0.602212	-3.65414	0.000258047	0.00178961
CRIP1	17.4418	-2.19784	0.647117	-3.39636	0.000682878	0.00406047
HHIP	69.2361	-2.19117	0.623256	-3.51568	0.000438637	0.0028035
WIPF3	62.5201	-2.19021	0.698815	-3.13417	0.0017234	0.00867294
SLC25A18	136.205	-2.18945	0.478012	-4.58032	4.64267e-06	5.87855e-05
SCN2A	109.296	-2.18242	0.868121	-2.51396	0.0119386	0.0410795
DDIT4L	14.9787	-2.17341	0.879297	-2.47176	0.0134449	0.0451675
WTIP	138.49	-2.17286	0.449165	-4.83756	1.31446e-06	1.99864e-05
FABP3	405.908	-2.16923	0.663008	-3.2718	0.00106866	0.00588986
PDE4B	3199.74	-2.15563	0.225854	-9.54436	1.36956e-21	3.21828e-19
PTCHD1	414.174	-2.1474	0.747208	-2.8739	0.0040544	0.0174377
LINC01224	90.5322	-2.14534	0.438434	-4.8932	9.92114e-07	1.57054e-05
TMEM200C	308.387	-2.13375	0.744854	-2.86466	0.00417459	0.0178191
COL7A1	116.504	-2.13052	0.670393	-3.17801	0.00148288	0.00767887
BAIAP2L2	11.7346	-2.12969	0.665675	-3.19929	0.00137768	0.00721709
DPP4	369.233	-2.12638	0.761922	-2.79081	0.00525756	0.0213844
TRAF1	79.4037	-2.12154	0.537194	-3.9493	7.83786e-05	0.000664254
FKBP9P1	269.766	-2.12003	0.762227	-2.78137	0.00541302	0.0219063
BOC	1560.24	-2.11165	0.35096	-6.01679	1.77908e-09	5.84222e-08
TIAM2	661.742	-2.1087	0.461273	-4.57147	4.84307e-06	6.08123e-05
GRIN3A	15.5878	-2.10802	0.657995	-3.20371	0.0013567	0.00712989
SERPINB6	1197.55	-2.10729	0.442954	-4.75736	1.96143e-06	2.84148e-05
ALPK2	55.5334	-2.10565	0.859937	-2.44861	0.0143409	0.0475419
ADAMTS6	88.9997	-2.10543	0.58049	-3.62698	0.000286756	0.00196017
AC064875.1	410.571	-2.10484	0.362777	-5.80201	6.55235e-09	1.91797e-07
MEGF11	995.233	-2.09248	0.540082	-3.87436	0.000106903	0.000862761
AL357060.1	29.6671	-2.08932	0.633852	-3.29622	0.00097995	0.00547767
CNIH3	1489.46	-2.08851	0.405717	-5.14771	2.63691e-07	5.00128e-06
AC002454.1	23.8134	-2.08776	0.518356	-4.02765	5.63375e-05	0.000504639
RGMA	2471.07	-2.08768	0.615216	-3.39341	0.000690292	0.00409111
CPNE5	883.045	-2.08295	0.438821	-4.74669	2.06772e-06	2.9764e-05
C2orf50	32.6851	-2.07991	0.789428	-2.63471	0.00842089	0.031071
LAMA4	6228.89	-2.0799	0.599044	-3.47203	0.00051653	0.00321946
LINC00639	15.7723	-2.07475	0.50956	-4.07165	4.66806e-05	0.000428099
MAF	910.288	-2.06395	0.696582	-2.96296	0.00304692	0.0138416
SHROOM3	1067.67	-2.06323	0.418288	-4.93257	8.11541e-07	1.32051e-05
NEDD9	1708.45	-2.06266	0.451248	-4.57102	4.85367e-06	6.09032e-05
BCAR3	651.949	-2.06186	0.513667	-4.01401	5.96971e-05	0.000528453
TMEM158	3259.44	-2.05683	0.387166	-5.31252	1.08118e-07	2.28538e-06
HS3ST3B1	647.548	-2.05122	0.752668	-2.72527	0.00642489	0.0251084
SLC6A9	232.089	-2.04569	0.648996	-3.15208	0.00162111	0.00823481
LBH	427.72	-2.04241	0.710822	-2.87331	0.00406193	0.0174629
MRPS17	1661.57	-2.04082	0.507934	-4.01789	5.87218e-05	0.000522375
LDLRAD4	199.634	-2.03766	0.697435	-2.92165	0.00348186	0.01543
NTM	496.625	-2.03739	0.782512	-2.60365	0.00922368	0.033352
SHROOM2	2580.25	-2.0297	0.314686	-6.44994	1.11896e-10	4.84366e-09
SOX8	2941.27	-2.02874	0.42515	-4.77182	1.82573e-06	2.6684e-05
ZNF713	731.917	-2.02728	0.580791	-3.49055	0.00048202	0.00303679
NECTIN3	1267.77	-2.02315	0.607723	-3.32907	0.000871362	0.00495644
LINC01550	12.9246	-2.02257	0.416412	-4.85715	1.19089e-06	1.837e-05
SMIM17	10.8239	-2.0209	0.560351	-3.6065	0.00031036	0.00209383
RIOX2	369.793	-2.01866	0.644712	-3.13109	0.00174156	0.00874598
CFAP69	19.6691	-2.01066	0.672842	-2.98831	0.00280527	0.012942
CHRNA9	280.009	-2.00643	0.776811	-2.58291	0.00979722	0.0351031
ZNF439	289.21	-2.00578	0.249291	-8.04592	8.55982e-16	1.00572e-13
HSPB6	324.668	-1.99581	0.762314	-2.6181	0.00884222	0.0322994
DCTD	1233.74	-1.99415	0.810529	-2.46031	0.0138816	0.0463372
NPAS3	1288.23	-1.99036	0.456004	-4.36478	1.27251e-05	0.000139883
GCNT2	757.302	-1.99016	0.408145	-4.8761	1.08202e-06	1.69214e-05
RASSF2	6149.58	-1.98837	0.516906	-3.84668	0.000119729	0.00094684
PREX1	14359.7	-1.98605	0.509145	-3.90076	9.58899e-05	0.000786149
PDE4D	417.193	-1.98569	0.764294	-2.59807	0.0093748	0.0338106
ALDH7A1	1414.42	-1.98113	0.77727	-2.54884	0.0108083	0.0379526
LMO2	710.078	-1.97201	0.788467	-2.50107	0.0123818	0.042271
PRRX1	1241.23	-1.96576	0.663512	-2.96267	0.00304986	0.0138445
MICAL2	870.004	-1.95589	0.593861	-3.29351	0.000989451	0.00552225
APOE	2316.73	-1.95422	0.603511	-3.23808	0.00120336	0.00648022
KIAA1549L	2835.1	-1.95291	0.506263	-3.85751	0.00011455	0.000911865
ITGB8	4476.12	-1.94793	0.660414	-2.94956	0.00318223	0.0143518
TTLL9	15.3896	-1.94552	0.414809	-4.69016	2.72985e-06	3.75619e-05
TMEM108	864.551	-1.9455	0.573577	-3.39187	0.000694182	0.00410754
MIAT	174.383	-1.94284	0.694636	-2.79692	0.00515919	0.0211104
PDGFA	1987.17	-1.94243	0.588191	-3.30238	0.000958679	0.00537371
GNG12-AS1	18.9121	-1.93492	0.393637	-4.91549	8.85585e-07	1.42307e-05
CENPV	287.374	-1.93083	0.713046	-2.70786	0.00677178	0.0261311
HAPLN4	290.583	-1.92691	0.631068	-3.05341	0.00226259	0.0108708
TSPAN11	1104.34	-1.92608	0.686272	-2.80658	0.00500699	0.020637
NIPSNAP2	9032.55	-1.91741	0.518714	-3.69646	0.000218623	0.00155555
MYLIP	268.344	-1.91475	0.552333	-3.46666	0.000526958	0.00327062
TSNAXIP1	15.007	-1.91274	0.475849	-4.01964	5.8288e-05	0.000519282
SLC2A10	575.8	-1.91149	0.354725	-5.38866	7.09845e-08	1.57594e-06
GAS7	7202	-1.91104	0.771623	-2.47665	0.0132622	0.0446448
NKAIN3	76.1377	-1.91068	0.378766	-5.0445	4.54708e-07	8.01899e-06
FN1	5212.05	-1.90881	0.62528	-3.05273	0.00226769	0.0108779
TVP23C	10.5773	-1.90495	0.659436	-2.88876	0.00386764	0.0168143
RHOU	1182.29	-1.90305	0.52888	-3.59827	0.000320338	0.00214913
CD101	95.0287	-1.902	0.334806	-5.6809	1.33987e-08	3.61844e-07
OPCML	12.6	-1.9017	0.610827	-3.11332	0.00184994	0.00918827
NSUN5	203.807	-1.89944	0.656702	-2.89239	0.0038232	0.0166731
TTYH1	5650.87	-1.89426	0.630208	-3.00577	0.00264912	0.0123475
PPP5D1	17.8305	-1.8886	0.370401	-5.0988	3.4182e-07	6.22848e-06
AC025171.1	91.9808	-1.88413	0.2803	-6.72185	1.79429e-11	9.22327e-10
ESRRB	16.0957	-1.88088	0.76193	-2.46857	0.0135654	0.045513
FGFRL1	3534.09	-1.87823	0.400062	-4.69485	2.66802e-06	3.68512e-05
CAMK2N1	2958.05	-1.87714	0.457493	-4.10309	4.07667e-05	0.000380812
CEP41	1086.46	-1.87149	0.264562	-7.07394	1.50596e-12	9.56103e-11
PLEKHG1	1032.69	-1.86714	0.256622	-7.27585	3.44256e-13	2.42372e-11
FAM69C	176.833	-1.86629	0.576134	-3.23933	0.00119811	0.00646737
PRR18	43.931	-1.86473	0.442519	-4.21391	2.50988e-05	0.000250076
TGFB3	448.209	-1.8628	0.400203	-4.65465	3.24536e-06	4.34331e-05
MYEOV	11.612	-1.86218	0.732736	-2.5414	0.0110409	0.038581
VPS37B	2842.15	-1.86113	0.292512	-6.3626	1.98368e-10	8.13894e-09
THBS4	482.32	-1.8606	0.526123	-3.53644	0.000405566	0.00263305
CFAP61	14.5808	-1.8583	0.493163	-3.76812	0.000164481	0.00123235
	14.6081	-1.85482	0.488288	-3.79862	0.000145502	0.00111556
FOXJ1	63.0598	-1.8546	0.620022	-2.99119	0.00277892	0.0128565
APOBEC3F	55.9232	-1.85012	0.639808	-2.89168	0.00383184	0.0166947
HKDC1	148.381	-1.84871	0.727153	-2.54239	0.0110096	0.038509
ITPKC	489.891	-1.84212	0.313528	-5.87544	4.21713e-09	1.2955e-07
FSTL1	4476.38	-1.83982	0.457358	-4.02272	5.75304e-05	0.000513545
CCDC173	11.4598	-1.8354	0.499623	-3.67357	0.000239182	0.00167678
ENKUR	162.573	-1.83405	0.400769	-4.57634	4.73177e-06	5.96929e-05
OAF	2124.7	-1.82066	0.648325	-2.80825	0.00498118	0.0205622
EMID1	509.7	-1.81192	0.450343	-4.02343	5.73574e-05	0.000512253
RGS16	858.08	-1.81023	0.668935	-2.70614	0.00680708	0.0262337			1
GALM	192.064	-1.80684	0.590433	-3.0602	0.00221189	0.010664
ZIM2-AS1	187.183	-1.80248	0.564136	-3.19512	0.00139774	0.00730525
FHDC1	613.96	-1.80205	0.643658	-2.7997	0.00511499	0.0209818
JAG1	8180.78	-1.80174	0.210225	-8.57052	1.03017e-17	1.57304e-15
MIR100HG	923.409	-1.79928	0.27837	-6.46363	1.02218e-10	4.49377e-09
E2F5	443.993	-1.77835	0.40747	-4.36436	1.27495e-05	0.000140066
NR2E1	341.403	-1.77828	0.657918	-2.7029	0.00687384	0.0264459
DLG3	498.006	-1.77786	0.480166	-3.70259	0.000213413	0.00152689
IL11	96.9193	-1.77617	0.682073	-2.60408	0.00921215	0.0333288
LAMA5	4888.74	-1.77099	0.398003	-4.4497	8.59901e-06	9.96098e-05
LIF	403.651	-1.76521	0.513936	-3.43469	0.00059323	0.00361168
BEAN1	147.836	-1.76453	0.434942	-4.05692	4.97235e-05	0.000453019
AL590094.1	48.2868	-1.76002	0.630799	-2.79014	0.00526858	0.0214157
COL4A6	14.5868	-1.75088	0.712731	-2.45658	0.0140268	0.0466974
ARL4A	522.133	-1.74451	0.365545	-4.77236	1.82079e-06	2.66333e-05
GALNT15	21.4057	-1.74302	0.659527	-2.64283	0.00822154	0.0305507
PON2	4139.58	-1.73969	0.237416	-7.3276	2.34304e-13	1.7375e-11
HES2	18.6328	-1.73768	0.677194	-2.566	0.0102879	0.0365428
SLC38A3	667.292	-1.73623	0.38587	-4.49952	6.81085e-06	8.17212e-05
GGT1	32.2296	-1.73419	0.414656	-4.18225	2.88638e-05	0.000282762
IL17RD	4349.6	-1.73331	0.654169	-2.64964	0.00805772	0.0300928
BAIAP2L1	40.7829	-1.72041	0.553065	-3.11069	0.00186653	0.00925032
CCDC160	10.0873	-1.71691	0.490012	-3.50381	0.000458646	0.00290843
LRRC34	126.398	-1.71621	0.540514	-3.17514	0.00149764	0.00773794
AC021092.1	23.0419	-1.71289	0.397804	-4.30587	1.66329e-05	0.000175998
CPNE7	35.5188	-1.70159	0.696701	-2.44235	0.0145921	0.0482068
IL1RAP	3315.33	-1.69857	0.390941	-4.34482	1.39389e-05	0.000150663
OLFML3	53.846	-1.69746	0.672223	-2.52514	0.0115651	0.0400647
CITED4	33.7137	-1.69341	0.596931	-2.83687	0.00455588	0.0191307
IDS	8443.6	-1.68913	0.199051	-8.48591	2.14034e-17	3.17436e-15
SOX9	8518.4	-1.68596	0.363773	-4.63464	3.57563e-06	4.71556e-05
GSDMD	291.971	-1.67564	0.521098	-3.21559	0.00130179	0.00690343
EVA1B	222.611	-1.6737	0.557728	-3.00092	0.00269161	0.0125102
ARHGEF3	1568.84	-1.672	0.515699	-3.2422	0.00118611	0.00641788
HRH1	634.069	-1.57731	0.626044	-2.51949	0.0117524	0.0405972	1
CX3CL1	1829.5	-1.66773	0.539793	-3.08957	0.00200446	0.00978913
NAALADL2	124.252	-1.66073	0.473703	-3.50584	0.000455174	0.00289487
ENG	1039.98	-1.65791	0.613887	-2.70067	0.00691995	0.0265951
PSD2	43.1863	-1.65763	0.486563	-3.40681	0.000657258	0.00393268
CREB5	2248.74	-1.65022	0.317424	-5.19877	2.00612e-07	3.91572e-06
LIPG	480.904	-1.64557	0.578349	-2.84528	0.00443718	0.0187235
FBXO27	20.7117	-1.64142	0.516904	-3.17549	0.00149583	0.00773303
SLC37A2	15.5103	-1.63753	0.618115	-2.64923	0.00806759	0.0301228
POLR1D	799.826	-1.63706	0.200122	-8.18032	2.83097e-16	3.50847e-14
EFCAB6	30.0077	-1.63138	0.491655	-3.31814	0.000906188	0.00512392
ARHGAP6	170.887	-1.63057	0.570171	-2.85979	0.0042392	0.0180141
PKIG	2752.16	-1.63023	0.333355	-4.89039	1.00636e-06	1.59031e-05
	13.5752	-1.62775	0.320157	-5.08422	3.6913e-07	6.63921e-06
CDKN1C	214.788	-1.6273	0.629961	-2.58317	0.00978959	0.0350827
FKBP9	3720.94	-1.62539	0.551939	-2.94487	0.00323094	0.0145244
NME5	28.0138	-1.6219	0.524597	-3.09171	0.00199009	0.00973998
ULK2	559.954	-1.62101	0.263073	-6.16182	7.19116e-10	2.57657e-08
PHLDA3	700.596	-1.62084	0.447092	-3.62531	0.000288621	0.00197068
MKNK1	134.47	-1.61341	0.388195	-4.15618	3.23611e-05	0.000310797
FST	276.504	-1.60913	0.532868	-3.01975	0.00252982	0.0118957
ELL2	154.329	-1.60618	0.404041	-3.97529	7.02931e-05	0.000609723
RNF19A	1378.08	-1.60322	0.223711	-7.16648	7.69519e-13	5.13789e-11
ZNF296	13.6477	-1.60041	0.388684	-4.11752	3.82979e-05	0.000361671
ZNF124	160.051	-1.59977	0.331796	-4.82156	1.42438e-06	2.14237e-05
TNFRSF12A	2017.4	-1.45683	0.377991	-3.85415	0.000116133	0.000920823	1
KLF4	183.53	-1.59251	0.618172	-2.57616	0.00999056	0.0356424
GPLD1	37.3836	-1.58373	0.427885	-3.70129	0.000214502	0.00153286
FZD3	3099.36	-1.07922	0.279621	-3.85957	0.000113588	0.000906597			1
AJUBA	636.709	-1.44666	0.400794	-3.60949	0.000306805	0.00207527	1
PROB1	56.8328	-1.57069	0.44495	-3.53004	0.000415504	0.00268601
GPM6B	18748.9	-1.56748	0.376473	-4.16358	3.13292e-05	0.000302699
SNHG11	162.098	-1.56587	0.614122	-2.54977	0.0107793	0.0378793
F2R	2533.54	-1.56321	0.25181	-6.20789	5.37006e-10	1.98703e-08
EHD2	2363.89	-1.56313	0.61497	-2.54179	0.0110285	0.0385604
KIAA1614	297.071	-1.55667	0.431128	-3.61069	0.000305387	0.00206644
TNFSF4	27.3663	-1.55559	0.623413	-2.49528	0.0125859	0.0428063
RHOJ	1521.09	-1.5541	0.322392	-4.82054	1.43173e-06	2.14985e-05
	296.884	-1.5443	0.450311	-3.4294	0.000604917	0.00366925
VASH1	2882.49	-1.5438	0.409107	-3.77358	0.000160924	0.0012087
LMO4	7157.22	-1.5427	0.246826	-6.25014	4.10085e-10	1.56212e-08
MYH7	160.125	-1.53113	0.621586	-2.46327	0.0137677	0.0460213
MYO5B	1320.25	-1.53074	0.517581	-2.9575	0.00310148	0.0140541
IQSEC1	1907.7	-1.5205	0.19714	-7.71277	1.23112e-14	1.16021e-12
NES	39515.5	-1.5176	0.406203	-3.73606	0.000186923	0.00137487
COL6A1	17313.6	-1.51212	0.368732	-4.10087	4.11599e-05	0.000383495
SKIDA1	87.3895	-1.51175	0.368194	-4.10585	4.02827e-05	0.000377655
GPR155	1410.07	-1.51144	0.408732	-3.69787	0.000217416	0.00155019
CALD1	10633.4	-1.50978	0.336669	-4.48447	7.30949e-06	8.65562e-05
KAZN	511.922	-1.50783	0.410808	-3.6704	0.00024217	0.00169313
BEND6	152.344	-1.50575	0.319897	-4.70699	2.51404e-06	3.50455e-05
DNM1	851.542	-1.50401	0.458493	-3.28034	0.00103682	0.0057353
QTRT1	586.23	-1.50395	0.275759	-5.45386	4.92886e-08	1.14631e-06
CACNG7	1712.37	-1.49988	0.593084	-2.52895	0.0114404	0.039724
	19.8858	-1.49915	0.396227	-3.78357	0.000154596	0.00116845
TTYH3	20106.8	-1.49167	0.234124	-6.37127	1.87466e-10	7.70911e-09
ITGA6	5474.06	-1.49059	0.292914	-5.08882	3.60298e-07	6.51282e-06
	123.333	-1.48881	0.376543	-3.95387	7.68959e-05	0.000654447
PAOX	55.5822	-1.48133	0.561604	-2.63768	0.00834747	0.0308936
IRF6	11.422	-1.48016	0.586169	-2.52515	0.011565	0.0400647
ESYT2	6877.99	-1.47696	0.544217	-2.71392	0.0066492	0.0257459
PCDHB14	714.367	-1.47596	0.408154	-3.61619	0.000298967	0.00203055
RGS2	331.813	-1.46739	0.309205	-4.7457	2.0779e-06	2.9851e-05
MSL3P1	18.2907	-1.46704	0.420437	-3.48931	0.000484271	0.00304673
FKBP7	338.36	-1.46648	0.200379	-7.31854	2.50693e-13	1.8217e-11
	12.2542	-1.46575	0.502775	-2.91532	0.00355329	0.0156813
KCND3	2040.61	-1.46569	0.380229	-3.85476	0.000115845	0.000919341
B9D2	113.42	-1.46335	0.214695	-6.81595	9.36428e-12	5.0882e-10
NLRP1	1434.54	-1.46255	0.21211	-6.89524	5.37751e-12	3.05977e-10
SEMA3B	498.526	-1.46143	0.579775	-2.52069	0.0117126	0.0405215
GNG12	5023.36	-1.40498	0.493502	-2.84696	0.00441387	0.0186469	1
NTNG2	62.5327	-1.45421	0.417098	-3.48651	0.000489375	0.0030735
EMP3	1364.51	-1.45342	0.460083	-3.15904	0.00158291	0.0080951
PLCH1	195.745	-1.45048	0.446056	-3.2518	0.00114678	0.00625185
PRKX	600.687	-1.44962	0.305641	-4.74288	2.10699e-06	3.01613e-05
ZFP36L1	2986.06	-1.3147	0.453672	-2.89791	0.00375664	0.0164344	1
AP002884.1	78.4302	-1.44544	0.581693	-2.48488	0.0129594	0.0437968
AQP1	43.0208	-1.44428	0.594562	-2.42915	0.0151343	0.049564
TRIM36	780.384	-1.44306	0.526575	-2.74047	0.0061352	0.0242222
EOGT	343.611	-1.43815	0.286928	-5.01225	5.37981e-07	9.18324e-06
ARHGEF40	3412.76	-1.43404	0.171467	-8.36337	6.09514e-17	8.41873e-15
PLTP	2051.35	-1.43195	0.344733	-4.15378	3.2703e-05	0.000313914
DSEL	2883.82	-1.43133	0.388748	-3.68189	0.000231509	0.00162923
FAM184B	94.7264	-1.42967	0.584152	-2.44743	0.0143878	0.0476539
BRINP2	778.932	-1.42917	0.580328	-2.46269	0.0137898	0.0460779
ETV1	7572.35	-1.42875	0.13533	-10.5575	4.69e-26	1.76793e-23
HES1	851.823	-1.42636	0.180262	-7.91271	2.51841e-15	2.68048e-13
ZNF669	246.35	-1.42203	0.242512	-5.86376	4.52509e-09	1.3784e-07
CDK11B	669.977	-1.41797	0.412758	-3.43535	0.00059178	0.00360406
ID2-AS1	12.5073	-1.41603	0.295584	-4.79064	1.66253e-06	2.45365e-05
ADGRE5	3314.51	-1.41522	0.34631	-4.08656	4.37809e-05	0.000404789
AP1S2	2529.94	-1.41234	0.245544	-5.75191	8.82416e-09	2.49866e-07
VIM	55584.4	-1.40892	0.368912	-3.81912	0.000133927	0.00103837
RBBP9	1371.62	-1.40525	0.193091	-7.27763	3.39726e-13	2.40117e-11
SDCBP2	25.8164	-1.40328	0.239872	-5.85012	4.91212e-09	1.48381e-07
TNFAIP3	589.13	-1.40261	0.49334	-2.8431	0.00446772	0.0188041
RPL36	5087.61	-1.40119	0.177136	-7.91023	2.56907e-15	2.71841e-13
IGDCC3	154.469	-1.39845	0.53304	-2.62354	0.00870216	0.0318868
SPRED3	150.41	-1.39439	0.461887	-3.01889	0.00253706	0.0119235
RAG1	51.8314	-1.38958	0.379548	-3.66116	0.000251078	0.00174798
GLDC	1322.75	-1.38944	0.388684	-3.57474	0.000350574	0.002324
NPTXR	2550.24	-1.38904	0.389035	-3.57048	0.000356331	0.00235223
GREB1	410.439	-1.38869	0.262208	-5.29612	1.18286e-07	2.46292e-06
	23.1132	-1.38863	0.39358	-3.5282	0.000418402	0.00269895
LMF1	391.549	-1.38778	0.261202	-5.31305	1.07807e-07	2.28147e-06
ERBB2	916.344	-1.37634	0.562138	-2.44839	0.0143495	0.047553
DLG2	53.8627	-1.3728	0.424868	-3.23113	0.00123304	0.006609
CDK6	11559.8	-1.37101	0.333362	-4.11269	3.91073e-05	0.00036797
	18.7615	-1.3684	0.394747	-3.46653	0.000527225	0.00327062
CITED1	637.927	-1.36624	0.539991	-2.53012	0.0114024	0.0396301
FAM227A	16.3315	-1.36597	0.424159	-3.22043	0.00127999	0.00681408
CARD9	63.6471	-1.36582	0.557188	-2.45127	0.0142354	0.0472803
SIRPA	2289.35	-1.36477	0.459143	-2.97243	0.00295454	0.0134986
MREG	539.165	-1.36461	0.488061	-2.79599	0.00517413	0.0211579
AC100786.1	16.7236	-1.36237	0.456957	-2.9814	0.00286937	0.0131772
MATN2	1862.27	-1.36164	0.509392	-2.67307	0.00751596	0.028409
ENC1	5519.32	-1.36017	0.425392	-3.19746	0.00138644	0.00725244
CCDC191	47.3927	-1.36006	0.251577	-5.40612	6.44043e-08	1.44852e-06
SLC1A2	971.898	-1.35819	0.464697	-2.92275	0.00346952	0.0153904
LRRFIP1	1118.55	-1.3566	0.339917	-3.99099	6.5799e-05	0.000575431
GGN	95.5229	-1.35251	0.418928	-3.22849	0.00124444	0.00665196
SMOX	773.051	-1.35107	0.292746	-4.61515	3.92804e-06	5.13708e-05
CYTOR	130.977	-1.34627	0.317854	-4.23552	2.28027e-05	0.000229856
PAQR6	116.886	-1.33254	0.50924	-2.61673	0.00887767	0.0323791
WLS	6002.75	-1.33226	0.268254	-4.96641	6.82047e-07	1.13082e-05
C14orf37	319.564	-1.33064	0.517044	-2.57355	0.010066	0.0358602
VPS16	900.96	-1.33023	0.174607	-7.61843	2.56771e-14	2.25535e-12
CFAP54	10.2996	-1.32416	0.530906	-2.49415	0.0126258	0.0428914
ZNF496	1474.07	-1.3232	0.219446	-6.02972	1.64245e-09	5.45293e-08
SLC2A3	1067.2	-1.32243	0.456516	-2.89679	0.00376998	0.0164768
SPATA17	26.4081	-1.31997	0.219183	-6.02222	1.7204e-09	5.68046e-08
ADSSL1	98.474	-1.31983	0.539519	-2.44631	0.0144325	0.0477582
DSCAM	538.021	-1.31912	0.483407	-2.7288	0.00635653	0.0249166
LRRC8D	2030.97	-1.3186	0.15938	-8.27328	1.30318e-16	1.70868e-14
ARHGDIB	32.2777	-1.31835	0.347637	-3.79232	0.000149245	0.00113799
AC044802.1	12.8295	-1.31733	0.488224	-2.69822	0.00697117	0.0267635
CNTFR	1438.6	-1.31591	0.499296	-2.63554	0.00840037	0.0310133
KLHDC8A	6491.02	-1.31199	0.511215	-2.56641	0.0102758	0.0365142
YIPF1	347.353	-1.30722	0.201729	-6.48007	9.16809e-11	4.10612e-09
RUNX1	1358.73	-1.30621	0.455063	-2.87039	0.00409971	0.0175788
IPO4	1851.32	-1.30539	0.211334	-6.17691	6.53663e-10	2.37976e-08
HOMER3	1555.41	-1.30463	0.244319	-5.33989	9.30054e-08	2.00338e-06
LZTS1	5142.32	-1.30455	0.216887	-6.01486	1.80042e-09	5.9016e-08
AC023043.1	15.4892	-1.30372	0.524134	-2.48737	0.0128692	0.0435731
PDP1	3281.96	-1.30289	0.46677	-2.7913	0.00524971	0.0213747
HESX1	23.7608	-1.30222	0.298561	-4.36164	1.2909e-05	0.000141561
AC020915.3	122.857	-1.30116	0.295498	-4.40328	1.06625e-05	0.000120354
TMEM67	460.754	-1.30005	0.340371	-3.8195	0.000133723	0.001038
C2	11.0459	-1.29845	0.470606	-2.7591	0.00579607	0.0231612
ZNF583	292.937	-1.29775	0.254965	-5.08994	3.58186e-07	6.4875e-06
IGDCC4	485.151	-1.29743	0.352367	-3.68204	0.000231372	0.00162914
ZNF260	1916.03	-1.29413	0.21877	-5.9155	3.30873e-09	1.03578e-07
GPR19	217.261	-1.29368	0.469474	-2.75559	0.00585858	0.0233594
	58.6845	-1.29331	0.346772	-3.72958	0.000191801	0.00139994
ALX3	43.0306	-1.28608	0.257378	-4.99683	5.82795e-07	9.8697e-06
TMEM240	63.2579	-1.28544	0.498716	-2.57749	0.00995197	0.035538
SAMD13	42.8115	-1.28361	0.200023	-6.41731	1.38706e-10	5.86388e-09
DTD2	481.086	-1.28262	0.219866	-5.83365	5.42273e-09	1.62448e-07
PTPN21	627.499	-1.27561	0.338298	-3.77067	0.000162812	0.00122035
PMP22	3945.84	-1.27387	0.249138	-5.11313	3.16869e-07	5.82075e-06
TMEM169	598.735	-1.27197	0.488127	-2.60581	0.0091656	0.0332283
CNN3	9113.76	-1.27018	0.200658	-6.33009	2.45024e-10	9.77702e-09
GRAMD1A	1966.18	-1.2683	0.256456	-4.94548	7.59568e-07	1.24377e-05
NR4A3	60.4414	-1.26815	0.398094	-3.18556	0.00144476	0.00750976
SLC30A1	1070.4	-1.26576	0.172095	-7.35503	1.90886e-13	1.43912e-11
JUN	6555.24	-1.26377	0.227957	-5.54391	2.95795e-08	7.33167e-07
ETV2	29.6302	-1.26114	0.468222	-2.69346	0.00707147	0.0270796
AC120049.1	21.7501	-1.25917	0.327125	-3.8492	0.000118502	0.00093796
EFEMP2	1012.03	-1.25717	0.40643	-3.09319	0.00198015	0.0097006
CDK14	2476.1	-1.25677	0.295335	-4.25538	2.08693e-05	0.000213701
ERF	4103.96	-1.25655	0.17783	-7.06599	1.5947e-12	1.00538e-10
GNAS	51941.9	-1.25201	0.323059	-3.87549	0.00010641	0.000859927
GLMN	302.11	-1.24997	0.264618	-4.72367	2.31627e-06	3.27426e-05
FHL3	315.796	-1.2496	0.216935	-5.76025	8.3987e-09	2.39504e-07
ARHGEF26	820.042	-1.24555	0.40904	-3.04506	0.0023263	0.011112
FAM129B	5074.6	-1.24401	0.496739	-2.50435	0.0122677	0.0420081
ISPD	46.4869	-1.24218	0.298391	-4.16294	3.14179e-05	0.000303349
OAS3	2721.23	-1.23922	0.414819	-2.98738	0.00281379	0.0129671
SYTL2	137.075	-1.2372	0.472134	-2.62044	0.00878168	0.0321261
CREM	762.607	-1.23323	0.329702	-3.74043	0.000183705	0.00135506
SPACA6	23.0305	-1.23283	0.366074	-3.36772	0.000757929	0.00442529
SOCS3	503.8	-1.22839	0.440103	-2.79115	0.00525216	0.0213797
NBL1	306.345	-1.22839	0.457354	-2.68586	0.00723432	0.0275923
APLF	47.5129	-1.22477	0.357007	-3.43066	0.000602109	0.00365712
NEK11	94.8102	-1.21978	0.466582	-2.61428	0.00894146	0.0325658
NEK6	4295.6	-1.21977	0.366262	-3.33031	0.000867502	0.00494038
ZMYND10	29.4025	-1.21823	0.380185	-3.20432	0.00135384	0.00712104
SMIM26	546.788	-1.21684	0.172779	-7.04272	1.88524e-12	1.1682e-10
RGS17	973.319	-1.21626	0.406775	-2.99	0.00278977	0.0128935
SMARCD2	1011.2	-1.2135	0.42967	-2.82426	0.00473901	0.0197484
	242.455	-1.21079	0.411457	-2.94269	0.00325373	0.0146193
NUAK1	688.646	-1.20979	0.400734	-3.01893	0.00253669	0.0119235
PNPLA6	1827.76	-1.20769	0.257775	-4.68504	2.79903e-06	3.83076e-05
TUBA1A	37721.7	-1.20759	0.28042	-4.30636	1.65966e-05	0.000175716
SCRN1	9359.95	-1.20704	0.230586	-5.23466	1.65287e-07	3.31564e-06
PPP1R3D	124.248	-1.20532	0.30753	-3.91935	8.8787e-05	0.000739054
LINC01140	12.2387	-1.20511	0.482521	-2.49753	0.0125063	0.0426156
AL109811.2	10.0466	-1.20498	0.36453	-3.30556	0.000947863	0.00532463
LZTS3	508.402	-1.20167	0.28222	-4.25793	2.06333e-05	0.000211884
MDGA1	404.117	-1.19801	0.414819	-2.88803	0.00387665	0.0168454
IQCE	1002.98	-1.19678	0.187758	-6.37404	1.84117e-10	7.58866e-09
BTBD3	3677.61	-1.19557	0.395795	-3.02069	0.00252202	0.0118652
SMO	2069.2	-1.19427	0.174843	-6.8305	8.46177e-12	4.63961e-10
DUSP15	147.649	-1.19051	0.257961	-4.61509	3.92932e-06	5.13708e-05
	185.1	-1.19029	0.413471	-2.87878	0.00399212	0.0172601
LRP1	13422.8	-1.187	0.300015	-3.95646	7.60676e-05	0.000649536
CDK11A	457.793	-1.18668	0.345606	-3.43362	0.000595572	0.00362349
CRYGS	12.0726	-1.18587	0.470147	-2.52233	0.0116581	0.0403561
LINC01750	38.2013	-1.18247	0.416881	-2.83646	0.0045616	0.0191502
ELL3	10.3684	-1.18233	0.324345	-3.6453	0.00026708	0.00184237
TBC1D20	1851.72	-1.18155	0.213981	-5.52178	3.35587e-08	8.1178e-07
DYRK1B	460.762	-1.181	0.27026	-4.36988	1.24317e-05	0.000137074
MRI1	558.481	-1.18072	0.376126	-3.13916	0.00169434	0.0085492
SHC3	990.115	-1.17314	0.388322	-3.02105	0.00251899	0.0118602
TUBB2A	1808.15	-1.17214	0.298145	-3.93145	8.44338e-05	0.000708274
RRBP1	7351.61	-1.17197	0.198106	-5.91586	3.30138e-09	1.03527e-07
SIPA1L1	4460.88	-1.17101	0.295071	-3.96857	7.23045e-05	0.000622989
CLCN2	389.718	-1.16901	0.27107	-4.31257	1.61369e-05	0.000171351
PYGB	12178.4	-1.16863	0.384637	-3.03826	0.00237945	0.011324
GADD45A	2370.57	-1.1672	0.32925	-3.54501	0.000392599	0.00255897					1
SLC35D1	982.057	-1.16694	0.134333	-8.68696	3.72251e-18	5.90835e-16
MIR4435-2HG	379.719	-1.1669	0.471386	-2.47546	0.0133065	0.0447608
STK36	601.47	-1.16557	0.197236	-5.90952	3.43114e-09	1.0704e-07
THAP2	302.421	-1.16516	0.245102	-4.75379	1.99637e-06	2.87904e-05
ZNF331	347.702	-1.1645	0.216816	-5.37091	7.83384e-08	1.7265e-06
	1087.5	-1.1614	0.117548	-9.88024	5.07103e-23	1.41162e-20
S1PR2	121.127	-1.16039	0.429712	-2.70038	0.00692603	0.0266128
GLIPR1	268.506	-1.15941	0.369512	-3.13768	0.0017029	0.0085852
ZBED5-AS1	69.0528	-1.15815	0.238735	-4.85119	1.22725e-06	1.88987e-05
PTP4A3	795.85	-1.1579	0.441184	-2.62452	0.00867701	0.0318075
STK35	1351.25	-1.15464	0.197774	-5.83816	5.27792e-09	1.58636e-07
SOX9-AS1	82.4691	-1.15424	0.417497	-2.76466	0.00569814	0.0228102
KLRG1	33.6532	-1.15417	0.341441	-3.38028	0.000724113	0.00425255
ZNF558	771.026	-1.15364	0.356712	-3.23408	0.00122035	0.00655222
BATF3	138.583	-1.15271	0.26307	-4.38177	1.1772e-05	0.000130837
SPATA7	167.424	-1.14973	0.250491	-4.58992	4.4342e-06	5.65261e-05
SNX5	1995.26	-1.14692	0.21949	-5.22538	1.73793e-07	3.46324e-06
ZNF835	139.091	-1.14467	0.335754	-3.40925	0.000651408	0.00390542
ZNF649	494.461	-1.14389	0.235426	-4.85882	1.1809e-06	1.82314e-05
ATAD3B	215.673	-1.14226	0.174911	-6.53051	6.5545e-11	2.99488e-09
DZANK1	84.1592	-1.14003	0.299319	-3.80874	0.00013968	0.00107777
LINC01315	64.3209	-1.13768	0.393738	-2.88943	0.00385941	0.0167936
AGRN	9721.44	-1.13606	0.197138	-5.76279	8.2736e-09	2.36871e-07
HEY1	2346.34	-1.13505	0.259285	-4.37763	1.19979e-05	0.000132858
FBXO4	139.196	-1.13492	0.461345	-2.46003	0.0138926	0.0463534
TFPT	488.735	-1.12739	0.161778	-6.96876	3.19744e-12	1.89687e-10
ZNF491	57.0334	-1.12695	0.345859	-3.25842	0.00112036	0.0061281
	41.633	-1.12325	0.174185	-6.44859	1.12897e-10	4.87533e-09
ZNF285	89.8168	-1.12156	0.288235	-3.89114	9.9776e-05	0.000813586
CTSC	1564.05	-1.12003	0.43809	-2.55663	0.0105693	0.0373299
IDH1	4672.47	-1.11415	0.206096	-5.40601	6.44443e-08	1.44852e-06
ZBTB45	423.257	-1.11029	0.112009	-9.91249	3.67366e-23	1.03861e-20
MACF1	9074.25	-1.10914	0.1454	-7.62819	2.38079e-14	2.12207e-12
MSX1	440.013	-1.10748	0.211261	-5.24223	1.58647e-07	3.19306e-06
UEVLD	847.318	-1.10743	0.140652	-7.87356	3.44699e-15	3.56399e-13
AC105942.1	93.2294	-1.10605	0.243323	-4.54561	5.47757e-06	6.72396e-05
FNBP1	2290.8	-1.10369	0.398507	-2.76956	0.0056132	0.0225519
PRCP	7954	-1.10167	0.235776	-4.67254	2.97496e-06	4.03818e-05
FASTKD5	907.77	-1.1007	0.178282	-6.1739	6.66263e-10	2.4159e-08
FCHO1	151.148	-1.10051	0.233616	-4.71077	2.46783e-06	3.45611e-05
RFX2	346.122	-1.10036	0.406065	-2.70982	0.00673197	0.0260052
LMLN	483.717	-1.0974	0.273449	-4.01318	5.99053e-05	0.000529736
TUBB3	5984.22	-1.09331	0.353432	-3.0934	0.00197879	0.00969776
PRMT6	837.783	-1.09163	0.165909	-6.57968	4.71469e-11	2.22155e-09
AC009961.1	11.9395	-1.09124	0.449816	-2.42597	0.0152676	0.049919
TGIF2	1044.54	-1.09036	0.213505	-5.10693	3.27441e-07	5.99668e-06
ZNF253	764.705	-1.08608	0.258493	-4.20156	2.65079e-05	0.000262382
TMEM231	353.645	-1.08446	0.357067	-3.03712	0.0023885	0.0113551
PJVK	11.6194	-1.07797	0.411744	-2.61805	0.00884334	0.0322994
ZNF790	191.184	-1.07746	0.13609	-7.91725	2.42822e-15	2.61525e-13
HDAC9	1254.8	-1.07704	0.327302	-3.29067	0.000999499	0.00556631
ZNF30	162.903	-1.07591	0.236507	-4.54916	5.38605e-06	6.63623e-05
GRID1	709.128	-1.07555	0.311423	-3.45366	0.00055303	0.00340011
MAPK8IP1	2004.3	-1.07127	0.36811	-2.91018	0.00361221	0.0159086
DTNA	2287.67	-1.07095	0.235228	-4.55284	5.2927e-06	6.53693e-05
ZNF93	460.571	-1.0686	0.179163	-5.96442	2.45502e-09	7.87608e-08
RNF122	272.461	-1.06601	0.211412	-5.04234	4.59864e-07	8.08627e-06
KCNJ14	16.6967	-1.06504	0.370837	-2.87198	0.0040791	0.0175272
CARM1	2535.21	-1.06476	0.147807	-7.20371	5.85958e-13	3.98584e-11
DDRGK1	1383.63	-1.06238	0.233275	-4.55419	5.25872e-06	6.49941e-05
ACAA2	1181.7	-1.06219	0.425046	-2.49901	0.0124541	0.0424699
ZNF850	200.667	-1.06158	0.322237	-3.29443	0.000986231	0.00550597
CBX3P2	12.9597	-1.05968	0.335759	-3.15609	0.00159901	0.00815393
ANKRD52	3677.7	-1.05805	0.0609756	-17.352	1.90477e-67	5.74416e-64
ZNF561	1074.94	-1.05692	0.179326	-5.89383	3.7735e-09	1.16914e-07
RIN1	509.478	-1.05671	0.434885	-2.42986	0.0151047	0.0495028
TMEM220	43.8155	-1.05638	0.403836	-2.61585	0.00890054	0.0324337
CLU	36261.8	-1.05615	0.423436	-2.49424	0.0126229	0.0428914
MYL5	43.9905	-1.05265	0.357742	-2.94248	0.00325591	0.0146221
LRPAP1	4229.17	-1.05246	0.43171	-2.4379	0.014773	0.04868
ULK4	121.03	-1.05153	0.359732	-2.92308	0.00346587	0.0153818
STX1A	230.939	-1.05016	0.357977	-2.9336	0.00335054	0.0149727
CAP2	653.885	-1.04642	0.311397	-3.36039	0.000778338	0.00452111
WIPF1	3219.45	-1.04187	0.322591	-3.2297	0.00123921	0.00663185
GRB10	9305.69	-1.04174	0.422267	-2.46701	0.0136246	0.0456865
FAM214B	509.463	-1.041	0.203102	-5.12552	2.96724e-07	5.51224e-06
ZNF568	371.429	-1.03836	0.151412	-6.85784	6.99111e-12	3.92848e-10
TRAF6	759.216	-1.03791	0.291188	-3.5644	0.000364688	0.00240214
ZNF566	439.648	-1.03776	0.204391	-5.07731	3.82807e-07	6.87154e-06
CCDC18	227.021	-1.0375	0.234525	-4.42383	9.69653e-06	0.000110763
ZNF121	450.715	-1.03724	0.203178	-5.10507	3.30675e-07	6.04978e-06
TASP1	158.463	-1.03571	0.203675	-5.08512	3.67399e-07	6.62123e-06
CRLS1	988.719	-1.0343	0.246133	-4.20219	2.64345e-05	0.000261798
CROT	446.184	-1.03376	0.289429	-3.57174	0.000354624	0.00234523
FAM212B	5278.52	-1.03283	0.398062	-2.59464	0.00946908	0.0341098
CAVIN1	4853.24	-1.03274	0.321106	-3.21619	0.00129903	0.00689288
ZNF784	125.67	-1.02927	0.204723	-5.02763	4.96576e-07	8.62864e-06
ARMC9	488.981	-1.02892	0.141058	-7.29432	3.00178e-13	2.12997e-11
NUDT19	419.82	-1.02824	0.130522	-7.8779	3.32937e-15	3.46216e-13
NDUFAF5	416.426	-1.02484	0.313029	-3.27394	0.00106061	0.00585258
PRELID3B	1752.76	-1.02119	0.375237	-2.72145	0.00649959	0.0253292
MRPS26	1436.94	-1.01998	0.185628	-5.49479	3.91176e-08	9.30083e-07
P3H1	1158.5	-1.0186	0.273809	-3.72013	0.000199123	0.00143486
ZNF343	349.531	-1.01655	0.211323	-4.81042	1.50613e-06	2.23928e-05
SEMA6A	3250.74	-1.01637	0.349423	-2.90872	0.00362917	0.0159578
RPL13AP6	10.0689	-1.01481	0.286064	-3.54751	0.000388896	0.00253932
C20orf27	1581.39	-1.01372	0.258867	-3.91598	9.0037e-05	0.000747993
RGS12	2051.83	-1.01273	0.309613	-3.27097	0.00107178	0.00590163
CHPF2	1837.42	-1.00968	0.182559	-5.53072	3.1891e-08	7.77677e-07
MVB12B	1296.37	-1.00817	0.316954	-3.18082	0.00146859	0.00762267
LINC00662	266.094	-1.00757	0.297343	-3.38857	0.000702574	0.0041503
SNHG17	336.595	-1.00523	0.276448	-3.63622	0.000276672	0.00190129
DMPK	651.846	-1.0043	0.244889	-4.10104	4.11299e-05	0.000383412
SBNO2	1440.14	-1.00372	0.256967	-3.90603	9.38233e-05	0.00077235
ZNF584	470.237	-1.00242	0.148437	-6.75316	1.44656e-11	7.56475e-10
CXXC5	4114.29	-1.00156	0.192007	-5.21628	1.82552e-07	3.59815e-06
MTMR11	295.491	1.00058	0.387866	2.5797	0.00988863	0.0353676
STON1	256.451	1.00291	0.391903	2.55908	0.010495	0.0370858
MCM10	1801.87	1.00296	0.208257	4.81597	1.46489e-06	2.19056e-05
CLTCL1	242.428	1.00353	0.301251	3.33122	0.000864664	0.00493189
ZNRD1ASP	60.8819	1.0039	0.16282	6.16574	7.01553e-10	2.52867e-08
SLC46A1	185.217	1.00647	0.215987	4.65988	3.16397e-06	4.2501e-05
LHFPL6	2603.44	1.00683	0.351262	2.86632	0.00415278	0.0177415
NUP58	2404.78	1.0073	0.15278	6.59315	4.30583e-11	2.05026e-09
ALMS1-IT1	16.246	1.00747	0.304568	3.30786	0.000940106	0.0052827
PLEKHF1	164.752	1.008	0.414959	2.42915	0.0151342	0.049564
AL353625.1	22.4229	1.01264	0.310499	3.26132	0.00110894	0.00607666
PARD3	1609.75	1.01332	0.183881	5.51077	3.57267e-08	8.56211e-07
PKMYT1	723.473	1.01407	0.154229	6.57511	4.86188e-11	2.27904e-09
PCTP	315.172	1.01633	0.274845	3.69781	0.000217465	0.00155019
TEAD4	420.263	1.01721	0.253313	4.01563	5.92862e-05	0.000525073
NAP1L5	500.937	1.01859	0.282907	3.60042	0.000317698	0.00213379
SEC14L1P1	208.467	1.01865	0.341396	2.98379	0.00284705	0.0130947
CIB2	345.661	1.02051	0.257718	3.95978	7.50188e-05	0.0006424
PROX2	11.0692	1.02163	0.358607	2.8489	0.00438712	0.0185599
RAMP2	212.647	1.02233	0.408628	2.50187	0.012354	0.0422177
KLF11	310.262	1.02239	0.379191	2.69625	0.00701252	0.0268994
ABCC1	1094.35	1.0228	0.335017	3.05299	0.00226572	0.0108742
NFIB	5038.56	1.02337	0.199129	5.13922	2.75885e-07	5.17828e-06
OSBPL7	137.982	1.02611	0.331643	3.09402	0.00197466	0.00968541
DDIT3	450.684	1.02728	0.185168	5.54786	2.89185e-08	7.19741e-07
COQ10A	309.242	1.02971	0.16773	6.13912	8.29795e-10	2.92677e-08
ELF1	872.735	1.03035	0.21318	4.83324	1.34329e-06	2.03734e-05
MCM6	5713.11	1.03105	0.302031	3.41372	0.000640821	0.00385345
PPIP5K1	131.236	1.03223	0.251503	4.10426	4.05606e-05	0.00037967
MPP3	45.7268	1.03478	0.360557	2.86995	0.00410532	0.0175923
WASF3	1356.59	1.03927	0.368312	2.82171	0.00477689	0.019888
AMDHD2	223.217	1.03937	0.287427	3.6161	0.000299072	0.00203055
	51.6791	1.04112	0.220381	4.72419	2.3104e-06	3.26852e-05
CYSTM1	657.965	1.04143	0.292493	3.56052	0.000370115	0.00243168
MORC4	741.225	1.04447	0.247022	4.22823	2.35533e-05	0.000236369
CTC1	326.01	1.04482	0.192473	5.4284	5.68599e-08	1.29738e-06
SEC14L1	8413.1	1.04597	0.347207	3.01253	0.00259083	0.0121227
SDC1	2085.14	1.0488	0.386104	2.71637	0.00660019	0.0256277
C5orf56	37.8388	1.05061	0.251894	4.17085	3.03465e-05	0.000294977
CNTNAP3B	74.9938	1.0514	0.399511	2.63172	0.00849541	0.0312876
LIG4	654.682	1.05185	0.152314	6.90578	4.99271e-12	2.8588e-10
MINDY1	340.514	1.05209	0.284552	3.69736	0.000217855	0.00155192
LINC00926	12.606	1.05359	0.290894	3.6219	0.000292444	0.00199234
CD27-AS1	199.007	1.0536	0.40273	2.61616	0.00889262	0.032427
MMP16	6184.87	1.05367	0.333417	3.16021	0.00157656	0.00807155
ERCC6	189.292	1.05435	0.179358	5.87846	4.14093e-09	1.27425e-07
SFXN2	108.706	1.0544	0.302297	3.48795	0.000486742	0.00306015
DGKH	558.858	1.05794	0.27599	3.83327	0.000126453	0.000990924
RUSC1-AS1	31.2432	1.05845	0.333647	3.17238	0.00151197	0.00780532
	79.1772	1.05945	0.236987	4.47051	7.80342e-06	9.16852e-05
ST7	1153.81	1.05963	0.356768	2.97009	0.00297714	0.0135654
SHMT1	1045.45	1.05967	0.241336	4.39087	1.12898e-05	0.000125942
PELI3	262.194	1.06582	0.0977431	10.9043	1.09963e-27	4.62716e-25
ZNF711	721.108	1.06608	0.238404	4.47174	7.75874e-06	9.12787e-05
PDE8B	407.28	1.06742	0.425413	2.50913	0.0121028	0.0415302
	47.3218	1.06882	0.281932	3.79105	0.000150009	0.00114015
SLC17A5	449.519	1.07022	0.325835	3.28453	0.00102151	0.00566969
FAM53B	1429.16	1.07095	0.272081	3.93617	8.27929e-05	0.00069677
ISL2	91.8905	1.07343	0.430229	2.49501	0.0125953	0.042822
FAM162A	1077.75	1.07514	0.375941	2.85986	0.00423823	0.0180141
PRKCA	7119.41	1.07677	0.245026	4.39451	1.11025e-05	0.000124312
	115.968	1.07847	0.240872	4.47738	7.55651e-06	8.90732e-05
ERO1A	1614.56	1.07876	0.310135	3.47837	0.000504469	0.00314971
AK3	2314.41	1.08042	0.349958	3.08728	0.00201996	0.00985153
ZNF385A	736.277	1.08084	0.386883	2.79372	0.00521058	0.0212726
LRP4	4548.66	1.08216	0.404308	2.67658	0.00743775	0.0281827
TMEM117	284.448	1.08276	0.441715	2.45126	0.0142358	0.0472803
ASPH	6341.87	1.08314	0.268689	4.03118	5.54966e-05	0.00049834
REXO5	280.648	1.08515	0.266416	4.07313	4.63854e-05	0.000425823
FAM149A	156.398	1.08551	0.356506	3.04485	0.00232798	0.0111121
DLK2	74.0952	1.08964	0.422949	2.57628	0.00998689	0.0356424
NBR2	51.863	1.08987	0.41088	2.65253	0.00798901	0.0298725
AKAP3	36.2038	1.09014	0.317802	3.43026	0.000603014	0.00366138
DHFR	1061.82	1.09031	0.249056	4.37778	1.19896e-05	0.000132858
FAM111A	1570.06	1.09038	0.226071	4.82319	1.41283e-06	2.12676e-05
MC1R	44.5836	1.0908	0.361894	3.01415	0.00257698	0.0120704
SPRYD4	238.281	1.09121	0.220479	4.94928	7.44902e-07	1.22366e-05
PLEKHA6	380.3	1.09292	0.338301	3.23061	0.00123526	0.00661656
GOLIM4	9830.56	1.09341	0.436651	2.50409	0.0122768	0.0420313
C2orf16	70.6518	1.09704	0.169677	6.46545	1.00997e-10	4.46806e-09
SCNN1D	43.7005	1.09756	0.257629	4.26025	2.04198e-05	0.00020993
AP003068.2	25.8084	1.1009	0.292221	3.76735	0.000164991	0.00123464
MAN2B2	1012.7	1.10478	0.336877	3.27947	0.00104001	0.00575121
MFSD6	1596.51	1.10523	0.337235	3.27734	0.00104791	0.00578959
TECTA	68.3243	1.10605	0.288825	3.82949	0.000128408	0.00100493
TSACC	14.2142	1.10636	0.354519	3.12074	0.00180396	0.00900687
TRIM16L	235.502	1.1076	0.334094	3.31522	0.000915699	0.00517111
TDRP	217.34	1.10936	0.219002	5.06552	4.07277e-07	7.23186e-06
SCFD2	2649.73	1.11125	0.419587	2.64843	0.00808667	0.0301598
KBTBD7	520.663	1.11186	0.20962	5.30416	1.13195e-07	2.36834e-06
PCDHGB6	13.5411	1.11208	0.399843	2.78129	0.00541427	0.0219065
RCBTB2	343.439	1.11584	0.338645	3.29502	0.000984132	0.00549765
NNT	4625.66	1.11859	0.152761	7.32251	2.43371e-13	1.78281e-11
ACAP1	19.7318	1.11897	0.457667	2.44495	0.0144874	0.0478961
RPH3AL	92.9014	1.11928	0.396113	2.82565	0.0047185	0.0196901
STX1B	136.64	1.12491	0.339323	3.31514	0.000915962	0.00517111
LINC01547	88.2002	1.12886	0.204487	5.52043	3.38169e-08	8.16933e-07
TIGD3	55.0107	1.12978	0.358337	3.15283	0.00161697	0.00821837
MYO9A	1839.73	1.12987	0.203701	5.54673	2.91068e-08	7.2244e-07
SLC2A11	163.74	1.13387	0.156513	7.24458	4.3377e-13	3.00714e-11
PRRT2	118.777	1.13422	0.355755	3.18821	0.00143156	0.00744758
TTBK1	434.493	1.136	0.378753	2.99931	0.0027059	0.0125669
AC009779.2	118.014	1.13797	0.187333	6.07456	1.24325e-09	4.24441e-08
SLC7A11	852.741	1.14012	0.303765	3.7533	0.000174518	0.00129415
LAGE3	557.055	1.1404	0.326973	3.48774	0.000487124	0.00306149
CDC6	2077.37	1.14446	0.225859	5.06715	4.0381e-07	7.17735e-06
GRN	4087.84	1.14484	0.173822	6.5863	4.50932e-11	2.14151e-09
	15.6783	1.14892	0.315078	3.64644	0.000265894	0.00183559
KAT2B	2082.97	1.1494	0.254252	4.52071	6.1634e-06	7.46456e-05
CLEC2D	32.2525	1.14955	0.237096	4.84846	1.24423e-06	1.9079e-05
ZBTB7B	695.163	1.14963	0.331906	3.46373	0.000532739	0.00329664
C1orf56	186.068	1.15165	0.343072	3.35686	0.000788322	0.00457003
RPL13P5	70.9328	1.15676	0.219701	5.26514	1.40083e-07	2.8608e-06
PPM1E	473.701	1.15929	0.345255	3.35778	0.000785723	0.00455961
MYO5C	393.652	1.16849	0.473857	2.46592	0.0136661	0.0457915
CYB5A	816.262	1.16945	0.218898	5.34246	9.16946e-08	1.9775e-06
MASTL	1104.62	1.16968	0.217896	5.36807	7.95816e-08	1.75176e-06
E2F8	648.766	1.17048	0.410264	2.85298	0.00433115	0.0183625
ABCA3	4499.36	1.17498	0.266628	4.4068	1.04911e-05	0.000118715
MEF2A	2658.22	1.1759	0.193695	6.07089	1.27201e-09	4.3344e-08
CCDC186	303.894	1.17595	0.178232	6.59785	4.17159e-11	1.99684e-09
MZT1	1492.61	1.17718	0.267922	4.39375	1.11413e-05	0.000124439
	618.551	1.17722	0.222318	5.29521	1.1888e-07	2.47243e-06
ARL4D	245.27	1.17731	0.225877	5.21216	1.86659e-07	3.67109e-06
ERAP1	2105.88	1.17868	0.295024	3.99519	6.46429e-05	0.000566678
ABCG4	13.046	1.17877	0.32428	3.63502	0.000277954	0.00190793
ELOVL4	417.259	1.18211	0.329908	3.58315	0.000339475	0.00226158
	120.294	1.18313	0.239513	4.93976	7.82206e-07	1.27852e-05
PNMA8B	276.136	1.18428	0.332692	3.55968	0.000371309	0.00243864
	148.523	1.18549	0.382558	3.09886	0.00194269	0.00956491
SLC12A6	535.441	1.18587	0.197176	6.01426	1.8071e-09	5.91277e-08
MATN1-AS1	10.1198	1.18604	0.425531	2.78721	0.0053164	0.0215732
CREB3L4	156.823	1.18668	0.257506	4.60837	4.0584e-06	5.26399e-05
STK32A	397.86	1.18734	0.454491	2.61246	0.00898939	0.0326943
HLA-B	14776.1	1.18753	0.465984	2.54842	0.0108211	0.0379744
AC018521.5	77.3766	1.18869	0.257321	4.61948	3.84702e-06	5.04771e-05
AC007388.1	158.24	1.18896	0.400069	2.97189	0.00295974	0.01351
EPS8	2368.99	1.18903	0.395967	3.00284	0.00267471	0.0124444
AL928654.1	140.473	1.18946	0.326961	3.63793	0.000274835	0.00188938
SLC30A4	335.919	1.19126	0.344264	3.46032	0.000539542	0.00332861
LIFR	3221.94	1.19224	0.222784	5.35158	8.71895e-08	1.89697e-06
PARP4	2188.63	1.19226	0.277757	4.29247	1.76698e-05	0.000185343
STARD13	474.115	1.1973	0.394103	3.03803	0.00238132	0.0113299
AL512408.1	14.9092	1.1985	0.401985	2.98146	0.00286881	0.0131772
RIBC1	28.3789	1.1988	0.461049	2.60015	0.00931833	0.0336471
PSTPIP2	129.228	1.20112	0.385291	3.11743	0.00182436	0.00908865
	47.5262	1.2013	0.310999	3.86272	0.00011213	0.000896938
PGRMC1	4968.75	1.20133	0.335971	3.57569	0.000349301	0.00231851
CCHCR1	650.355	1.20288	0.228444	5.26552	1.39796e-07	2.85815e-06
RNF32	33.9688	1.20465	0.356671	3.37748	0.000731533	0.00428777
DHRS13	1572.33	1.20543	0.22538	5.34844	8.87162e-08	1.92705e-06
SOX7	72.4318	1.20879	0.464565	2.60199	0.00926845	0.0335005
45719	163.283	1.20886	0.470922	2.56701	0.0102581	0.0364728
B3GLCT	1132.06	1.20932	0.496289	2.43673	0.0148205	0.0487835
BSCL2	46.8594	1.20959	0.22626	5.34602	8.99082e-08	1.94593e-06
HACD1	134.451	1.21188	0.424643	2.85387	0.00431905	0.018319
AC009053.1	26.5411	1.21312	0.333026	3.64273	0.000269765	0.00185841
ETV4	3282.34	1.21392	0.328886	3.69101	0.000223366	0.00158432
SDSL	271.555	1.21534	0.488875	2.486	0.0129188	0.0436921
RASD2	90.8662	1.21748	0.415121	2.93283	0.00335891	0.014999
SCML2	314.409	1.21749	0.278437	4.3726	1.22774e-05	0.000135538
PSMB8-AS1	64.0375	1.21753	0.345241	3.52661	0.000420923	0.00271135
ICA1	252.384	1.21801	0.475852	2.55964	0.0104781	0.0370656
GRAMD1B	353.768	1.21983	0.480536	2.53848	0.0111334	0.0388371
SETD7	3102.63	1.22098	0.17812	6.85483	7.13978e-12	3.98726e-10
PCDHGA4	139.98	1.22258	0.306386	3.99032	6.59837e-05	0.000576633
GPR180	755.834	1.22313	0.218449	5.59914	2.15414e-08	5.50603e-07
PNPO	801.601	1.22508	0.320328	3.82446	0.000131057	0.00102257
PGM2	1811.47	1.22577	0.361185	3.39374	0.00068944	0.00408873
CEP70	473.255	1.22777	0.282076	4.35262	1.34519e-05	0.00014645
SUMF2	3637.35	1.22903	0.209255	5.87336	4.27055e-09	1.30968e-07
LNX2	418.27	1.22976	0.310997	3.95426	7.67728e-05	0.000654015
IL20RB	22.066	1.22996	0.326753	3.7642	0.000167085	0.00124875
TMTC4	803.671	1.23793	0.40593	3.04962	0.00229128	0.0109678
LRRC8B	772.032	1.2381	0.404122	3.06368	0.00218631	0.0105575
FBXL20	251.77	1.23905	0.212795	5.82276	5.78841e-09	1.71979e-07
ATP2A1	26.0994	1.23965	0.364786	3.3983	0.000678064	0.00403582
ZNF367	1734.73	1.24048	0.397854	3.11791	0.00182136	0.00907779
ZNF438	194.745	1.24179	0.189644	6.54801	5.83086e-11	2.67098e-09
THNSL1	583.441	1.24878	0.233645	5.34476	9.05351e-08	1.95716e-06
TMEM106C	3557.47	1.25082	0.167212	7.48047	7.40598e-14	5.95572e-12
LAYN	214.214	1.25365	0.349731	3.5846	0.000337597	0.00225239
IQGAP3	1581.01	1.2548	0.37036	3.38806	0.000703889	0.00415496
VKORC1	1448.24	1.25798	0.272413	4.61789	3.87653e-06	5.0754e-05
GLRB	339.727	1.26137	0.429679	2.9356	0.00332905	0.0148914
FRMD8P1	61.7487	1.26245	0.348531	3.62219	0.000292123	0.00199234
SRD5A1	639.295	1.26353	0.321709	3.92757	8.58099e-05	0.000718484
MISP3	61.7831	1.2636	0.357294	3.53659	0.000405322	0.00263241
CCDC149	597.63	1.26431	0.272506	4.63957	3.49132e-06	4.61564e-05
RNASEL	352.598	1.26464	0.323612	3.90789	9.31068e-05	0.000767855
MFSD13A	150.128	1.26617	0.290741	4.35498	1.33076e-05	0.000145141
LTBP3	2127.06	1.27139	0.156022	8.14882	3.67487e-16	4.37454e-14
LMCD1	123.36	1.27196	0.341206	3.72783	0.000193135	0.00140581
FGF14-AS2	62.3746	1.27249	0.280777	4.53203	5.84205e-06	7.11346e-05
ARRB1	406.971	1.27617	0.475198	2.68555	0.00724103	0.0276121
HSPA1L	59.2436	1.27628	0.251856	5.06749	4.03088e-07	7.17729e-06
CDKN2AIP	880.501	1.28109	0.327234	3.91492	9.0436e-05	0.000749587
FRMD8	1621.1	1.28274	0.343273	3.73679	0.000186387	0.00137205
TMEM107	251.347	1.28298	0.326253	3.93247	8.40761e-05	0.0007056
	251.556	1.28303	0.193359	6.63545	3.23504e-11	1.59931e-09
GOLPH3L	473.819	1.28371	0.350757	3.65982	0.000252391	0.00175645
SCN8A	132.466	1.28588	0.182144	7.05967	1.66898e-12	1.04856e-10
BCDIN3D-AS1	25.3279	1.28599	0.208654	6.16324	7.12701e-10	2.55865e-08
FBXL7	996.524	1.2867	0.52711	2.44105	0.0146447	0.0483014
UNC13B	1551.91	1.28938	0.217059	5.94023	2.84619e-09	9.05079e-08
FNDC5	74.2183	1.29141	0.335951	3.84403	0.000121028	0.000955861
TFEB	372.392	1.29268	0.282563	4.57482	4.76638e-06	6.00159e-05
Z97634.1	10.7624	1.29448	0.275871	4.69232	2.70122e-06	3.7253e-05
BRCA2	767.234	1.29502	0.176029	7.35688	1.88255e-13	1.42523e-11
OTUB2	119.978	1.29717	0.377766	3.43378	0.000595222	0.00362258
MYLK	865.749	1.29798	0.464109	2.7967	0.00516272	0.0211201
CDKN3	1740.38	1.3004	0.36584	3.55456	0.000378609	0.0024793
L3MBTL1	44.4916	1.3024	0.340803	3.82157	0.000132604	0.00103215
ASPRV1	15.6949	1.30843	0.30941	4.2288	2.34941e-05	0.000235906
SNTB1	1572.55	1.30906	0.465287	2.81344	0.00490151	0.0203086
MAGED2	7755.18	1.31162	0.378982	3.4609	0.000538376	0.0033247
AC106782.2	19.7873	1.31313	0.249842	5.25584	1.47347e-07	2.99226e-06
TK1	1454.23	1.31369	0.227149	5.78341	7.32027e-09	2.10912e-07
SLC43A1	120.696	1.31543	0.25428	5.17314	2.30194e-07	4.4357e-06
C1QTNF1	2702.86	1.3181	0.336606	3.91586	9.00829e-05	0.000748032
ADAMTS13	72.4368	1.32044	0.533601	2.47459	0.0133389	0.0448448
RASIP1	29.6812	1.3213	0.361946	3.65056	0.00026167	0.00180988
ZNF785	246.58	1.32306	0.264579	5.00061	5.7148e-07	9.70015e-06
FMO4	23.4353	1.3233	0.454743	2.90999	0.00361442	0.0159123
CHRM4	61.2192	1.32361	0.46142	2.86856	0.0041235	0.0176468
C3orf18	238.192	1.32401	0.460313	2.87632	0.00402341	0.0173415
FAM107B	1570.2	1.32447	0.442347	2.99419	0.00275178	0.0127407
CORO7	310.437	1.32593	0.339033	3.91091	9.19481e-05	0.000760379
NUPL2	1156.25	1.32638	0.408121	3.24997	0.00115419	0.00628277
SLC50A1	510.426	1.32686	0.38183	3.47501	0.000510843	0.00318621
LRCH2	598.313	1.32844	0.315223	4.21427	2.50584e-05	0.00024981
TCF19	2209.09	1.32894	0.319489	4.15958	3.18829e-05	0.000307183
MKRN3	113.861	1.3308	0.177814	7.48424	7.19607e-14	5.83882e-12
FAM13A	340.541	1.33165	0.535058	2.4888	0.0128175	0.0434306
AC009061.2	11.9646	1.33227	0.288743	4.61403	3.94943e-06	5.15591e-05
RNF152	162.666	1.33413	0.54488	2.44848	0.0143459	0.04755
TNFSF13	62.3473	1.33473	0.179839	7.42177	1.15565e-13	9.0131e-12
NKX3-1	77.0689	1.34115	0.256064	5.23754	1.62727e-07	3.2679e-06
DHRS12	81.6785	1.34119	0.301408	4.44975	8.5971e-06	9.96098e-05
AVPI1	65.3975	1.34288	0.196502	6.83394	8.26158e-12	4.54362e-10
IL6R	109.195	1.35104	0.299705	4.5079	6.5472e-06	7.90294e-05
GALK1	477.578	1.35423	0.26451	5.11976	3.0592e-07	5.66094e-06
OPTN	734.298	1.35448	0.369652	3.66421	0.000248099	0.00172991
GOLGA2P7	28.5365	1.35755	0.475852	2.85288	0.00433253	0.0183632
HELLS	1015.01	1.35816	0.301382	4.50645	6.59223e-06	7.95199e-05
SAT1	3802.4	1.35989	0.497621	2.73278	0.00628021	0.0246655
P2RY1	213.76	1.3599	0.513616	2.6477	0.00810404	0.0302152
TDRKH	571.329	1.36002	0.186436	7.29486	2.98976e-13	2.12979e-11
PTHLH	81.7838	1.36442	0.529995	2.5744	0.0100414	0.0357938
KIAA1671	2236.87	1.3652	0.486176	2.80803	0.00498458	0.0205679
YPEL3	357.076	1.3655	0.28998	4.70896	2.48989e-06	3.47624e-05
CCDC88B	108.885	1.36594	0.217693	6.2746	3.50536e-10	1.34949e-08
RARA-AS1	19.1817	1.36953	0.390642	3.50586	0.000455142	0.00289487
CDC42EP3	3665.22	1.37466	0.501939	2.73869	0.00616842	0.0243162
AC098934.2	11.7234	1.37724	0.350144	3.93334	8.37728e-05	0.000703707
OSGIN1	278.234	1.38043	0.484293	2.8504	0.00436637	0.0184871
DNAH10	155.46	1.38389	0.522536	2.64841	0.00808716	0.0301598
SCML1	589.063	1.38392	0.225407	6.13965	8.27055e-10	2.9228e-08
IFI27L2	420.39	1.38694	0.487559	2.84467	0.00444581	0.0187369
COQ8A	613.126	1.38831	0.200105	6.93791	3.97949e-12	2.32271e-10
KLF5	290.111	1.38894	0.518554	2.67848	0.00739575	0.0280837
RTKN2	669.566	1.38895	0.272094	5.10465	3.31402e-07	6.05695e-06
KREMEN2	48.9608	1.38911	0.51308	2.70741	0.00678113	0.026156
ERFE	176.656	1.3893	0.346815	4.00588	6.17877e-05	0.000544563
LIMK2	833.924	1.38995	0.317279	4.38085	1.18216e-05	0.000131227
	92.3251	1.39013	0.308657	4.5038	6.67492e-06	8.04102e-05
CDH24	1011.77	1.39681	0.367209	3.80385	0.000142462	0.00109503
ALOX12	14.8163	1.39793	0.39675	3.52345	0.000425968	0.00273897
APOL3	114.575	1.3986	0.515244	2.71444	0.00663879	0.0257331
NEU3	232.474	1.399	0.195917	7.14077	9.28108e-13	6.10661e-11
APH1B	882.814	1.40883	0.42756	3.29505	0.000984057	0.00549765
SRRM2-AS1	13.8671	1.4111	0.32479	4.34465	1.39496e-05	0.000150689
IKZF2	18.4201	1.41273	0.457193	3.09001	0.00200153	0.00978009
RUNDC3A	188.77	1.413	0.546437	2.58585	0.00971397	0.0348878
SLC7A1	5266.37	1.41408	0.23092	6.1237	9.14264e-10	3.21217e-08
MBNL3	1858.06	1.41448	0.439575	3.21784	0.00129161	0.00686017
ARHGAP45	295.046	1.41626	0.291044	4.86613	1.13802e-06	1.76902e-05
TMEM150C	133.017	1.42392	0.44343	3.21116	0.00132199	0.00698193
ATP23	145.609	1.42461	0.233303	6.10629	1.01973e-09	3.55511e-08
FOXD2	71.6498	1.4247	0.439484	3.24175	0.00118798	0.0064242
SLC44A1	2515.19	1.42499	0.359003	3.9693	7.20841e-05	0.000621682
ASB16-AS1	90.315	1.42944	0.332283	4.30187	1.69361e-05	0.000178684
AC083805.1	17.3364	1.43021	0.362978	3.94021	8.14102e-05	0.00068609
	68.5929	1.43374	0.45152	3.17536	0.00149652	0.00773436
LMO7	1008.7	1.43378	0.401056	3.57501	0.000350217	0.00232373
CD72	10.1532	1.43861	0.496368	2.89827	0.00375227	0.0164238
NR4A2	49.4063	1.43958	0.472629	3.0459	0.00231982	0.0110869
CGN	207.346	1.44116	0.450179	3.20131	0.00136803	0.00717692
REEP1	660.915	1.44183	0.245665	5.86908	4.38219e-09	1.33712e-07
SCPEP1	749.61	1.44413	0.290609	4.96932	6.71865e-07	1.1153e-05
IFI35	330.769	1.4442	0.485232	2.97632	0.00291735	0.0133603
SEMA4D	360.013	1.44444	0.529917	2.72579	0.00641477	0.0250906
RAB6B	825.655	1.44572	0.502106	2.87932	0.00398539	0.017246
AKAP5	204.041	1.448	0.304187	4.76022	1.93379e-06	2.81044e-05
ITGA9-AS1	32.4075	1.44868	0.458054	3.16267	0.00156328	0.00801758
LRRC8C-DT	23.9407	1.44874	0.557392	2.59914	0.00934578	0.0337261
	36.8341	1.44907	0.36482	3.97202	7.12664e-05	0.000616098
PSMB9	825.676	1.45023	0.366004	3.96232	7.42236e-05	0.0006374
PTPRCAP	12.2641	1.4513	0.238231	6.092	1.11506e-09	3.84307e-08
ARRDC2	185.974	1.45248	0.376581	3.85702	0.000114776	0.000913261
SP2-AS1	70.4766	1.45364	0.237405	6.12303	9.18119e-10	3.21947e-08
PLEKHB1	3007.77	1.45498	0.374456	3.88558	0.000102086	0.00082757
FLRT1	312.756	1.45547	0.427846	3.40185	0.000669302	0.00399813
TMEM139	15.8171	1.45551	0.390746	3.72494	0.000195359	0.00141563
FRY	230.168	1.45718	0.470175	3.09923	0.00194027	0.00955559
NHLRC3	373.854	1.45766	0.218093	6.68364	2.33076e-11	1.18797e-09
GAS1RR	25.9409	1.45869	0.362401	4.02508	5.69563e-05	0.000508922
FAM222A	1578.23	1.46028	0.403581	3.61831	0.000296538	0.00201864
FGF11	604.662	1.46443	0.544187	2.69103	0.00712311	0.0272485
SLC26A1	35.7499	1.46559	0.537615	2.72609	0.00640899	0.0250788
TRIB1	979.534	1.46588	0.405166	3.61798	0.000296909	0.00202041
OASL	25.977	1.46634	0.56523	2.59424	0.00948009	0.0341316
ISOC1	924.86	1.46767	0.343419	4.2737	1.92259e-05	0.000198899
GALNT16	248.328	1.46822	0.526754	2.78729	0.00531503	0.0215725
GPR61	10.4421	1.46991	0.346395	4.24343	2.20125e-05	0.000223583
TJP2	855.631	1.47259	0.378673	3.88882	0.000100733	0.000819174
AL592435.1	21.3593	1.47289	0.403729	3.64822	0.000264061	0.00182433
CCDC87	25.9164	1.47317	0.315644	4.66718	3.05359e-06	4.12326e-05
MANSC1	634.709	1.47319	0.458255	3.21478	0.00130545	0.00691275
FAM81A	199.017	1.47632	0.476845	3.09601	0.00196143	0.00963358
MMP17	372.326	1.47633	0.435822	3.38746	0.000705417	0.00416031
ANO7	37.3351	1.47801	0.549712	2.6887	0.00717302	0.0273873
RPARP-AS1	38.3501	1.47827	0.287628	5.13953	2.75422e-07	5.17497e-06
FERMT1	52.153	1.47853	0.478465	3.09015	0.00200057	0.00977804
HSPA12A	928.606	1.47905	0.420569	3.51677	0.000436831	0.00279491
	384.882	1.48102	0.419358	3.53163	0.000413006	0.00267463
ARHGEF39	300.433	1.483	0.262587	5.64763	1.62673e-08	4.30321e-07
TRIM46	135.892	1.48594	0.302145	4.91798	8.74406e-07	1.40886e-05
CGREF1	364.542	1.48635	0.371014	4.00619	6.1706e-05	0.000544107
CHD3	2795.87	1.48813	0.127008	11.7168	1.04519e-31	5.7308e-29
SEMA3F	51.5908	1.49556	0.548173	2.72826	0.00636692	0.0249519
ACBD4	75.1987	1.49586	0.303278	4.93231	8.12629e-07	1.32064e-05
ARID5B	856.176	1.4967	0.538392	2.77994	0.00543685	0.0219792
NABP1	85	1.49704	0.602108	2.48634	0.0129066	0.0436753
RMI2	496.436	1.49708	0.249354	6.00385	1.92688e-09	6.29331e-08
PIPOX	2519.26	1.49875	0.445034	3.36772	0.000757914	0.00442529
FAM13C	85.0024	1.50705	0.39597	3.80597	0.000141251	0.0010885
DNASE1	272.764	1.50822	0.23827	6.3299	2.45317e-10	9.77702e-09
IFI30	405.765	1.51107	0.437384	3.45478	0.000550732	0.00338829
KCNC4	92.0322	1.51781	0.603681	2.51425	0.0119284	0.0410724
RAET1E-AS1	21.7444	1.51788	0.45054	3.36902	0.000754355	0.00440869
KCTD13	641.8	1.51968	0.451242	3.36777	0.000757783	0.00442529
RHEBL1	52.9121	1.52062	0.304361	4.99611	5.84984e-07	9.89225e-06
HAP1	671.766	1.52721	0.427229	3.57469	0.000350642	0.002324
PLEKHA7	89.554	1.53124	0.506144	3.02531	0.00248379	0.011725
AP1G2	54.9735	1.53142	0.393841	3.88843	0.000100895	0.000819856
ETNK2	555.515	1.53221	0.575455	2.66261	0.00775361	0.029151
DOCK3	190.241	1.53443	0.483016	3.17677	0.00148926	0.00770566
UBA7	317.931	1.53848	0.533643	2.88297	0.00393941	0.0170689
ENOX1	171.213	1.54741	0.453141	3.41484	0.000638185	0.00383887
VAMP1	84.2355	1.54745	0.290035	5.33537	9.53504e-08	2.04562e-06
ZFP92	11.136	1.54885	0.442055	3.50375	0.000458751	0.00290843
N4BP2L1	116.74	1.5557	0.413095	3.76595	0.000165914	0.00124103
SLC7A8	144.717	1.556	0.462611	3.36351	0.000769574	0.00447739
SLC39A4	101.53	1.55662	0.326348	4.76981	1.84397e-06	2.68855e-05
MMD	743.87	1.5587	0.395496	3.94112	8.11008e-05	0.000683802
ING3	817.647	1.55882	0.358218	4.35158	1.3516e-05	0.000147059
	10.553	1.56146	0.478394	3.26396	0.00109867	0.00603132
PCDHGA8	13.4437	1.56388	0.389424	4.01587	5.92261e-05	0.000524798
MPP2	678.823	1.56594	0.385119	4.06612	4.7803e-05	0.000437284
LINC00271	16.0679	1.56669	0.512858	3.05482	0.00225192	0.0108339
TMEM159	190.173	1.57033	0.539608	2.91014	0.00361271	0.0159086
	13.2226	1.57044	0.278913	5.63057	1.79613e-08	4.7306e-07
ABCC6	22.1821	1.57141	0.580225	2.70828	0.00676321	0.026105
DENND2C	24.0249	1.5753	0.623345	2.52718	0.0114984	0.0398948
ANGPTL4	191.649	1.57724	0.593652	2.65684	0.00788763	0.0295851
FAM124A	67.4891	1.57854	0.327544	4.81932	1.44049e-06	2.16121e-05
RAB26	61.856	1.58036	0.2103	7.51476	5.70168e-14	4.73239e-12
ATG16L2	112.784	1.58083	0.239171	6.60961	3.85322e-11	1.8742e-09
ZDHHC11	19.9937	1.58367	0.54808	2.88949	0.00385872	0.0167936
COMTD1	61.7113	1.58376	0.300473	5.2709	1.35756e-07	2.78184e-06
B4GALNT1	1917.99	1.58754	0.297069	5.344	9.09169e-08	1.96307e-06
C10orf25	79.4092	1.58875	0.278875	5.69699	1.21938e-08	3.33789e-07
ICAM5	169.149	1.58899	0.510376	3.11338	0.00184957	0.00918827
SPTSSB	34.537	1.5913	0.377579	4.21448	2.50355e-05	0.00024972
GPD1L	3523.36	1.5932	0.279878	5.69248	1.25205e-08	3.39796e-07
DEF6	10.626	1.59339	0.60122	2.65026	0.00804304	0.0300559
PPFIA4	118.358	1.60045	0.414879	3.85762	0.000114495	0.000911824
MUC1	162.963	1.60417	0.534548	3.00098	0.00269113	0.0125102
NAGS	37.8977	1.60787	0.5143	3.12632	0.00177006	0.00886206
ZMAT1	63.659	1.61138	0.425923	3.78325	0.000154792	0.00116931
TAPBPL	307.65	1.61148	0.37796	4.26364	2.01123e-05	0.000207003
RAP1GAP2	394.161	1.61183	0.646924	2.49152	0.0127197	0.0431478
KBTBD11	568.179	1.62038	0.376504	4.30376	1.67926e-05	0.000177376
PLD1	681.031	1.62084	0.513503	3.15644	0.00159709	0.00814937
ULBP2	37.6669	1.62317	0.443097	3.66323	0.000249052	0.00173588
SLFN5	175.95	1.62725	0.651373	2.49818	0.0124833	0.0425454
GRID2IP	17.2903	1.62827	0.456558	3.5664	0.000361916	0.00238648
PCDH9	1073.16	1.62876	0.468703	3.47502	0.000510807	0.00318621
RCCD1	236.534	1.63612	0.509224	3.21297	0.00131372	0.00694431
TBC1D8	560.933	1.63714	0.477472	3.42876	0.000606348	0.00367424
PLXNC1	70.5617	1.63968	0.366714	4.47126	7.77592e-06	9.14214e-05
SYNE3	98.3502	1.64093	0.585157	2.80425	0.00504332	0.0207348
ANKRD7	21.5048	1.647	0.648125	2.54118	0.011048	0.0385838
ZNF311	52.9951	1.6546	0.520368	3.17967	0.00147444	0.00764209
RHBDL2	27.7036	1.65467	0.508347	3.25501	0.0011339	0.00618533
PRUNE2	1519.87	1.65617	0.510687	3.24302	0.00118268	0.00640128
IGFBP6	99.6752	1.65698	0.394567	4.1995	2.67505e-05	0.000264217
C1QL1	1244.64	1.65892	0.410456	4.04165	5.30755e-05	0.000479694
FMNL1	61.8076	1.66054	0.485771	3.41836	0.000629989	0.00379716
HES7	10.4425	1.66255	0.528787	3.14408	0.0016661	0.0084255
	13.7901	1.66265	0.376591	4.41501	1.01006e-05	0.000115088
GCH1	159.736	1.66654	0.390996	4.26229	2.0234e-05	0.000208138
ADD2	2099.87	1.66655	0.436096	3.82153	0.000132627	0.00103215
HLF	238.388	1.6667	0.645947	2.58024	0.00987308	0.035326
ADAM21	25.9431	1.66836	0.529557	3.15049	0.00162997	0.00827515
UCN	10.7318	1.66885	0.332448	5.01987	5.17056e-07	8.88916e-06
OGFRL1	1678.33	1.66987	0.312316	5.34671	8.9567e-08	1.9432e-06
FAM111A-DT	81.6512	1.67134	0.326962	5.11173	3.19229e-07	5.85222e-06
	69.4279	1.6743	0.477742	3.50462	0.000457264	0.00290204
PIK3AP1	89.8393	1.68491	0.25811	6.52788	6.67061e-11	3.04025e-09
RASL11A	15.5287	1.68767	0.359312	4.69696	2.64067e-06	3.66132e-05
SLC25A45	163.449	1.69002	0.276117	6.12068	9.31797e-10	3.26111e-08
	10.696	1.69082	0.401138	4.21506	2.49715e-05	0.000249219
MYRF	665.291	1.6928	0.469266	3.60734	0.000309349	0.00208935
FAM46C	73.3013	1.69295	0.558482	3.03134	0.00243474	0.0115295
LYN	170.34	1.69347	0.623765	2.71492	0.00662917	0.0257124
CFB	23.3938	1.69647	0.474713	3.57367	0.000352019	0.00233142
RAPGEF3	86.6169	1.69946	0.502055	3.38501	0.000711747	0.00419081
BST1	50.7208	1.69998	0.55093	3.08567	0.00203097	0.00989171
ITGA2	1787.44	1.70038	0.65387	2.60048	0.00930931	0.033628
COPZ2	173.051	1.70352	0.582111	2.92644	0.00342861	0.01525
MYOZ3	48.7673	1.70667	0.584242	2.92117	0.00348718	0.015446
ATP6V1G2	164.444	1.71924	0.306297	5.613	1.98854e-08	5.14956e-07
SIDT1	12.9168	1.72161	0.594522	2.8958	0.00378199	0.0165213
TMOD1	2396.85	1.72193	0.587595	2.93047	0.00338447	0.0150908
AC007389.1	10.918	1.72433	0.475629	3.62536	0.000288559	0.00197068
HR	5055.92	1.7344	0.391744	4.42737	9.539e-06	0.000109171
ARHGEF37	250.111	1.7348	0.462183	3.7535	0.000174382	0.00129391
TBC1D4	195.268	1.73846	0.59702	2.91189	0.00359249	0.0158349
NEURL1	48.3938	1.74013	0.394973	4.40568	1.05451e-05	0.000119177
FAM111B	1943.63	1.74015	0.327163	5.3189	1.04396e-07	2.22753e-06
DNAH6	22.3945	1.74029	0.686458	2.53517	0.0112393	0.0391791
PGBD5	1429.5	1.74254	0.58366	2.98554	0.0028308	0.0130332
MR1	419.322	1.74497	0.645915	2.70155	0.00690181	0.0265366
STAR	11.3849	1.74505	0.595927	2.9283	0.00340826	0.015167
TNFAIP8	164.064	1.74772	0.483165	3.61724	0.000297767	0.00202472
ACER2	63.9917	1.74826	0.535592	3.26415	0.00109791	0.00602901
CHI3L2	23.2339	1.75079	0.693336	2.52517	0.0115641	0.0400647
CORO6	26.9074	1.75103	0.58818	2.97704	0.00291051	0.0133357
LRRC1	284.318	1.75171	0.450427	3.88899	0.000100663	0.000818971
HOXD8	106.778	1.75327	0.697204	2.51472	0.0119128	0.0410336
NUPR1	444.582	1.7608	0.55524	3.17124	0.00151789	0.00782691
TRIM17	10.8889	1.76669	0.437516	4.038	5.39081e-05	0.000486006
SCN3B	65.6219	1.77288	0.475932	3.72508	0.000195253	0.00141543
RIMS3	429.535	1.77417	0.669479	2.65008	0.0080473	0.0300656
GPRC5A	81.558	1.77433	0.720849	2.46145	0.0138376	0.0462121
CLYBL	121.92	1.77958	0.385095	4.62115	3.81614e-06	5.01447e-05
FLNB	2589.98	1.78934	0.523928	3.41524	0.000637258	0.00383457
GDPD5	99.3884	1.7896	0.381811	4.68712	2.77078e-06	3.79807e-05
TOX2	295.725	1.79301	0.679327	2.63939	0.00830561	0.0307828
ABCA17P	45.7813	1.79613	0.505626	3.55229	0.000381899	0.00249822
TRO	1295.69	1.7965	0.368153	4.87977	1.06212e-06	1.66533e-05
RIMKLA	306.146	1.80631	0.597345	3.02391	0.00249535	0.0117655
RNF182	305.876	1.809	0.473672	3.81909	0.000133943	0.00103837
ANKRD33B	18.9111	1.81008	0.46936	3.85649	0.000115025	0.000914839
PID1	505.496	1.81413	0.58549	3.09848	0.00194514	0.00957197
SERP2	62.1141	1.81732	0.371121	4.89683	9.73948e-07	1.54992e-05
	16.1716	1.82006	0.441788	4.11976	3.79263e-05	0.000358536
PANX2	70.736	1.82117	0.732084	2.48765	0.012859	0.043555
LYPD6	741.217	1.8223	0.348403	5.23044	1.69106e-07	3.38099e-06
AC107884.1	24.5703	1.82612	0.490133	3.72577	0.000194722	0.00141214
SIGIRR	69.0727	1.82937	0.728882	2.50983	0.0120788	0.0414712
CDYL2	42.042	1.83066	0.537194	3.40782	0.000654853	0.00392218
JPH3	24.5569	1.83838	0.729866	2.5188	0.0117757	0.040662
AC046168.2	35.9247	1.83901	0.679193	2.70764	0.00677645	0.0261435
BLVRB	466.184	1.84398	0.580258	3.17786	0.00148366	0.00767887
TPRG1	26.7657	1.84508	0.721715	2.55652	0.0105725	0.037334
CAMK4	533.902	1.85045	0.513135	3.60616	0.000310767	0.0020958
HLA-F	292.196	1.85126	0.500646	3.69774	0.000217527	0.00155019
GDF7	10.685	1.85158	0.661983	2.79703	0.00515752	0.0211084
TTC39A	58.0121	1.85268	0.554275	3.34254	0.000830168	0.00477921
VWA5B2	35.5426	1.85883	0.561105	3.3128	0.00092367	0.00520813
CAMSAP3	43.8868	1.85911	0.703332	2.64328	0.00821067	0.0305247
ASRGL1	892.228	1.86144	0.372668	4.99489	5.8869e-07	9.94563e-06
DNAAF3	27.5033	1.86548	0.64617	2.88698	0.00388963	0.0168937
CNTN2	113.07	1.86578	0.708677	2.63276	0.00846947	0.0311984
TTC9B	36.9003	1.86946	0.544483	3.43347	0.000595918	0.00362371
APOC1	65.9475	1.87448	0.612273	3.06151	0.00220224	0.0106203
MGLL	4181.79	1.87523	0.461792	4.06077	4.89109e-05	0.000446411
RAB9B	241.084	1.87742	0.422368	4.44498	8.79008e-06	0.000101369
HERC5	369.707	1.87863	0.506676	3.70776	0.0002091	0.0014984
CPB2-AS1	16.3826	1.87925	0.38559	4.8737	1.09526e-06	1.70842e-05
PCDHGA3	26.4545	1.88016	0.47645	3.94619	7.94052e-05	0.000671383
LMOD1	17.8073	1.88367	0.346498	5.4363	5.43974e-08	1.24433e-06
	28.8776	1.89116	0.535161	3.53381	0.000409618	0.00265555
AC016876.1	109.953	1.89283	0.294562	6.42592	1.31079e-10	5.59372e-09
GSTO2	12.1262	1.89906	0.541504	3.50702	0.00045316	0.00288511
SLC1A1	718.659	1.89967	0.555561	3.41937	0.000627655	0.00378686
TMEM35A	222.045	1.89968	0.459837	4.13121	3.60862e-05	0.000342933
	14.0947	1.89975	0.288538	6.58406	4.57782e-11	2.16835e-09
IFI6	620.783	1.90143	0.501818	3.78909	0.000151203	0.00114697
C1S	398.049	1.90298	0.659487	2.88554	0.00390743	0.0169628
LINC01686	49.3748	1.90402	0.565878	3.36471	0.00076623	0.0044608
HYKK	15.2622	1.90541	0.444331	4.28828	1.80066e-05	0.000187896
CD274	30.7517	1.90685	0.610184	3.12503	0.00177786	0.00889371
LGALS9	45.5485	1.90981	0.640279	2.98278	0.00285645	0.0131346
TIAM1	1172.43	1.91882	0.244526	7.8471	4.25753e-15	4.30367e-13
ABCC8	31.2729	1.92079	0.71791	2.67554	0.00746096	0.0282483
SEC31B	26.9387	1.92245	0.503052	3.82158	0.000132598	0.00103215
FOXN3-AS1	19.7823	1.92454	0.463803	4.14949	3.33222e-05	0.000319011
FAM155B	86.869	1.92764	0.79088	2.43734	0.0147959	0.0487291
TMCC3	395.661	1.9291	0.608226	3.17168	0.00151561	0.00781742
PRTFDC1	1400.84	1.92924	0.139117	13.8678	9.92995e-44	8.55584e-41
ANKRD6	355.935	1.93003	0.445755	4.3298	1.49248e-05	0.000159887
SYTL4	447.58	1.93121	0.513818	3.75855	0.000170898	0.00127261
TMEM102	76.6154	1.93256	0.36779	5.25453	1.48403e-07	3.01032e-06
PRRT4	56.9561	1.93626	0.415894	4.65566	3.22951e-06	4.32529e-05
GPR63	75.1319	1.94194	0.643574	3.01743	0.00254926	0.0119653
ASTN2	1318.71	1.94463	0.526879	3.69084	0.000223517	0.00158477
IL15RA	40.65	1.95256	0.461822	4.22796	2.35818e-05	0.000236524
IGSF9B	412.091	1.95505	0.742329	2.63367	0.00844681	0.0311466
TBC1D8-AS1	16.0279	1.95703	0.42431	4.61226	3.98307e-06	5.1886e-05
MYH15	15.2449	1.95901	0.698075	2.80631	0.00501128	0.0206411
PHYHD1	10.8867	1.96845	0.590643	3.33273	0.000859994	0.00491308
RPS6KL1	95.0543	1.97136	0.565966	3.48317	0.000495507	0.00310125
LINC01563	10.1691	1.97603	0.796984	2.47938	0.0131612	0.0443708
MCF2L2	50.166	1.97662	0.298793	6.61533	3.70724e-11	1.80805e-09
PPP1R3G	64.3773	1.97663	0.601069	3.28853	0.00100713	0.0056019
RPS6KA5	171.293	1.97793	0.327379	6.04172	1.52477e-09	5.10911e-08
STAC3	22.8908	1.97894	0.534835	3.7001	0.000215513	0.00153826
GABRD	25.545	1.98286	0.655421	3.02532	0.00248373	0.011725
MPZL3	44.597	1.9862	0.744422	2.66811	0.00762791	0.0287481
DGUOK-AS1	13.0783	1.98698	0.698057	2.84645	0.004421	0.0186675
TLR3	144.429	1.98765	0.717691	2.76951	0.00561414	0.0225519
SHANK3	755.855	1.98894	0.492152	4.04131	5.31545e-05	0.000480168
BSN-AS2	10.3215	1.99038	0.576214	3.45424	0.000551843	0.00339396
E2F2	1050.91	1.99127	0.454991	4.37651	1.20595e-05	0.000133377
ASB16	18.11	1.99824	0.453111	4.41004	1.0335e-05	0.000117316
OGDHL	230.325	1.99867	0.793046	2.52024	0.0117275	0.0405499
MYO7A	23.1093	2.00032	0.598636	3.34147	0.000833361	0.00479302
ARFGEF3	1087.59	2.00633	0.633393	3.16759	0.00153708	0.0079146
PLLP	362.79	2.00994	0.696576	2.88546	0.00390847	0.0169633
WDR17	221.754	2.01096	0.591903	3.39745	0.000680174	0.00404571
TBX6	44.2752	2.01223	0.358171	5.61806	1.93115e-08	5.02766e-07
NECAB2	107.132	2.01307	0.695712	2.89354	0.00380925	0.0166163
ABHD1	13.8816	2.01504	0.585353	3.44244	0.000576488	0.00352874
KCNN1	47.1756	2.02344	0.831666	2.43299	0.0149747	0.0491925
	47.2573	2.02346	0.8085	2.50273	0.0123238	0.0421367
BICDL1	50.1198	2.0285	0.598653	3.38844	0.000702909	0.00415093
GFRA3	15.3591	2.02884	0.5524	3.67277	0.000239935	0.00168075
RAB3B	1016.66	2.03101	0.498339	4.07555	4.5906e-05	0.000422064
KCNK3	37.6499	2.03339	0.544344	3.73549	0.000187348	0.00137632
REC8	803.42	2.03439	0.798869	2.54658	0.0108784	0.0381269
HLA-F-AS1	18.596	2.04565	0.781601	2.61725	0.00886412	0.0323492
CREG1	710.518	2.0458	0.301781	6.77909	1.20934e-11	6.4358e-10
SKOR1	31.1588	2.04589	0.539333	3.79337	0.000148617	0.00113463
EFNA3	270.804	2.05189	0.47137	4.35303	1.34269e-05	0.000146265
SLC8A2	25.9482	2.06412	0.81293	2.53911	0.0111134	0.0387822
IQCD	82.5996	2.06605	0.499277	4.13809	3.50207e-05	0.000333684
GBE1	2526.55	2.06634	0.510214	4.04995	5.12294e-05	0.000465349
KANK3	17.8216	2.0716	0.521463	3.97267	7.10702e-05	0.000615285
CLSTN2	3522.45	2.07231	0.794441	2.60852	0.00909359	0.0329937
PARP8	550.634	2.07388	0.836862	2.47816	0.0132061	0.0444839
ZSWIM5	200.139	2.07625	0.569839	3.64357	0.000268884	0.0018534
TENM4	237.172	2.07927	0.658995	3.1552	0.00160386	0.00816321
NCR3LG1	633.455	2.09909	0.503645	4.16779	3.07565e-05	0.000297917
DNASE1L2	36.1873	2.09926	0.305032	6.8821	5.8977e-12	3.34523e-10
SLC25A35	178.889	2.10009	0.413595	5.07766	3.82105e-07	6.86576e-06
C16orf74	50.2213	2.1032	0.550626	3.81966	0.000133637	0.001038
CYP19A1	13.2985	2.10628	0.671754	3.13549	0.00171565	0.00864708
SLC39A8	452.028	2.10778	0.627915	3.35679	0.000788528	0.00457003
PAPLN	58.6651	2.10937	0.717876	2.93835	0.00329961	0.0147744
CARNS1	41.0158	2.11025	0.63462	3.32522	0.000883492	0.00501597
NHS	131.338	2.11327	0.711617	2.96967	0.00298116	0.0135735
JAG2	139.659	2.1222	0.500153	4.24311	2.20444e-05	0.000223583
RAB11FIP4	455.308	2.12922	0.582842	3.65317	0.000259026	0.00179503
NPW	93.8951	2.1429	0.512994	4.17723	2.95075e-05	0.000288288
GATA3	10.6247	2.14449	0.578156	3.70919	0.000207927	0.00149117
KIAA1522	621.837	2.14652	0.549594	3.90565	9.3971e-05	0.000772518
RTN4RL2	681.952	2.14984	0.567388	3.78901	0.000151247	0.00114697
PIM1	334.859	2.15232	0.524462	4.10387	4.06297e-05	0.000379905
BTBD8	10.4719	2.15388	0.550427	3.91311	9.11149e-05	0.000754523
FOXO4	310.47	2.15421	0.386792	5.56943	2.55574e-08	6.44959e-07
NEO1	2287.37	2.15716	0.350921	6.14713	7.88991e-10	2.80471e-08
FAM46B	92.0845	2.15833	0.625542	3.45034	0.000559881	0.00343577
SEC14L5	35.1056	2.16683	0.713589	3.03653	0.0023932	0.0113715
TGFBR3	360.04	2.17213	0.51558	4.21299	2.52011e-05	0.000250957
SQOR	275.582	2.17916	0.755279	2.88524	0.00391122	0.0169711
ZNF662	70.6591	2.18061	0.73681	2.95952	0.00308116	0.0139656
AATK	291.576	2.19008	0.505586	4.33177	1.47913e-05	0.000158663
DOCK9	557.915	2.19425	0.355587	6.17078	6.79546e-10	2.45914e-08
STARD8	113.525	2.20611	0.349165	6.31824	2.64555e-10	1.04745e-08
MAST4	397.441	2.21065	0.493619	4.47844	7.51891e-06	8.86879e-05
LINC00910	48.4728	2.21657	0.496658	4.46297	8.08322e-06	9.44818e-05
AC090152.1	73.4104	2.21903	0.585567	3.78954	0.000150924	0.00114547
TOX	427.651	2.21957	0.629771	3.52441	0.000424427	0.00273197
NTN3	18.7493	2.21959	0.548415	4.04728	5.18163e-05	0.000469722
AC068888.1	113.158	2.22482	0.187613	11.8585	1.94316e-32	1.13418e-29
KCNB1	278.415	2.22498	0.453226	4.9092	9.14493e-07	1.46303e-05
	16.3375	2.22871	0.676871	3.29266	0.000992448	0.00553386
FGFR4	130.216	2.23006	0.599448	3.7202	0.000199068	0.00143486
FAM167A	105.383	2.23031	0.67371	3.31049	0.000931318	0.00524635
MYOM1	18.8265	2.232	0.564617	3.95311	7.71414e-05	0.000655612
RGS9BP	21.6823	2.24052	0.452953	4.94649	7.55638e-07	1.23845e-05
TESK2	41.0521	2.24415	0.378086	5.93554	2.92877e-09	9.28077e-08
MIR497HG	29.9747	2.24493	0.376256	5.96648	2.42424e-09	7.79117e-08
PCDHGB1	159.771	2.24516	0.591823	3.79363	0.00014846	0.00113391
NRTN	24.7736	2.2471	0.66063	3.40144	0.000670312	0.00400153
RGS10	140.127	2.24763	0.46501	4.83352	1.34143e-06	2.03622e-05
PLOD2	4541.56	2.25019	0.340829	6.60211	4.05338e-11	1.95058e-09
FAM174B	64.4613	2.25074	0.433436	5.19279	2.0717e-07	4.03069e-06
ZNF695	30.0505	2.25104	0.693643	3.24524	0.00117352	0.00636312
FRMD3	468.041	2.2554	0.559676	4.02983	5.58184e-05	0.000500981
	23.3869	2.26092	0.632249	3.576	0.00034889	0.00231663
SLITRK5	11.7956	2.26632	0.761416	2.97645	0.00291602	0.0133576
N4BP3	35.7958	2.27013	0.731493	3.10343	0.00191294	0.00944671
ARHGAP27	37.1106	2.27035	0.505301	4.49306	7.02081e-06	8.36855e-05
ESYT3	29.2572	2.2725	0.764316	2.97324	0.00294673	0.013471
ANKS1B	117.137	2.2729	0.653767	3.47661	0.000507792	0.00316936
CPT1C	728.31	2.28083	0.723569	3.15219	0.00162051	0.00823408
TCN2	530.712	2.28107	0.328805	6.93745	3.99227e-12	2.32271e-10
WNT10B	38.1698	2.28271	0.571936	3.99119	6.57412e-05	0.000575204
GAS6	358.337	2.2853	0.630954	3.62197	0.000292364	0.00199234
FREM1	414.687	2.28607	0.821675	2.78221	0.00539899	0.0218544
ANK1	248.914	2.2869	0.56856	4.02227	5.76411e-05	0.000514279
NFATC4	510.061	2.2879	0.701426	3.26179	0.00110713	0.00607041
NEU4	230.753	2.28844	0.831638	2.75173	0.0059281	0.0235639
FXYD1	20.576	2.29089	0.64579	3.54742	0.000389023	0.00253932
RGS8	23.23	2.29735	0.61692	3.7239	0.00019617	0.0014198
PIK3CD	128.974	2.29916	0.741365	3.10125	0.00192703	0.00950999
CPEB3	53.597	2.29967	0.304044	7.56359	3.9208e-14	3.31509e-12
ZDHHC2	599.34	2.30057	0.410919	5.59859	2.16096e-08	5.50711e-07
WNT11	61.8467	2.3028	0.617172	3.73121	0.000190565	0.00139372
ZBED9	48.8192	2.30281	0.675313	3.40999	0.000649642	0.00389613
YPEL4	29.562	2.30693	0.331771	6.95338	3.56625e-12	2.09506e-10
LHX4	50.838	2.31785	0.544873	4.25394	2.10044e-05	0.000214841
	16.5415	2.31824	0.683762	3.39042	0.000697868	0.00412789
ARHGAP22	205.831	2.33268	0.479967	4.86009	1.1733e-06	1.81815e-05
NRP1	4077.19	2.33314	0.703909	3.31455	0.000917915	0.00518052
TDO2	21.5351	2.33378	0.944582	2.4707	0.0134847	0.0452844
CKMT1A	19.8625	2.33486	0.922824	2.53012	0.0114023	0.0396301
ADRB1	27.6039	2.33974	0.716241	3.26669	0.00108812	0.00597706
SYN3	118.909	2.34391	0.699131	3.3526	0.000800551	0.00463525
GBA	2344.65	2.35008	0.389381	6.03544	1.58532e-09	5.27294e-08
ASPDH	14.7556	2.3503	0.893617	2.6301	0.00853608	0.0314246
CCKBR	21.446	2.35716	0.782376	3.01282	0.00258832	0.0121141
JMJD1C-AS1	16.9376	2.36079	0.480076	4.91754	8.7638e-07	1.40953e-05
RNF112	153.876	2.36772	0.53664	4.41212	1.02365e-05	0.000116417
CARD14	10.9994	2.36946	0.461194	5.13767	2.78166e-07	5.19951e-06
FRMPD3	184.504	2.37005	0.42296	5.60348	2.10086e-08	5.41496e-07
PKDCC	171.937	2.37082	0.507416	4.67233	2.97803e-06	4.03932e-05
ADAP1	28.8817	2.37341	0.557636	4.2562	2.07926e-05	0.000213036
S100A1	44.117	2.37389	0.587062	4.04368	5.26184e-05	0.000476177
TBC1D30	29.3351	2.37398	0.578994	4.10018	4.12837e-05	0.000384095
ATP8B1	103.064	2.37729	0.775297	3.0663	0.00216725	0.0104795
PLS1	387.652	2.37732	0.35063	6.78012	1.20073e-11	6.40887e-10
PPL	299.196	2.379	0.534076	4.45443	8.41165e-06	9.77523e-05
SYT3	55.9755	2.37965	0.959697	2.47959	0.0131534	0.0443529
FGF12	176.276	2.38048	0.73602	3.23426	0.00121957	0.00655001
TIFA	362.822	2.38447	0.543165	4.38994	1.13379e-05	0.000126323
CCDC148	30.1143	2.38673	0.609543	3.9156	9.01789e-05	0.000748142
PIK3CD-AS2	58.8944	2.38964	0.770973	3.09951	0.00193838	0.00955149
C1QL4	263.942	2.39385	0.62315	3.84153	0.000122268	0.000963131
NOD2	24.2127	2.39905	0.95898	2.50166	0.0123611	0.0422177
PROSER2	36.9646	2.39954	0.508337	4.72038	2.35407e-06	3.31598e-05
UBE2E2	445.022	2.40364	0.526421	4.56599	4.97132e-06	6.21209e-05
KRT7	30.7479	2.40404	0.696503	3.45158	0.000557318	0.00342182
AQP3	64.736	2.41118	0.573366	4.20531	2.60725e-05	0.000258638
EFHD1	555.117	2.41206	0.442899	5.44606	5.14979e-08	1.18426e-06
GGT5	20.4382	2.42347	0.99571	2.43391	0.0149368	0.0490926
S100A3	16.463	2.42353	0.59975	4.0409	5.32473e-05	0.000480767
EFHB	11.7763	2.42588	0.438306	5.53467	3.11823e-08	7.65338e-07
BAMBI	1255.14	2.42878	0.551512	4.40385	1.06344e-05	0.000120112
RNF207	20.2101	2.43114	0.49844	4.8775	1.07441e-06	1.68315e-05
SNAI3	14.9454	2.43681	0.421189	5.78556	7.22726e-09	2.09232e-07
TNR	287.038	2.4385	0.921397	2.64652	0.00813248	0.030315
VWA3B	33.8328	2.441	0.90679	2.69191	0.00710445	0.0271829
NKD2	65.0483	2.44137	0.790735	3.08747	0.00201868	0.00984792
PRKAR2A-AS1	35.5364	2.45182	0.425622	5.76055	8.38396e-09	2.39504e-07
PCDHA1	52.4134	2.45374	0.694768	3.53174	0.000412842	0.00267453
	63.2308	2.45767	0.47273	5.19888	2.00488e-07	3.91572e-06
GJD3	41.7343	2.45893	0.375295	6.55199	5.67744e-11	2.61393e-09
SFRP1	1020.65	2.46068	0.932352	2.63922	0.00830968	0.0307916
THSD4	1794.58	2.4629	0.897458	2.74431	0.00606379	0.0239978
CLUHP3	35.2661	2.46509	0.376435	6.54851	5.81148e-11	2.66885e-09
SLC7A2	229.216	2.46534	0.624716	3.94634	7.93561e-05	0.000671383
KCNE1	28.6318	2.46735	0.752056	3.28081	0.0010351	0.00572754
MCIDAS	25.5363	2.46836	0.95678	2.57986	0.00988405	0.0353583
TLR6	15.5788	2.47603	0.861203	2.87508	0.0040392	0.0173924
NFASC	1561.99	2.48161	0.683821	3.62904	0.000284483	0.0019461
CFD	16.2907	2.48249	0.575216	4.31576	1.59056e-05	0.000169193
CD4	17.3002	2.48433	0.876655	2.83388	0.00459871	0.0192827
SYT12	519.931	2.48749	0.510981	4.86806	1.12697e-06	1.75335e-05
ADCY7	122.644	2.49081	0.442775	5.62545	1.8503e-08	4.85912e-07
HPCAL4	199.559	2.49671	0.982352	2.54157	0.0110357	0.0385779
PCDH17	4544.85	2.50725	0.794636	3.15522	0.00160375	0.00816321
GLS2	29.9894	2.51488	0.43267	5.81247	6.15563e-09	1.81106e-07
NPTX1	786.283	2.51647	0.693201	3.63022	0.000283178	0.00193957
STC2	147.45	2.52463	0.708261	3.56455	0.000364478	0.00240183
SGK3	94.3142	2.52543	0.550093	4.59091	4.41315e-06	5.63127e-05
ATP10B	205.867	2.53904	0.891431	2.84828	0.00439568	0.0185874
NUDT7	57.2669	2.54009	0.381597	6.65648	2.80468e-11	1.40576e-09
45717	59.6766	2.54151	0.565026	4.49804	6.85835e-06	8.21822e-05
NAT16	145.312	2.54207	0.871714	2.91618	0.0035435	0.0156533
ZDHHC11B	50.5601	2.54516	0.759575	3.35077	0.000805881	0.00466164
SLC16A7	70.0134	2.55948	0.941025	2.71988	0.00653051	0.0254169
PLCL2	245.393	2.56251	0.529347	4.8409	1.29255e-06	1.97029e-05
SULT2B1	15.8802	2.56298	0.627383	4.0852	4.40397e-05	0.000406974
HECW2	40.6701	2.56832	0.599209	4.28618	1.81771e-05	0.00018913
SLC1A4	3238.37	2.56841	0.567796	4.52347	6.08342e-06	7.38252e-05
MNX1-AS1	13.2525	2.57361	0.89699	2.86917	0.00411553	0.0176276
APOL1	263.912	2.57441	1.01717	2.53094	0.0113757	0.0395862
PDZD7	33.1883	2.57499	0.444146	5.79761	6.72654e-09	1.9599e-07
IRX3	209.511	2.58633	0.684981	3.77577	0.000159513	0.00119959
RASGRP2	74.9127	2.58938	0.490648	5.27748	1.30972e-07	2.69911e-06
ST8SIA3	804.027	2.60206	0.801534	3.24634	0.00116897	0.00634415
PLPPR1	45.3101	2.60989	0.907421	2.87616	0.00402542	0.017346
CDCP1	82.1009	2.61002	1.05512	2.47366	0.0133736	0.044953
NRGN	2066.74	2.61989	0.498945	5.25086	1.51389e-07	3.0606e-06
SVIP	302.111	2.62002	0.767571	3.41339	0.000641592	0.00385552
NRXN2	2532.51	2.62079	0.463263	5.65724	1.53823e-08	4.09572e-07
ADCY5	189.212	2.62289	0.423657	6.19105	5.97639e-10	2.189e-08
WNT6	22.1171	2.65149	0.694236	3.8193	0.000133832	0.00103837
MAPK13	24.8266	2.66033	0.72252	3.68202	0.000231397	0.00162914
SEMA3G	58.1789	2.66138	0.743219	3.58088	0.000342435	0.00227878
TGM2	62.277	2.66366	0.834076	3.19355	0.00140536	0.00733413
RYR2	11.4307	2.66605	0.84833	3.1427	0.00167398	0.00845352
SULT1A1	205.068	2.66639	1.0772	2.4753	0.0133125	0.0447725
CHRDL2	20.4667	2.6696	0.786189	3.39561	0.000684747	0.0040689
TRPV4	35.0925	2.67005	0.872793	3.0592	0.0022193	0.010694
LAPTM5	18.7011	2.68166	0.557128	4.81336	1.48413e-06	2.21384e-05
EPSTI1	18.0896	2.68272	0.700151	3.83163	0.000127299	0.000997117
SLC25A48	39.5907	2.68457	0.802776	3.34411	0.000825466	0.00475876
SYNGR4	12.692	2.68945	0.783879	3.43095	0.000601469	0.00365568
KIAA0319	119.889	2.69708	0.598542	4.50608	6.60364e-06	7.96044e-05
SYT15	20.0269	2.70737	0.515996	5.24688	1.54696e-07	3.12031e-06
PRSS33	10.3925	2.71227	1.03303	2.62555	0.00865091	0.0317311
ERC2	30.0035	2.71905	0.699314	3.88817	0.000101003	0.000820266
GUCY1A2	370.11	2.72477	0.968051	2.8147	0.00488226	0.0202335
LINC01759	23.2487	2.7408	1.10599	2.47814	0.013207	0.0444839
RAB37	13.8661	2.7408	0.732581	3.74129	0.000183075	0.00135096
CHGB	435.261	2.74354	0.516872	5.30796	1.10862e-07	2.32706e-06
KIT	36.0069	2.74574	1.04158	2.63613	0.00838579	0.0310101
ZNF860	18.9403	2.75045	0.637694	4.31312	1.60966e-05	0.000171022
CLMN	402.28	2.75619	0.352439	7.82032	5.26873e-15	5.23804e-13
NFATC2	505.715	2.75891	1.07751	2.56046	0.0104534	0.037
CDC42BPG	40.6239	2.761	0.71454	3.86402	0.000111537	0.000894568
DYNC1I1	298.937	2.76394	0.731303	3.77947	0.000157162	0.00118537
LINC01816	45.7713	2.76406	0.415803	6.64751	2.98098e-11	1.49e-09
SNX22	679.552	2.77253	0.833134	3.32783	0.000875243	0.00497695
CACNA1A	126.98	2.77965	0.594583	4.67496	2.94017e-06	3.99695e-05
EYA1	409.816	2.78206	1.11435	2.49657	0.0125399	0.04269
SYT16	28.6194	2.78903	0.628599	4.43689	9.12676e-06	0.000104851
ARHGAP30	19.3684	2.79142	0.322574	8.65358	4.9908e-18	7.85247e-16
DGAT2	251.711	2.79216	0.535072	5.21828	1.80588e-07	3.56721e-06
PACSIN1	20.4745	2.79639	0.558375	5.00808	5.49751e-07	9.36648e-06
SGCG	14.3513	2.79712	0.557599	5.01636	5.26588e-07	9.02281e-06
LINC01426	17.215	2.79777	0.696398	4.01748	5.88227e-05	0.000522861
PCDHGA12	27.4902	2.79979	0.625817	4.47381	7.68371e-06	9.04548e-05
CKMT1B	20.5374	2.8021	0.825296	3.39526	0.000685632	0.00407283
PCDHGA9	621.195	2.80463	0.664975	4.21765	2.46861e-05	0.000246643
RASGRP3	22.5583	2.80561	0.983738	2.85199	0.00434467	0.0184104
HPSE	606.763	2.80567	0.562475	4.98809	6.09795e-07	1.02638e-05
PAIP2B	60.4898	2.80917	0.388558	7.22973	4.83938e-13	3.32942e-11
LAMA1	765.743	2.81402	1.04793	2.6853	0.0072464	0.0276267
BTBD11	47.4914	2.83184	1.00272	2.82415	0.00474062	0.0197506
GCNT1	85.3018	2.8454	0.775001	3.67148	0.000241149	0.0016873
LIPH	12.3329	2.84635	1.0806	2.63405	0.00843735	0.0311181
SPTLC3	24.5522	2.85293	0.916461	3.11299	0.00185203	0.00919613
	12.6328	2.85641	0.988624	2.88928	0.0038613	0.0167948
SLC46A3	84.8595	2.85644	0.473796	6.02884	1.65144e-09	5.46274e-08
PROCR	202.037	2.86176	0.883547	3.23895	0.00119971	0.00646889
TSPAN12	424.237	2.8656	0.651367	4.39936	1.08569e-05	0.000122016
ZNF536	33.4513	2.86753	0.990437	2.89522	0.00378893	0.0165399
CCNB3	42.0753	2.8787	0.384694	7.48308	7.26004e-14	5.86443e-12
ZC3H12B	58.6192	2.88541	0.576357	5.00629	5.54887e-07	9.44508e-06
EFCAB5	14.776	2.89	0.515108	5.61047	2.01775e-08	5.2156e-07
TNFRSF11A	45.9333	2.9017	1.02175	2.83993	0.00451238	0.0189612
SYNPO2L	61.8319	2.90425	0.786216	3.69395	0.000220793	0.00156853
MAN1A1	324.225	2.91173	0.889106	3.2749	0.001057	0.00583446
MYT1	466.617	2.9161	0.910101	3.20415	0.00135462	0.00712308
REPS2	17.7855	2.92324	0.512427	5.70468	1.16561e-08	3.21012e-07
PLEKHD1	10.6803	2.92876	1.08674	2.69499	0.00703901	0.0269781
GRHL1	61.7276	2.93247	0.474237	6.18356	6.26734e-10	2.28632e-08
VSIR	30.7723	2.93946	0.861477	3.41212	0.000644606	0.00387106
TMIE	56.7735	2.94537	0.89561	3.28868	0.0010066	0.00560068
RANBP3L	127.024	2.94542	0.837131	3.51847	0.00043404	0.00278198
EGFLAM	32.7363	2.94874	0.881584	3.34481	0.000823375	0.00475372
PTPRH	55.7473	2.97145	0.862566	3.44489	0.000571284	0.00350163
	13.3858	2.97241	0.807056	3.68304	0.000230473	0.00162517
CMTM8	101.361	2.97453	0.704858	4.22003	2.44265e-05	0.000244184
PLEKHG4	67.4056	2.98101	0.953269	3.12714	0.00176516	0.00884242
CLVS2	22.7418	2.98201	1.08088	2.75887	0.00580012	0.0231723
RTN4RL1	320.672	2.99455	0.754128	3.97088	7.16067e-05	0.000618449
ERBB3	3028.13	2.9952	1.09935	2.72452	0.00643958	0.0251495
	50.0048	2.99716	1.15864	2.5868	0.00968724	0.0348125
DAPL1	13.6848	2.99953	0.674166	4.44925	8.61693e-06	9.97417e-05
MNX1	71.7236	3.01295	0.879681	3.42505	0.000614696	0.00371859
ABCB1	66.3619	3.01889	1.21949	2.47553	0.0133039	0.0447608
DLK1	249.794	3.02218	1.21275	2.49199	0.0127028	0.0430985
ELOVL7	31.4743	3.02333	0.602818	5.01533	5.29421e-07	9.06276e-06
TESMIN	30.1588	3.02419	0.704685	4.29155	1.77427e-05	0.000185785
GPSM3	74.7991	3.03067	0.664527	4.56064	5.09972e-06	6.33752e-05
AC021054.1	10.4187	3.03269	1.02416	2.96115	0.00306492	0.0139024
PMEL	12.6556	3.03604	0.654782	4.63671	3.53993e-06	4.6753e-05
GRM2	92.0292	3.03677	0.571948	5.30952	1.09912e-07	2.31789e-06
LURAP1L	66.1502	3.03698	0.970333	3.12983	0.00174907	0.00877883
EBF1	238.131	3.03969	0.620664	4.89748	9.70748e-07	1.54619e-05
VSNL1	346.931	3.04356	0.854177	3.56315	0.000366436	0.00241189
DCHS2	67.1209	3.05039	0.760026	4.01353	5.9817e-05	0.000529256
FAM155A	216.37	3.05128	0.810644	3.76402	0.000167203	0.00124912
SERTAD4	315.945	3.05604	0.725494	4.21236	2.52719e-05	0.000251524
ENO3	186.651	3.05682	0.416703	7.33574	2.20494e-13	1.6486e-11
DUSP9	44.3042	3.06343	0.51777	5.91657	3.28722e-09	1.03262e-07
GRIK1	918.818	3.06891	0.740927	4.14199	3.4431e-05	0.000328583
SCN4B	648.625	3.07151	0.68475	4.4856	7.27095e-06	8.62127e-05
	13.6711	3.07676	0.845186	3.64033	0.000272284	0.00187327
ATRNL1	137.209	3.07798	0.704169	4.37109	1.23629e-05	0.000136399
OCLN	40.2726	3.08021	0.770076	3.99988	6.33741e-05	0.000556917
ZNF571-AS1	55.5642	3.08894	0.341766	9.03818	1.59298e-19	2.97148e-17
ACSM3	17.8603	3.0935	0.783022	3.95072	7.79162e-05	0.000660955
PTPRM	104.07	3.09475	0.71405	4.33408	1.46369e-05	0.000157176
PCDHB4	24.656	3.09596	0.450594	6.87084	6.38227e-12	3.60878e-10
CRHR1	28.3173	3.10013	0.818309	3.78846	0.000151586	0.00114905
KCNG3	27.6185	3.10109	0.659329	4.70341	2.5585e-06	3.56102e-05
FAM135B	81.1066	3.10406	0.928166	3.34429	0.00082494	0.00475876
CNFN	30.5741	3.10553	0.808729	3.84001	0.00012303	0.000967029
ATP1A3	548.163	3.11328	0.519193	5.99638	2.01761e-09	6.54241e-08
NDN	563.793	3.11462	1.14857	2.71173	0.00669326	0.0258781
SNCB	268.16	3.11553	0.338122	9.21423	3.13523e-20	6.52057e-18
COL11A2	162.126	3.11641	0.770152	4.04649	5.19923e-05	0.000470845
MGP	4466.58	3.12469	1.26579	2.46858	0.0135652	0.045513
LINC00519	18.8477	3.12773	1.00349	3.11686	0.00182789	0.00910122
SLITRK3	122.824	3.12912	1.22078	2.56322	0.0103707	0.0367865
EVI2A	20.9015	3.13049	0.980403	3.19307	0.00140771	0.00734039
CAPN3	42.0766	3.1331	0.797133	3.93047	8.4781e-05	0.000710527
SLC35D3	19.4834	3.13801	0.465127	6.74657	1.51383e-11	7.89375e-10
FOXP2	20.3871	3.13836	1.0307	3.04489	0.00232766	0.0111121
CARD16	29.6921	3.14341	0.94864	3.3136	0.000921042	0.00519655
HIST1H1C	738.86	3.1443	0.613628	5.1241	2.98955e-07	5.54799e-06
CDK18	314.045	3.15212	0.373245	8.44518	3.03565e-17	4.42919e-15
PCP4	25.1606	3.16145	1.00533	3.1447	0.00166257	0.00840999
CACNA1D	24.6233	3.17083	0.647685	4.89564	9.79856e-07	1.55522e-05
GALNT8	22.5037	3.17825	0.847878	3.74847	0.000177916	0.00131611
IGFBP4	3165.55	3.18432	0.454368	7.00823	2.41345e-12	1.47033e-10
ZNF385C	12.5318	3.19066	0.709058	4.49985	6.80003e-06	8.16628e-05
VSIG2	47.7905	3.19434	0.586891	5.44282	5.24436e-08	1.20421e-06
TMEM229B	276.738	3.21239	0.702982	4.56966	4.88511e-06	6.12127e-05
CALY	21.3082	3.21758	0.629182	5.11391	3.15557e-07	5.80254e-06
IL1R1	117.899	3.22541	0.740196	4.35751	1.3155e-05	0.000143736
COLEC12	269.365	3.22607	1.0771	2.99514	0.00274317	0.0127171
SLIT2	36.7385	3.23031	0.924331	3.49476	0.00047449	0.00299143
FAM89A	286.993	3.23742	1.12253	2.88405	0.00392599	0.017023
NEGR1	39.8916	3.23964	1.0387	3.11894	0.00181502	0.0090546
FLRT2	356.254	3.25004	0.96267	3.37607	0.000735298	0.00430565
UNC5A	37.1346	3.27234	0.387523	8.44426	3.05985e-17	4.42919e-15
TVP23A	19.0796	3.2724	0.419506	7.80062	6.16039e-15	6.05794e-13
KCNH5	13.2817	3.27338	1.21803	2.68744	0.00720014	0.0274735
THRB	271.099	3.27525	0.70541	4.64304	3.43321e-06	4.57105e-05
AMPH	366.195	3.27593	0.569279	5.75453	8.6882e-09	2.46483e-07
	120.896	3.29568	0.520206	6.33533	2.36835e-10	9.52286e-09
CALB1	125.162	3.30302	0.832877	3.96579	7.31536e-05	0.000629107
CTSH	228.328	3.30882	0.511825	6.46476	1.01459e-10	4.47758e-09
TSPAN15	554.954	3.30937	0.488647	6.77253	1.26554e-11	6.676e-10
KIRREL2	140.563	3.31996	0.882234	3.76312	0.000167804	0.00125258
PCDHA7	29.7104	3.32314	0.817011	4.06743	4.75341e-05	0.000435044
AKR1B10	16.3343	3.32614	0.953768	3.48737	0.000487801	0.00306468
USP44	21.0214	3.33045	0.649471	5.12795	2.92913e-07	5.45265e-06
TNFRSF10C	50.6987	3.33352	0.682679	4.883	1.04483e-06	1.64392e-05
RNF125	41.6185	3.33583	0.630014	5.29484	1.19118e-07	2.47453e-06
TNFSF10	58.4642	3.34295	0.905417	3.69216	0.000222356	0.00157901
POU4F1	118.875	3.34991	1.09911	3.04783	0.00230499	0.0110247
STYK1	11.4693	3.35029	0.780995	4.28976	1.78863e-05	0.000187072
MC5R	79.4301	3.35553	1.13895	2.94616	0.00321743	0.0144816
NAPRT	224.929	3.37117	0.688048	4.89961	9.60276e-07	1.53086e-05
	20.347	3.37489	0.930022	3.62883	0.000284709	0.00194691
SRRM3	176.772	3.37545	0.607616	5.55523	2.77245e-08	6.92916e-07
CNTNAP5	35.1419	3.37585	1.29696	2.60289	0.00924411	0.0334191
JCAD	351.306	3.37819	0.904798	3.73364	0.000188733	0.00138313
ESAM	75.3892	3.37882	0.602801	5.60521	2.08001e-08	5.36885e-07
LPIN3	47.7681	3.37902	0.80006	4.22345	2.40588e-05	0.000240775
SOX1-OT	21.3801	3.37936	1.16153	2.90941	0.0036211	0.0159337
	17.0334	3.37981	0.93705	3.60686	0.000309924	0.00209167
MYH14	1059.71	3.38139	1.02217	3.30805	0.000939466	0.00528074
ADRA2A	24.8117	3.39724	0.73224	4.63952	3.49221e-06	4.61564e-05
NOTUM	22.4945	3.404	0.50084	6.79658	1.07132e-11	5.78643e-10
CADM3	352.944	3.40709	1.1258	3.02638	0.002475	0.0116895
ADAMTS17	42.8474	3.40916	0.970601	3.51242	0.000444044	0.00283505
CADM2	611.345	3.41754	1.15978	2.94671	0.00321175	0.0144597
PAQR5	35.1888	3.419	0.849051	4.02685	5.65282e-05	0.000505846
ADAMTS18	175.492	3.42434	1.09282	3.1335	0.00172738	0.00868922
PPP1R1B	129.498	3.42901	0.479305	7.15414	8.42002e-13	5.60117e-11
TMPRSS2	10.3177	3.43515	1.13091	3.03751	0.00238544	0.0113465
CHRM1	269.702	3.4407	1.06663	3.22578	0.00125631	0.00670157
SVEP1	429.478	3.44517	0.739439	4.65917	3.17484e-06	4.25838e-05
ELANE	15.6057	3.47127	0.9027	3.84544	0.000120338	0.000951242
HMX2	31.4323	3.47524	1.11108	3.12782	0.00176109	0.00882447
AC105383.1	48.5727	3.48018	1.08928	3.19494	0.00139861	0.00730765
PTH1R	58.0841	3.48717	1.02577	3.39955	0.000674958	0.00402395
LONRF3	118.557	3.48757	0.750841	4.64489	3.40259e-06	4.54031e-05
SLC17A7	53.6929	3.49216	0.739592	4.72173	2.33845e-06	3.30047e-05
ATP8A1	244.152	3.50302	0.662905	5.28435	1.26155e-07	2.61172e-06
FMO5	51.6254	3.50496	0.57962	6.04699	1.47573e-09	4.96318e-08
COL23A1	655.977	3.50649	1.27007	2.76086	0.00576496	0.0230624
ZCCHC12	220.672	3.51061	0.755312	4.6479	3.35328e-06	4.4778e-05
TNK1	48.0093	3.51242	0.720279	4.87647	1.07999e-06	1.69043e-05
LGI4	81.4101	3.51344	1.02781	3.41836	0.000629991	0.00379716
FLI1	38.1668	3.53165	1.05791	3.33834	0.000842815	0.00483203
TLR1	54.2139	3.53226	1.19181	2.96379	0.00303878	0.0138081
GFRA2	25.4244	3.54927	1.11199	3.19181	0.00141383	0.00736805
ATP2C2	10.6653	3.55042	1.20715	2.94117	0.00326977	0.0146589
TEX15	671.704	3.55143	0.705612	5.03312	4.82553e-07	8.42791e-06
EVA1A	20.3445	3.55861	1.07709	3.30391	0.000953469	0.0053506
TMEM255B	25.8199	3.56352	0.865563	4.117	3.8384e-05	0.000362106
SLC7A3	30.2166	3.56495	0.798524	4.46442	8.02848e-06	9.40473e-05
SEMA4A	82.7479	3.57279	0.535198	6.67564	2.46162e-11	1.24763e-09
GUCY1A1	19.3276	3.58013	0.877835	4.07837	4.5353e-05	0.000417617
KLHL32	31.8147	3.59657	0.766717	4.69087	2.72052e-06	3.74905e-05
IFI27	126.306	3.59802	0.876707	4.10402	4.06034e-05	0.000379875
A2M-AS1	11.1319	3.59858	1.33861	2.6883	0.00718164	0.0274145
ANKRD18DP	27.7858	3.59886	1.22206	2.94491	0.00323049	0.0145244
PLEK	31.7681	3.59891	1.19333	3.01585	0.00256261	0.0120155
STAT6	324.51	3.60604	0.924189	3.90184	9.54638e-05	0.000783366
DKK1	66.0133	3.62742	1.01032	3.59036	0.000330222	0.00220725
SH3GL2	119.872	3.62985	0.991107	3.66242	0.000249844	0.00174073
IGSF10	14.4931	3.63141	0.846952	4.28762	1.80594e-05	0.000188122
PCDHB3	126.358	3.64059	0.531322	6.85195	7.28516e-12	4.04349e-10
CPM	800.403	3.64336	0.932817	3.90576	9.39294e-05	0.000772518
HAS3	1202.16	3.65385	0.532847	6.85723	7.02102e-12	3.93308e-10
FEZF1-AS1	79.7554	3.66762	1.43683	2.55258	0.0106929	0.0376562
ARHGAP24	160.665	3.66992	0.790748	4.64107	3.46607e-06	4.59931e-05
ABCA13	22.4772	3.68536	1.15565	3.189	0.00142764	0.00743358
SLC47A2	90.459	3.68965	0.697597	5.28909	1.22926e-07	2.55071e-06
	21.3082	3.69503	0.635051	5.81849	5.93823e-09	1.75566e-07
FAT2	79.8891	3.70051	0.679489	5.44602	5.15095e-08	1.18426e-06
CRYM	280.442	3.70986	1.41144	2.62841	0.00857841	0.0315611
CDH23	93.4324	3.71305	0.790868	4.69491	2.66725e-06	3.68512e-05
NTF4	13.5578	3.71575	1.21671	3.05392	0.00225873	0.0108551
TEX19	27.6202	3.72052	0.706457	5.26645	1.39087e-07	2.84688e-06
KCNK12	14.4337	3.72312	0.510307	7.29585	2.96789e-13	2.12257e-11
HAND2-AS1	20.0968	3.73493	1.12064	3.33284	0.000859647	0.00491297
RNF144B	36.8269	3.73802	0.466873	8.0065	1.18017e-15	1.32634e-13
BMP5	112.526	3.75695	1.46179	2.5701	0.0101669	0.0361911
ADHFE1	13.7534	3.7585	0.746999	5.03146	4.86752e-07	8.48487e-06
DRP2	47.3376	3.76351	0.601107	6.26096	3.8261e-10	1.46362e-08
IL22RA1	62.5833	3.76976	0.96274	3.91566	9.0157e-05	0.000748142
HCP5	123.351	3.78434	0.872487	4.33742	1.44168e-05	0.000155088
C19orf81	16.5808	3.78576	1.16626	3.24607	0.0011701	0.00634643
FRRS1	74.4904	3.79563	0.887941	4.27465	1.91442e-05	0.00019828
KCNK5	32.1436	3.80364	1.03642	3.66998	0.000242572	0.00169529
GATA6	55.1697	3.80574	0.976166	3.89866	9.67262e-05	0.000792337
PRDM6	45.7772	3.80656	0.753547	5.05152	4.38302e-07	7.75991e-06
GJC3	17.8107	3.81823	0.840932	4.54047	5.61291e-06	6.8761e-05
SH2D1A	14.4142	3.826	1.28891	2.96839	0.00299363	0.0136269
CA10	51.9194	3.82665	1.35218	2.82999	0.004655	0.0194701
CTNNA2	131.651	3.82876	1.0254	3.73393	0.000188516	0.0013821
RAET1G	12.1607	3.82932	0.973242	3.9346	8.33359e-05	0.000700688
GPR85	10.6868	3.83161	0.692688	5.53151	3.1749e-08	7.76306e-07
PLA2G4A	356.466	3.84543	0.860973	4.46638	7.95557e-06	9.33515e-05
MSTN	28.3449	3.84554	1.2178	3.15779	0.0015897	0.00812082
NWD1	61.7039	3.84856	0.998506	3.85432	0.000116053	0.000920591
CNDP1	19.1349	3.86395	1.101	3.50948	0.000448978	0.00286151
BCL11B	18.9694	3.87719	0.932452	4.15806	3.2096e-05	0.000308743
CALCRL	1254.55	3.8808	1.40866	2.75496	0.00587001	0.0233895
ALX4	96.4936	3.88988	1.01905	3.81716	0.000134998	0.00104521
PLEKHG6	25.3369	3.89516	0.942943	4.13085	3.61424e-05	0.000343286
LUCAT1	11.3686	3.90476	0.856442	4.55929	5.1328e-06	6.36116e-05
NELL1	69.4445	3.90683	1.4872	2.62698	0.00861476	0.0316563
FAAH	64.6736	3.90757	0.389192	10.0402	1.01471e-23	2.96131e-21
DCT	22.8966	3.91692	0.850981	4.60283	4.16793e-06	5.3714e-05
ELAVL2	586.395	3.92179	1.42183	2.75827	0.00581088	0.0232102
CASP10	10.0688	3.92411	0.886961	4.42421	9.67938e-06	0.000110637
FENDRR	15.5561	3.93223	0.942485	4.17219	3.01688e-05	0.000293797
PLCL1	29.7828	3.93701	0.740716	5.31514	1.06577e-07	2.26074e-06
	19.7311	3.93704	1.01382	3.88337	0.000103017	0.000834375
GRHL3	14.0501	3.94118	1.02951	3.82821	0.000129078	0.00100922
BEST1	79.0857	3.94437	0.492402	8.01047	1.14267e-15	1.30034e-13
MYO1D	61.1728	3.95356	0.766362	5.15886	2.48455e-07	4.75719e-06
ALDOC	2258.69	3.99622	0.683774	5.84436	5.08507e-09	1.53349e-07
CHRNA7	108.822	3.99978	0.876092	4.56547	4.98368e-06	6.21466e-05
FEZF1	59.3345	4.00098	1.40509	2.8475	0.00440647	0.01862
BMF	541.759	4.00171	0.786137	5.09035	3.57406e-07	6.47987e-06
CYP1A1	291.359	4.00389	0.778341	5.14413	2.68758e-07	5.07953e-06
NMU	250.942	4.01241	0.815654	4.91926	8.6874e-07	1.40223e-05
CACNA2D2	71.0728	4.01489	0.766233	5.23978	1.60769e-07	3.23218e-06
EPHA7	161.288	4.02846	1.27756	3.15323	0.00161474	0.00821107
GPRIN3	132.124	4.03934	1.02899	3.92554	8.65347e-05	0.000723548
CRABP2	958.869	4.07012	0.799168	5.09294	3.52549e-07	6.41108e-06
AC015712.2	20.2243	4.07043	0.792204	5.13811	2.77516e-07	5.19811e-06
STX11	23.7078	4.07358	0.817513	4.98289	6.26405e-07	1.05043e-05
TMEM56	80.5272	4.07606	0.606625	6.71924	1.82669e-11	9.36321e-10
RAET1E	13.9453	4.07975	1.03198	3.95333	7.70697e-05	0.000655511
ZNF702P	100.097	4.08752	0.789198	5.17933	2.2268e-07	4.30467e-06
RIMS2	540.563	4.08803	0.459773	8.89141	6.03375e-19	1.07034e-16
CHRNA3	636.778	4.09661	0.823463	4.97487	6.52931e-07	1.08586e-05
CCBE1	10.2881	4.10243	1.39894	2.93253	0.00336218	0.0150062
EDIL3	51.2886	4.11205	1.52863	2.69003	0.00714462	0.027302
YBX2	145.452	4.11449	0.778658	5.28407	1.26344e-07	2.61264e-06
TMEM63C	170.152	4.12109	0.75555	5.45442	4.91327e-08	1.14415e-06
CA4	18.9359	4.12866	0.914501	4.51466	6.34196e-06	7.66031e-05
SUSD5	534.992	4.13477	0.53983	7.6594	1.86801e-14	1.68158e-12
LMX1B	56.9109	4.13558	0.814642	5.07656	3.8433e-07	6.89205e-06
DAB1	146.606	4.17705	0.713547	5.85393	4.80096e-09	1.45265e-07
SCN2B	20.0422	4.17996	0.531517	7.86421	3.71443e-15	3.81869e-13
PLP1	5426.65	4.19215	1.1204	3.74167	0.0001828	0.00134954
CCDC3	409.731	4.19481	0.83451	5.02668	4.9905e-07	8.65753e-06
KCNK2	149.621	4.20481	1.05004	4.00443	6.21672e-05	0.00054764
LRRK1	215.099	4.21004	0.594954	7.07624	1.48116e-12	9.47002e-11
PCP4L1	24.1763	4.22114	0.720091	5.86196	4.57447e-09	1.38877e-07
ADAMTS20	14.5613	4.23968	1.06691	3.97378	7.07401e-05	0.00061272
ARHGEF16	104.381	4.25385	0.963996	4.41273	1.02077e-05	0.000116162
LINC00237	33.0781	4.27404	0.971291	4.40036	1.0807e-05	0.000121681
EXPH5	24.6238	4.27431	0.933957	4.57656	4.72675e-06	5.9683e-05
ASB2	17.9412	4.29822	0.866471	4.9606	7.0276e-07	1.16019e-05
BTC	84.4593	4.30532	0.783124	5.49762	3.84952e-08	9.16489e-07
TBX3	108.868	4.30613	1.55106	2.77626	0.00549889	0.0221745
AZGP1	562.32	4.30729	0.974907	4.41816	9.9544e-06	0.000113494
PAK5	11.6852	4.33834	1.14233	3.79781	0.000145979	0.00111874
MPZL2	27.5762	4.35693	0.989785	4.40189	1.07312e-05	0.000120936
AC139491.2	23.675	4.3583	1.00407	4.34062	1.42083e-05	0.000153027
LRRTM1	16.5925	4.3684	0.875039	4.99223	5.96864e-07	1.00649e-05
PRKY	12.9186	4.37034	1.42912	3.05807	0.00222769	0.0107287
AKR1C3	139.67	4.37468	0.979791	4.46492	8.00998e-06	9.39291e-05
TNNI3	15.838	4.3869	1.03116	4.25432	2.09689e-05	0.000214599
SYT1	91.4774	4.38975	1.16887	3.75555	0.00017296	0.00128576
AC116351.1	21.4931	4.39945	0.82142	5.35591	8.51274e-08	1.86251e-06
GUCY1B1	166.853	4.40195	0.465237	9.46175	3.02829e-21	6.93594e-19
SORCS3	148.469	4.40404	0.925331	4.75943	1.94143e-06	2.81702e-05
GNAL	81.0613	4.43345	0.654139	6.77753	1.22251e-11	6.48683e-10
NDNF	20.2916	4.44795	1.30162	3.41725	0.000632574	0.00381019
KCNK9	31.0746	4.46688	0.949856	4.70269	2.56754e-06	3.5654e-05
SHISA7	155.525	4.46986	0.8734	5.11777	3.09164e-07	5.70108e-06
HLA-V	137.505	4.47286	1.17957	3.79193	0.000149481	0.00113882
RASAL1	29.3815	4.4904	0.82436	5.44714	5.11864e-08	1.18134e-06
MYO3B	92.2377	4.49514	0.869949	5.16713	2.37717e-07	4.57094e-06
PPP2R2C	89.714	4.50514	0.889053	5.06734	4.0341e-07	7.17729e-06
IL10RA	13.9999	4.5265	1.01542	4.45778	8.28118e-06	9.66084e-05
ITGB3	760.792	4.5522	0.541169	8.4118	4.03759e-17	5.70752e-15
GDNF	215.913	4.57558	0.722561	6.33244	2.41308e-10	9.6598e-09
[truncated: 230 more rows]

## Sheet: 905_TAZ_vs_GFP
Symbol	ExpMean	Exp Samples A	Exp Samples B	log2FC	lfcSE	Stat	p-value	padj	HDACi Resistance Signature	Symbol	HDACi Sensitivity Signature	Symbol	YAP-TAZ Gene Signature	Symbol
CTGF	26.836	2.5145	51.1575	3.89148	0.0966634	45.7755	0	0		ACOT9		LOC100505760	1	MYOF
MFAP5	12.7875	3.13881	22.4362	2.50145	0.265889	17.8092	5.99738e-71	2.28733e-68		ADAM9		SLC16A10		AMOTL2
DKK1	43.784	13.1254	74.4426	2.41709	0.0820421	31.7429	3.97334e-221	1.12812e-217		AJUBA		ANKRD46		LATS2
CYR61	17.3528	4.82334	29.8822	2.40686	0.0913786	30.0011	9.48871e-198	1.86512e-194	1	AMOTL2		TMEM74	1	CTGF
LBH	19.758	6.58296	32.9331	2.16186	0.0737548	32.8685	6.20058e-237	2.26348e-233		ANXA1		ELAVL4		CYR61
CHI3L1	145.971	56.4111	235.53	2.04262	0.0388383	55.8446	0	0		ANXA2P1		EPB41		ANKRD1
SOX3	10.1936	3.40633	16.9809	2.02882	0.120948	19.6775	3.36301e-86	1.7187e-83		ANXA2P2		C7orf41		ASAP1
NRG1	13.1995	5.21893	21.1801	1.83453	0.0969897	26.2924	2.34529e-152	2.99646e-149		ATP6V0E1		KDM1A		AXL
ID1	53.2951	23.1222	83.468	1.80804	0.0790404	24.2737	3.71781e-130	3.51857e-127		CAST		RIMBP2		F3
FOSL1	18.7829	8.73919	28.8267	1.61473	0.102072	17.6449	1.11377e-69	4.06574e-67	1	CAV1		CNTNAP2		IGFBP3
SPP1	74.9112	43.1587	106.664	1.28576	0.053067	25.9108	5.02618e-148	5.83791e-145		CAV2		CECR6		CRIM1
LFNG	25.755	14.6234	36.8866	1.27798	0.0723727	20.242	4.18226e-91	2.32325e-88		CLCF1		YPEL1		FJX1
S100A4	67.2741	39.4138	95.1343	1.2502	0.0950644	14.234	5.63354e-46	1.17995e-43		CYR61		HDAC2		FOXF2
GFAP	139.445	82.429	196.46	1.24294	0.0376689	37.0281	4.04918e-300	2.58672e-296		EPHA2		SOCS7		GADD45A
ANXA1	159.867	98.9777	220.755	1.14929	0.0384302	32.1595	6.50128e-227	2.07659e-223	1	FAM114A1		INSM1		CCDC80
ITGA3	69.6242	43.5241	95.7242	1.11929	0.0362439	34.582	4.70638e-262	2.40524e-258	1	FOSL1		KCNC1		NT5E
EMP3	15.85	9.84741	21.8526	1.07501	0.171275	7.05626	1.71047e-12	6.58247e-11		GNG12		KCNH2		DOCK5
EPHA2	13.1366	8.22487	18.0484	1.04607	0.0713836	16.8234	1.64314e-63	5.18359e-61	1	GPX8		SBK1		PTPN14
HHEX	15.6832	9.98405	21.3824	1.02695	0.103126	11.3638	6.33341e-30	7.52733e-28		HLA-E		MAPT		ARHGEF17
CAV1	79.3354	51.9001	106.771	1.02662	0.0380097	29.1688	4.82594e-187	8.80838e-184	1	HRH1		NASP		NUAK2
GABRP	12.4568	7.86869	17.045	1.02481	0.223071	5.78936	7.06553e-09	1.78581e-07		İCRIM1		PODXL2		TGFB2
IFI6	554.333	741.57	367.097	-1.01244	0.0436153	-21.5253	9.02669e-103	6.23403e-100		İFGF2		FXYD6		RBMS3
DAPL1	16.8642	22.8916	10.8368	-1.01323	0.195908	-5.15627	2.51914e-07	5.00389e-06		İIL6ST		POU2F1
HEY1	49.127	66.1935	32.0606	-1.02321	0.0500785	-20.113	5.67685e-90	3.0221e-87		IQGAP1		MBTD1
CALB1	30.044	40.6344	19.4537	-1.02541	0.0703904	-17.4089	7.0677e-68	2.47399e-65		ITGA3		KIF1A
IFI44L	16.9764	23.3998	10.5529	-1.07861	0.0609633	-16.1136	2.04839e-58	5.75193e-56		ITGB5		PRG-3
DLX6	25.6924	35.3139	16.071	-1.08898	0.0774672	-12.8943	4.84731e-38	7.69337e-36		KDELR3		HES6
SEMA6A	26.5571	36.7448	16.3693	-1.11974	0.0447372	-24.6313	5.83166e-134	5.96066e-131		LMNA		45902
ARL15	17.417	24.4167	10.4172	-1.15457	0.0880723	-12.9353	2.8459e-38	4.66162e-36		LOC100288911		CCDC177
IFIT1	10.9901	15.6489	6.33122	-1.1833	0.113105	-10.1873	2.26063e-24	1.96482e-22		LRP10		SMM8
ADCY8	24.1264	33.9843	14.2685	-1.19615	0.0536361	-22.6364	1.89966e-113	1.51694e-110		MICA		ARID1B
DLX5	43.896	62.9173	24.8747	-1.30467	0.0698715	-17.8523	2.77494e-71	1.07437e-68		MIR22HG		RGS16
SLC1A2	10.0443	14.8385	5.25006	-1.34149	0.0579717	-26.5253	4.94498e-155	7.43289e-152		MYOF		BCL7A
MEST	55.661	81.3982	29.9239	-1.41389	0.0479016	-30.1975	2.55274e-200	5.43584e-197		NCEH1		C14orf93
CCDC80	19.6262	29.0669	10.1855	-1.42655	0.0699726	-19.3397	2.48702e-83	1.24609e-80		NM		MARCKSL1	1
GAS1	20.2093	30.9284	9.4901	-1.60581	0.0725322	-22.5025	3.92264e-112	3.03743e-109		PLIN3		ZNF74
SMOC1	13.7699	23.4233	4.11641	-2.25506	0.101551	-24.3565	4.9468e-131	4.86176e-128		PLK2		DUSP26
DLK1	17.316	30.8239	3.80804	-2.72659	0.104044	-27.4917	2.20737e-166	3.76033e-163		POLD4		FAM184A
										PPIC		FZD3
										PRSS23		VASH2
										PTRF		CSRNP3
										RHOC		CBX2
										RRAS		CDK5R1
										S100A10		BSN
										S100A11		MEX3A
										SP100		ACVR2B
										TCIRG1
										TIMP1
										TNFRSF12A
										TNFRSF1A
										TRIM6
										WWTR1
										ZFP36L1

## Sheet: 905_YAP_vs_GFP
Symbol	ExpMean	Exp Samples A	Exp Samples B	log2FC	lfcSE	Stat	p-value	padj	HDACi Resistance Signature	Symbol	HDACi Sensitivity Signature	Symbol	YAP-TAZ Gene Signature	Symbol
ITGA3	216.683	43.5241	389.841	3.13392	0.0306022	110.188	0	0	1	ACOT9		LOC100505760		MYOF
TNFRSF12A	159.247	55.6673	262.827	2.219	0.0491228	48.2581	0	0	1	ADAM9		SLC16A10		AMOTL2
CD44	423.481	144.282	702.68	2.27607	0.0259004	91.2586	0	0		AJUBA		ANKRD46		LATS2
TMSB10	3827.89	2228.28	5427.49	1.28397	0.0266808	53.4056	0	0		AMOTL2		TMEM74		CTGF
VCL	88.6979	56.3982	120.998	1.08778	0.0319043	40.2629	0	0		ANXA1		ELAVL4		CYR61
ELN	99.8432	153.736	45.9505	-1.7206	0.0380865	-43.7674	0	0		ANXA2P1		EPB41		ANKRD1
DCBLD2	150.921	71.0824	230.76	1.68492	0.029773	60.6135	0	0		ANXA2P2		C7orf41		ASAP1
ALDH3A2	340.461	464.537	216.385	-1.09864	0.0253798	-41.055	0	0		ATP6V0E1		KDM1A		AXL
MGLL	33.1823	52.3355	14.029	-1.82735	0.0481845	-38.4785	0	0		CAST		RIMBP2		F3
GPC4	89.8969	44.6361	135.158	1.57703	0.0290293	60.5981	0	0		CAV1		CNTNAP2		IGFBP3
CD59	188.084	106.998	269.17	1.32287	0.0368543	38.9426	0	0		CAV2		CECR6		CRIM1
SEMA6A	21.2223	36.7448	5.69982	-2.49408	0.055915	-47.3783	0	0		CLCF1		YPEL1		FJX1
MYH9	156.948	99.5795	214.316	1.09812	0.0300074	42.818	0	0		CYR61		HDAC2		FOXF2
KLF5	53.1322	25.2269	81.0374	1.64524	0.0455293	40.0201	0	0		EPHA2		SOCS7		GADD45A
CAV1	232.128	51.9001	412.355	2.96604	0.0298634	105.187	0	0	1	FAM114A1		INSM1		CCDC80
MET	60.2377	33.5622	86.9133	1.34689	0.0378	40.211	0	0		FOSL1		KCNC1		NT5E
PTPRZ1	17.022	30.792	3.25208	-2.90242	0.0693525	-47.9447	0	0		GNG12		KCNH2		DOCK5
DKK1	250.671	13.1254	488.216	5.11411	0.060244	91.1283	0	0		GPX8		SBK1		PTPN14
CCL2	367.194	140.94	593.447	2.06627	0.0407978	54.4032	0	0		HLA-E		MAPT		ARHGEF17
PMP22	105.064	45.938	164.19	1.8153	0.044568	44.9537	0	0		HRH1		NASP		NUAK2
CPE	49.6898	84.5936	14.7861	-2.43884	0.0549501	-42.1323	0	0		İCRIM1		PODXL2		TGFB2
NRXN2	61.9224	98.5934	25.2513	-1.92366	0.0435285	-41.5382	0	0		İFGF2		FXYD6		RBMS3
MGP	685.526	1251.62	119.435	-3.37862	0.0367874	-87.0377	0	0		İIL6ST		POU2F1
DPYSL3	175.457	98.6817	252.231	1.34506	0.0266235	49.4999	0	0		IQGAP1		MBTD1
AMOTL2	40.7069	0.981679	80.4321	5.3608	0.107585	63.6183	0	0	1	ITGA3		KIF1A	1
FN1	23.8155	40.1294	7.50162	-2.27436	0.053997	-42.3929	0	0		ITGB5		PRG-3
CNN3	420.973	234.012	607.933	1.37355	0.0257421	59.8511	0	0		KDELR3		HES6
MAN1C1	66.2212	105.855	26.5875	-1.95357	0.0434619	-41.7915	0	0		LMNA		45902
SGK1	39.157	4.63247	73.6816	3.72891	0.0762298	55.814	0	0		LOC100288911		CCDC177
CTGF	62.2007	2.5145	121.887	5.12787	0.0882059	65.3547	0	0		LRP10		SMM8	1
CDKN1A	352.909	498.575	207.243	-1.26243	0.0269918	-41.2655	0	0		MICA		ARID1B
EFNB2	62.0961	34.2155	89.9766	1.36928	0.0358201	43.4724	0	0		MIR22HG		RGS16
PODXL	41.2664	19.094	63.4388	1.68117	0.0419663	44.3555	0	0		MYOF		BCL7A
AJUBA	27.7633	7.91944	47.6072	2.44615	0.0669491	38.2244	0	0	1	NCEH1		C14orf93
SAT1	679.755	980.77	378.739	-1.37038	0.0280423	-42.9502	0	0		NM		MARCKSL1
EMP1	58.0894	14.5132	101.666	2.72638	0.0550166	54.4317	0	0		PLIN3		ZNF74
SOX3	36.9548	3.40633	70.5032	4.02036	0.0879895	51.2854	0	0		PLK2		DUSP26
ETS1	16.0592	1.97196	30.1465	3.38959	0.0975313	44.4224	0	0		POLD4		FAM184A
ANXA1	527.602	98.9777	956.227	3.25918	0.0313557	109.666	0	0	1	PPIC		FZD3
NT5E	42.1934	0.901268	83.4856	5.47367	0.123817	55.5425	0	0		PRSS23		VASH2	1
SERPINE2	149.593	219.101	80.0855	-1.44065	0.0337759	-38.7489	0	0		PTRF		CSRNP3
EDNRB	33.5891	56.474	10.7042	-2.29588	0.0534847	-45.9014	0	0		RHOC		CBX2
TMOD1	121.314	186.577	56.0501	-1.71718	0.0321858	-48.1122	0	0		RRAS		CDK5R1
HMGA1	97.7953	45.1886	150.402	1.71278	0.043358	43.9754	0	0		S100A10		BSN
YAP1	466.465	74.1637	858.766	3.51584	0.0341877	79.191	0	0		S100A11		MEX3A
THBS1	34.0675	5.49032	62.6447	3.29368	0.0568522	70.5223	0	0		SP100		ACVR2B
ARHGAP29	56.0569	27.9052	84.2086	1.55967	0.0368865	48.9672	0	0		TCIRG1
MYOF	22.1824	1.48843	42.8763	4.14013	0.0817909	61.2964	0	0	1	TIMP1			1
FGF2	49.1128	21.3041	76.9215	1.80471	0.0407421	45.1375	0	0		TNFRSF12A
PCSK6	15.8678	3.3392	28.3963	2.76014	0.0909147	38.0138	0	0		TNFRSF1A
EPHA2	46.1183	8.22487	84.0118	3.20406	0.0495854	70.532	0	0	1	TRIM6
CYR61	72.793	4.82334	140.763	4.60549	0.0695729	72.851	0	0	1	WWTR1			1
ECM1	68.1183	22.2877	113.949	2.30336	0.0491212	50.6268	0	0		ZFP36L1
FAM171B	57.3382	96.7382	17.9381	-2.36763	0.0407355	-55.6353	0	0
GRIP2	17.2019	32.4137	1.99002	-3.48221	0.0947811	-40.28	0	0
SESN3	74.2793	120.222	28.3364	-2.04689	0.0353331	-54.4525	0	0
PRSS23	76.1156	29.1758	123.055	2.03952	0.0455703	46.7966	0	0	1
CRIM1	82.9958	26.3273	139.664	2.36384	0.0386116	65.9228	0	0					1
SPARCL1	30.9583	58.1858	3.73084	-3.64508	0.0742262	-53.3031	0	0
CHST9	26.3233	46.4034	6.24326	-2.71028	0.0683111	-41.2119	0	0
LRRK1	26.7223	13.3837	40.061	1.51333	0.036435	59.4911	0	0
ADCY8	19.8266	33.9843	5.66882	-2.3912	0.0578388	-41.3498	0	0
TSPAN7	47.0607	80.3615	13.7599	-2.46266	0.0631834	-37.7248	0	0
NRG1	42.7583	5.21893	80.2978	3.70848	0.0759801	63.0202	0	0
ETS2	25.0146	6.61097	43.4182	2.545	0.0691396	41.0202	0	0
SHC1	453.097	282.425	623.768	1.14035	0.0231144	57.5946	0	0
CDC42EP3	52.762	25.85	79.6739	1.58718	0.0438378	42.8329	0	0
TGFA	40.0579	17.7666	62.3492	1.75516	0.0482945	39.8742	0	0
IGFBP7	462.819	213.807	711.83	1.73052	0.0347746	54.3624	0	0
PRSS12	67.6963	16.2868	119.106	2.79656	0.0441054	69.2422	0	0
HEY1	37.5394	66.1935	8.88523	-2.76498	0.0658449	-41.966	0	0
MYORG	45.8489	74.7619	16.936	-2.07862	0.0351177	-56.4118	0	0
AXL	28.0169	0.897317	55.1365	4.88691	0.110376	55.8895	0	0					1
NPNT	42.9444	76.0668	9.82198	-2.83214	0.0469052	-59.7432	0	0
PARM1	16.8629	28.8782	4.8476	-2.35318	0.063634	-37.8209	0	0
ALCAM	107.692	67.8217	147.561	1.11012	0.0328025	39.2159	0	0
BCL2L1	71.9849	34.4921	109.478	1.63819	0.0507054	38.4219	0	0
CD34	23.663	4.1558	43.1703	3.09881	0.077216	45.2645	0	0
FOSL1	66.3386	8.73919	123.938	3.68127	0.0741266	54.3317	0	0	1
A2M	127.377	197.29	57.4628	-1.76202	0.0309385	-53.1606	0	0
CAVIN1	96.3317	30.0974	162.566	2.39501	0.035144	73.6648	0	0
ANXA2	1429.31	737.262	2121.36	1.52347	0.0251754	66.8803	0	0
BCAM	138.229	77.7884	198.669	1.34156	0.0383819	40.1773	0	0
COL14A1	29.1558	14.6522	43.6594	1.5126	0.0420801	41.5399	0	0
S100A4	190.141	39.4138	340.868	3.08052	0.0693158	47.0299	0	0
FLNA	382.084	217.838	546.329	1.32255	0.0308271	49.4673	0	0
MAP3K5	18.1969	7.20453	29.1894	1.87955	0.0569501	39.7511	0	0
S100A10	1671.05	766.569	2575.54	1.74706	0.0251456	75.4683	0	0	1
S100A6	3360.6	1423.97	5297.23	1.89458	0.0263809	77.6821	0	0
LBH	41.4759	6.58296	76.3688	3.35092	0.0615447	60.7101	0	0
ERRFI1	132.269	86.2056	178.332	1.04014	0.0328215	37.395	4.71277e-306	1.29844e-303
MFAP5	120.854	3.13881	238.569	5.85508	0.22712	37.239	1.59933e-303	4.35952e-301
HTRA1	80.3012	129.3	31.3025	-2.01212	0.0503905	-36.9957	1.34196e-299	3.58178e-297
ELOVL2	79.2819	114.859	43.7051	-1.37385	0.0335762	-36.7794	3.93995e-296	1.04076e-293
HHEX	35.4206	9.98405	60.8572	2.49353	0.0758717	36.7338	2.10867e-295	5.51332e-293
COL2A1	14.9959	25.9965	3.99539	-2.4341	0.0695526	-36.4678	3.59286e-291	9.29897e-289
TRIP6	33.7302	7.92229	59.5381	2.76236	0.0912921	36.456	5.53482e-291	1.41819e-288
CABLES1	18.9272	2.62795	35.2264	3.31981	0.110246	36.0446	1.67734e-284	4.2553e-282
WWC1	28.4706	12.0042	44.937	1.82068	0.0585069	36.0324	2.60286e-284	6.53853e-282
TIMP3	14.0161	4.50951	23.5227	2.15412	0.0705012	35.9891	1.24042e-283	3.08576e-281
CRYM	80.1923	130.619	29.7655	-2.09698	0.0552567	-35.8703	8.88388e-282	2.16792e-279
S100A16	373.204	239.696	506.711	1.0768	0.0345095	35.6078	1.05938e-277	2.5608e-275
IFI6	480.602	741.57	219.634	-1.75087	0.0451854	-35.5292	1.73966e-276	4.16592e-274
COL9A3	100.846	152.714	48.9786	-1.62087	0.0426685	-35.4381	4.41964e-275	1.04856e-272
TNFRSF19	96.2018	138.587	53.8163	-1.34849	0.034254	-35.3669	5.51431e-274	1.29627e-271
ETV1	70.0797	103.145	37.0148	-1.45396	0.0402628	-35.1298	2.36599e-270	5.51126e-268
SH3D19	13.7952	4.60432	22.9861	2.09758	0.0737341	35.1216	3.15648e-270	7.28635e-268
MCAM	83.0833	51.3279	114.839	1.14647	0.0369408	34.9392	1.88983e-267	4.3235e-265
CGN	25.7019	12.6494	38.7544	1.54227	0.0512746	34.8881	1.1248e-266	2.55052e-264
KLHDC8A	90.134	58.9177	121.35	1.02996	0.0363029	34.8476	4.63705e-266	1.04224e-263
CTSC	118.355	65.0549	171.656	1.38616	0.0408974	34.8047	2.06687e-265	4.60517e-263
SDC2	114.918	62.3288	167.508	1.41188	0.0446628	34.6462	5.08952e-263	1.11461e-260
KCTD12	41.5285	61.5904	21.4666	-1.47816	0.0392857	-34.6136	1.57936e-262	3.42949e-260
IGFBP5	47.0423	69.185	24.8995	-1.43824	0.038184	-34.4341	7.78424e-260	1.66213e-257
QSOX1	141.979	91.7937	192.165	1.05774	0.0362134	34.3735	6.26707e-259	1.32712e-256
GAS1	16.9343	30.9284	2.94017	-3.01851	0.0938907	-34.3637	8.80592e-259	1.84946e-256
SOCS2	48.879	81.4693	16.2887	-2.25403	0.0616796	-34.1968	2.69618e-256	5.6166e-254
AKAP2	43.7602	25.3488	62.1715	1.26153	0.0414113	33.9595	8.83037e-253	1.81009e-250
TUFT1	44.0796	22.742	65.4172	1.48411	0.0494844	33.9421	1.59351e-252	3.24051e-250
TUBB2A	106.673	60.8893	152.456	1.31006	0.0434413	33.8897	9.45343e-252	1.90729e-249
WWC2	21.8728	10.6552	33.0905	1.5484	0.0551718	33.7771	4.27394e-250	8.55557e-248
HIST1H1C	784.521	1120.39	448.653	-1.3184	0.0351487	-33.3599	5.23797e-244	1.02452e-241
EVA1A	36.1337	7.2536	65.0139	2.99967	0.0973951	33.2781	8.00545e-243	1.55397e-240
CYTH3	59.5254	37.6369	81.4138	1.09291	0.0387532	33.2418	2.68164e-242	5.16628e-240
S100A11	764.411	501.879	1026.94	1.03148	0.0354148	33.2071	8.4956e-242	1.6245e-239	1
MYL12A	262.02	168.763	355.277	1.06947	0.0365094	32.9771	1.73098e-238	3.26124e-236
ZNF185	28.2397	14.2368	42.2426	1.5049	0.0505461	32.7615	2.08069e-235	3.8633e-233
ZNF521	18.0664	28.9268	7.206	-1.86669	0.0688705	-32.5906	5.5715e-233	1.0197e-230
SLC7A5	15.9647	6.37406	25.5554	1.84847	0.0674489	32.5538	1.8504e-232	3.36261e-230
ADAM22	15.522	24.4714	6.57262	-1.75002	0.0611872	-32.5261	4.5637e-232	8.23492e-230
RAI14	69.3591	45.847	92.8712	1.00272	0.0349851	32.4304	1.02523e-230	1.83702e-228
TUBA1A	840.543	1124.55	556.537	-1.01349	0.0266316	-32.3404	1.89086e-229	3.34134e-227
LAMA2	33.6209	47.3277	19.9141	-1.20837	0.0571932	-32.1644	5.56133e-227	9.62825e-225
ARID5B	16.2918	6.64441	25.9393	1.81723	0.0641019	32.0811	8.07837e-226	1.38921e-223
DLK1	15.9943	30.8239	1.16477	-3.87782	0.138626	-32.0581	1.6939e-225	2.89353e-223
EHD4	13.5279	6.34884	20.707	1.56257	0.059783	32.0424	2.80144e-225	4.75372e-223
NUAK2	19.5024	7.80722	31.1975	1.87019	0.0676345	32.0078	8.48839e-225	1.43091e-222					1
ATP1B2	20.3271	35.8088	4.84549	-2.65465	0.0856389	-31.8502	1.3066e-222	2.18818e-220
PPP1R15A	36.3738	16.6199	56.1277	1.69698	0.060055	31.8145	4.08498e-222	6.79671e-220
GPD1L	127.358	172.128	82.5887	-1.05046	0.0281089	-31.791	8.6325e-222	1.42704e-219
WNT5A	23.0966	11.7797	34.4134	1.47044	0.0577407	31.4011	1.95605e-216	3.21281e-214
VEGFA	390.497	541.523	239.471	-1.17382	0.03204	-31.3477	1.04713e-215	1.70896e-213
SCD5	146.187	199.13	93.2443	-1.08646	0.029936	-31.3328	1.66927e-215	2.70707e-213
NCEH1	44.8152	25.8483	63.7822	1.27077	0.0479121	31.2786	9.11559e-215	1.46899e-212	1
MAPT	54.6008	78.5172	30.6843	-1.3275	0.0398863	-31.1603	3.67953e-213	5.89254e-211			1
LRRC8D	41.4876	23.4091	59.5662	1.31109	0.049638	31.0524	1.0589e-211	1.66455e-209
PLAU	18.7808	4.76708	32.7946	2.55088	0.0937504	31.0134	3.55585e-211	5.55558e-209
CHGB	15.0347	26.9785	3.09078	-2.77387	0.097935	-30.7584	9.43523e-208	1.4652e-205
FAM20C	44.7965	71.5178	18.0752	-1.92663	0.0578591	-30.7424	1.54422e-207	2.38359e-205
ABCC3	26.7172	6.06917	47.3651	2.77435	0.101699	30.6257	5.56486e-206	8.48741e-204
TNFRSF21	40.3446	60.636	20.0531	-1.54974	0.0471606	-30.5073	2.08665e-204	3.16369e-202
CDH13	12.7874	0.587435	24.9873	4.03304	0.205494	30.4545	1.04448e-203	1.57427e-201
GOLIM4	200.68	269.008	132.353	-1.01775	0.0268696	-30.3502	2.49511e-202	3.73873e-200
ZYX	70.608	44.5701	96.6458	1.09947	0.043143	30.2935	1.39635e-201	2.06813e-199
COTL1	103.067	65.7436	140.391	1.08299	0.0416801	30.2508	5.09835e-201	7.46486e-199
ARRDC4	13.0078	4.92069	21.0949	1.89988	0.0752104	30.1108	3.50219e-199	5.09867e-197
MTSS1	25.6237	39.9658	11.2815	-1.73793	0.06142	-30.0012	9.46359e-198	1.36998e-195
SHROOM3	12.5304	5.59143	19.4693	1.6348	0.0596972	29.9617	3.09622e-197	4.45699e-195
PCDHB5	23.7093	37.581	9.83766	-1.83184	0.0591863	-29.931	7.76517e-197	1.11155e-194
LMO4	128.415	184.992	71.8383	-1.35247	0.0413238	-29.8659	5.45898e-196	7.72793e-194
S100A3	38.6615	4.23952	73.0834	3.82164	0.145799	29.7688	9.8938e-195	1.39291e-192
ANKRD33B	12.5656	6.77282	18.3585	1.31646	0.0554309	29.4941	3.42729e-191	4.77269e-189
LPAR3	16.7154	28.6962	4.73463	-2.3725	0.0859152	-29.4289	2.34718e-190	3.23344e-188
IGF1R	29.8011	14.4341	45.168	1.58077	0.0513436	29.3828	9.11835e-190	1.24941e-187
PLCB1	14.8376	23.4871	6.18813	-1.76833	0.070139	-29.291	1.35168e-188	1.83249e-186
BCL2L11	25.5442	37.8843	13.204	-1.45289	0.0563598	-29.0482	1.62311e-185	2.15487e-183
PDE4DIP	100.377	135.573	65.1816	-1.04517	0.0337891	-29.0384	2.1578e-185	2.84996e-183
SERPINE1	20.2483	9.38303	31.1137	1.62896	0.0652535	28.9282	5.27255e-184	6.82316e-182
CDCP1	21.2723	11.937	30.6077	1.28877	0.0548741	28.8749	2.47058e-183	3.18109e-181
IL4R	13.6645	4.08243	23.2466	2.25419	0.0940623	28.8546	4.44252e-183	5.69154e-181
MEST	54.2802	81.3982	27.1622	-1.54885	0.0496045	-28.7448	1.05101e-181	1.33316e-179
DDR2	11.5191	5.09104	17.9472	1.63722	0.0714302	28.7328	1.48655e-181	1.86715e-179
LATS2	11.7352	5.27367	18.1967	1.61347	0.0686804	28.5957	7.60479e-180	9.45911e-178					1
SLC27A6	12.3731	21.9891	2.75706	-2.61328	0.102665	-28.4481	5.1467e-178	6.3401e-176
LRRC8B	35.1178	22.9039	47.3317	1.01572	0.0411026	28.1775	1.10331e-174	1.33981e-172
MAP2	60.697	83.4932	37.9009	-1.11903	0.0370891	-28.0875	1.39394e-173	1.67685e-171
CAPN2	44.7079	29.0661	60.3497	1.02892	0.0446242	28.0864	1.43725e-173	1.72087e-171
AC073264.5	44.1242	3.97186	84.2765	4.10029	0.163183	28.021	9.00798e-173	1.07354e-170
MBNL2	14.37	5.47782	23.2623	1.90513	0.079673	28.0199	9.30286e-173	1.10355e-170
TGFBR3	16.5606	25.2234	7.89789	-1.55932	0.0573657	-28.0145	1.08288e-172	1.27865e-170
MMP2	16.1038	6.65911	25.5484	1.79338	0.0796421	27.8395	1.44506e-170	1.69072e-168
PDGFRA	22.6242	35.0222	10.2262	-1.68201	0.0612203	-27.7068	5.78295e-169	6.67462e-167
SRI	165.352	240.281	90.4231	-1.40008	0.0476831	-27.7057	5.95283e-169	6.83988e-167
ITSN1	17.4254	8.98845	25.8624	1.42726	0.0582974	27.5936	1.32693e-167	1.50442e-165
GAP43	29.6883	50.323	9.05359	-2.35189	0.08499	-27.3755	5.3735e-165	5.96039e-163
PXN	62.5506	41.2626	83.8386	1.00534	0.0438573	27.2529	1.53587e-163	1.67463e-161
S100A2	79.3164	26.4854	132.147	2.27628	0.0958417	27.1928	7.91218e-163	8.59041e-161
FAM105A	16.2717	27.1109	5.43244	-2.12769	0.0790421	-26.9364	8.24145e-160	8.83559e-158
CCDC80	16.232	29.0669	3.3971	-2.77355	0.0845345	-26.9152	1.4578e-159	1.55638e-157					1
CEL	56.2408	82.2164	30.2653	-1.41231	0.0476816	-26.8978	2.32825e-159	2.47538e-157
STARD13	10.2076	4.44719	15.968	1.63923	0.0792088	26.5649	1.72656e-155	1.82056e-153
GPRC5B	35.5643	51.3553	19.7733	-1.3336	0.0461996	-26.4227	7.51439e-154	7.82688e-152
PDZRN3	45.8162	67.4564	24.1761	-1.44313	0.0478482	-26.365	3.45006e-153	3.55024e-151
DOCK4	10.5402	17.5727	3.50773	-2.04271	0.0811488	-26.2546	6.3358e-152	6.46782e-150
DOCK5	22.1215	13.3298	30.9132	1.15513	0.053144	26.2534	6.53298e-152	6.64264e-150					1
GPR37	10.612	18.3784	2.84562	-2.33317	0.0969324	-26.1566	8.2843e-151	8.39006e-149
CREB3L1	10.9353	3.11937	18.7512	2.26144	0.113003	26.1519	9.37262e-151	9.45491e-149
SEMA3A	11.7782	3.48256	20.0739	2.23307	0.104606	26.0134	3.49442e-149	3.51128e-147
CNN2	14.5918	3.98232	25.2014	2.39475	0.108215	25.9453	2.0542e-148	2.05605e-146
AGT	15.0115	25.7287	4.2943	-2.33588	0.0940452	-25.739	4.27806e-146	4.26524e-144
ST3GAL1	12.5603	6.8162	18.3044	1.30439	0.0688567	25.6745	2.25251e-145	2.21985e-143
LIPG	20.859	9.66243	32.0555	1.63236	0.0711534	25.654	3.81092e-145	3.74127e-143
IFI44L	15.6556	23.3998	7.91146	-1.45314	0.0698286	-25.6132	1.08787e-144	1.05987e-142
CAP2	21.8975	10.041	33.754	1.6543	0.0734978	25.4884	2.65087e-143	2.55351e-141
EHD1	35.3633	19.8938	50.8328	1.31079	0.0537984	25.3998	2.53666e-142	2.43434e-140
CHRNA3	16.3398	27.1327	5.54686	-2.10337	0.0892749	-25.3619	6.63432e-142	6.34296e-140
KLHL5	65.1838	42.3794	87.9881	1.0366	0.0454765	25.3416	1.11103e-141	1.05829e-139
NCAM2	13.7743	22.5091	5.0395	-1.96072	0.0744212	-25.2733	6.28503e-141	5.92064e-139
PIK3R3	36.0919	49.6443	22.5394	-1.10532	0.0418829	-25.2716	6.56538e-141	6.16208e-139
SPSB4	13.9384	24.4195	3.45728	-2.5117	0.102675	-25.1654	9.58385e-140	8.92971e-138
MYC	45.6577	27.8893	63.426	1.15711	0.0548537	25.1395	1.84247e-139	1.71049e-137
SGMS2	22.807	14.2988	31.3152	1.07879	0.0593587	25.1359	2.01494e-139	1.86385e-137
LPAR1	29.9032	45.3566	14.4497	-1.58519	0.0591654	-25.0364	2.45363e-138	2.26149e-136
FSCN1	33.4859	20.317	46.6548	1.16062	0.0545484	24.9787	1.04249e-137	9.53989e-136
CCDC85B	42.1617	21.7105	62.6128	1.48596	0.0675507	24.9482	2.23246e-137	2.03567e-135
SEMA5B	16.2174	25.8763	6.55863	-1.83014	0.0736544	-24.418	1.10223e-131	9.80637e-130
HPSE	59.4561	36.0523	82.8598	1.17842	0.0436534	24.4	1.71105e-131	1.5118e-129
PERP	17.9221	10.3944	25.4499	1.21494	0.0598271	24.2679	4.27736e-130	3.70266e-128
SHB	20.6716	10.6922	30.651	1.4367	0.0691664	24.25	6.61758e-130	5.67098e-128
BCHE	120.205	165.972	74.4379	-1.14624	0.0416441	-24.135	1.07298e-128	9.1036e-127
CAMK2N1	38.8001	21.7988	55.8014	1.31697	0.0643238	24.0222	1.6286e-127	1.36371e-125
PLCD3	78.6512	51.0884	106.214	1.04146	0.0481002	23.9635	6.68814e-127	5.56397e-125
CHL1	36.2518	50.7762	21.7273	-1.18786	0.0485823	-23.9235	1.74487e-126	1.44222e-124
AC006453.2	37.6897	12.4104	62.9691	2.25402	0.108857	23.8915	3.75536e-126	3.09401e-124
FADS3	55.5993	33.2715	77.9271	1.20351	0.0555697	23.8024	3.15034e-125	2.57074e-123
TCEAL2	82.1142	124.119	40.1093	-1.60576	0.0620417	-23.7977	3.53131e-125	2.87247e-123
GNG4	38.3719	56.9596	19.7841	-1.47956	0.0648096	-23.6616	8.97283e-124	7.2527e-122
ADGRE5	23.8851	14.4082	33.362	1.15712	0.062931	23.5731	7.28311e-123	5.83172e-121
VSNL1	32.8865	16.8063	48.9666	1.48857	0.0801782	23.5118	3.08826e-122	2.44986e-120
DRAXIN	13.0553	19.2628	6.84772	-1.36849	0.0571517	-23.3236	2.55463e-120	1.98958e-118
SLC7A11	10.5965	6.57546	14.6175	1.04376	0.0563701	23.2716	8.59119e-120	6.65052e-118
SHOX2	31.5126	46.1377	16.8875	-1.39793	0.0609629	-23.1915	5.5501e-119	4.23244e-117
KIF21A	22.4625	32.9414	11.9836	-1.38636	0.0545579	-23.058	1.22318e-117	9.27267e-116
PBX1	12.9602	19.399	6.52132	-1.43944	0.0758401	-23.0099	3.71425e-117	2.79092e-115
USP53	17.7316	11.0716	24.3916	1.07273	0.063661	22.9463	1.60342e-116	1.1978e-114
GABRP	43.4405	7.86869	79.0124	3.17343	0.154731	22.9415	1.79128e-116	1.33424e-114
RHBDF1	30.474	14.2743	46.6738	1.64209	0.083105	22.9163	3.19965e-116	2.3695e-114
PLEKHH2	13.0109	20.2223	5.79946	-1.64209	0.0664196	-22.8208	2.85219e-115	2.10005e-113
CA2	74.3706	107.648	41.0932	-1.368	0.0516283	-22.8187	2.99347e-115	2.19775e-113
COL6A2	44.5341	62.4196	26.6485	-1.19773	0.0497502	-22.7716	8.76176e-115	6.41436e-113
CXorf57	37.3851	54.9566	19.8135	-1.42679	0.0515929	-22.7225	2.68781e-114	1.95099e-112
MARCKS	163.687	219.902	107.472	-1.02608	0.0385568	-22.6524	1.32032e-113	9.55669e-112
MAL2	14.6796	23.7924	5.56682	-1.91663	0.0891794	-22.6208	2.705e-113	1.9524e-111
CRB1	36.5988	50.8567	22.3409	-1.15167	0.0524682	-22.4911	5.06873e-112	3.6482e-110
SMOC1	14.2308	23.4233	5.03827	-2.01605	0.0949181	-22.32	2.36272e-110	1.69106e-108
NCALD	12.2755	20.0899	4.461	-1.94932	0.0994754	-22.2332	1.63871e-109	1.1696e-107
SLC10A4	33.0194	50.6945	15.3443	-1.66122	0.070651	-22.1543	9.49192e-109	6.71164e-107
SEPT3	20.3534	29.1437	11.563	-1.26267	0.0531806	-22.0127	2.17868e-107	1.52526e-105
FAM53B	22.4675	31.8024	13.1326	-1.21477	0.0502247	-21.8859	3.53596e-106	2.4421e-104
HES6	82.9032	119.215	46.5911	-1.33686	0.0552756	-21.8844	3.65854e-106	2.51997e-104			1
AMOT	19.4449	11.4383	27.4516	1.19371	0.065026	21.8081	1.94511e-105	1.33618e-103
RIPOR2	25.6398	16.2005	35.0791	1.06871	0.058315	21.7388	8.82248e-105	6.02822e-103
ZNF704	23.5819	33.8953	13.2686	-1.29019	0.0622595	-21.7033	1.91026e-104	1.30177e-102
HDAC9	15.9294	8.89017	22.9687	1.27708	0.0682093	21.5533	4.92721e-103	3.29634e-101
CADM2	27.4582	37.025	17.8914	-1.00922	0.0524655	-21.5313	7.91955e-103	5.28444e-101
LPL	18.6325	27.4177	9.84725	-1.38946	0.0621591	-21.3653	2.80989e-101	1.85561e-99
SLC2A13	18.8099	27.6618	9.95789	-1.38716	0.0618662	-21.3506	3.85178e-101	2.53712e-99
GSTM4	34.3226	17.6811	50.9641	1.47593	0.0790676	21.2394	4.13038e-100	2.69295e-98
TP53INP1	13.4229	19.6214	7.22441	-1.32616	0.0610788	-21.0315	3.37883e-98	2.159e-96
ITGA11	18.3968	26.1231	10.6704	-1.21667	0.0578103	-20.7147	2.55365e-95	1.59591e-93
SYBU	12.8151	5.93575	19.6945	1.57712	0.091398	20.525	1.28751e-93	7.94936e-92
FBLIM1	11.3451	4.82608	17.864	1.69504	0.104522	20.5249	1.29086e-93	7.95087e-92
FABP7	60.0459	91.4268	28.665	-1.63955	0.0739574	-20.4972	2.2785e-93	1.39005e-91
SERPINI1	18.1251	31.3208	4.92944	-2.44649	0.110773	-20.4699	3.99201e-93	2.42387e-91
TSPAN4	43.4346	24.9437	61.9256	1.27826	0.0715237	20.2762	2.08611e-91	1.24308e-89
CAV2	54.9156	33.1449	76.6864	1.18599	0.0626967	20.1396	3.32316e-90	1.9485e-88	1
KIF5C	22.824	30.968	14.68	-1.0277	0.0455541	-20.1331	3.78211e-90	2.2075e-88
CCDC9B	13.7691	6.33767	21.2005	1.5972	0.0924591	20.0835	1.02894e-89	5.99195e-88
GALNT13	10.5339	16.6185	4.44931	-1.69294	0.0874436	-19.8961	4.40278e-88	2.51253e-86
ID1	44.5873	23.1222	66.0524	1.47492	0.0832893	19.8759	6.58333e-88	3.74855e-86
NFKB2	28.1752	18.2597	38.0906	1.02124	0.0662306	19.8566	9.67166e-88	5.45852e-86
GAREM1	22.5062	30.7053	14.307	-1.05053	0.0546925	-19.8245	1.82844e-87	1.02741e-85
TNC	176.416	101.034	251.798	1.30893	0.0714287	19.6828	3.03063e-86	1.66282e-84
TAX1BP3	58.4191	38.4853	78.3529	1.00697	0.0603352	19.6526	5.48762e-86	2.99169e-84
FHL2	15.2138	5.71466	24.713	1.93711	0.11636	19.6153	1.14495e-85	6.20235e-84
JAM2	32.9586	47.7357	18.1814	-1.34527	0.0635438	-19.4911	1.30586e-84	6.92754e-83
KLF9	13.6037	19.3754	7.83208	-1.206	0.0588904	-19.4571	2.53947e-84	1.33338e-82
MECOM	11.6585	17.6258	5.69116	-1.47697	0.0878846	-19.4321	4.13105e-84	2.14706e-82
CNTFR	17.9803	28.967	6.99368	-1.90644	0.100124	-19.4062	6.84129e-84	3.5413e-82
GAB1	24.696	34.6606	14.7313	-1.18069	0.0562159	-19.388	9.7391e-84	5.02103e-82
HDAC7	27.705	17.2214	38.1887	1.10481	0.0677302	19.0688	4.59088e-81	2.28412e-79
IL17RB	34.5178	49.0861	19.9495	-1.25749	0.0629305	-19.061	5.32477e-81	2.64412e-79
ISOC1	81.951	109.895	54.0067	-1.01152	0.0453196	-19.06	5.42648e-81	2.68942e-79
FST	13.5191	6.58927	20.449	1.49888	0.0975565	19.0334	9.0287e-81	4.46607e-79
REEP1	27.5873	38.0687	17.1058	-1.10956	0.0572303	-18.9874	2.16711e-80	1.06375e-78
LOXL1	22.8038	14.1322	31.4754	1.10173	0.0810418	18.9731	2.8474e-80	1.39235e-78
PLEKHA1	33.1775	45.9216	20.4334	-1.13039	0.0521667	-18.8812	1.62944e-79	7.89248e-78
HIST2H2BE	50.263	69.0475	31.4785	-1.10885	0.051657	-18.872	1.9397e-79	9.37753e-78
DLX6	23.0099	35.3139	10.706	-1.63327	0.082568	-18.7877	9.5188e-79	4.56742e-77
RAB30	17.7551	11.0445	24.4656	1.08018	0.0684989	18.6993	5.01366e-78	2.37898e-76
ALDH3B1	21.4343	13.197	29.6716	1.11132	0.0721779	18.6698	8.72596e-78	4.11002e-76
CPVL	30.0128	44.3901	15.6354	-1.44812	0.072968	-18.6614	1.02061e-77	4.79838e-76
HMGN5	39.2615	64.5222	14.0007	-2.12696	0.113566	-18.4603	4.30746e-76	1.98865e-74
STMN3	17.8661	27.4124	8.31982	-1.60815	0.0859607	-18.4499	5.22581e-76	2.40397e-74
KLHL13	41.7738	56.425	27.1226	-1.02995	0.0487418	-18.1157	2.39676e-73	1.0699e-71
EGR1	40.3756	54.8108	25.9404	-1.05077	0.0510797	-18.0535	7.40275e-73	3.27036e-71
LGR4	10.3414	15.5569	5.1259	-1.43444	0.0769446	-18.0228	1.29049e-72	5.6815e-71
GLCCI1	21.6103	31.3457	11.8749	-1.32902	0.0637398	-17.9859	2.51426e-72	1.10124e-70
GNG2	22.9087	33.009	12.8083	-1.30038	0.0687204	-17.8973	1.23857e-71	5.38811e-70
WTIP	12.297	2.35157	22.2424	2.79385	0.107974	17.8268	4.37989e-71	1.89571e-69
ANKH	28.4056	39.0333	17.778	-1.09216	0.061582	-17.6455	1.10291e-69	4.67106e-68
APLN	10.1038	5.22543	14.9823	1.36023	0.0953949	17.5648	4.58482e-69	1.9133e-67
REC8	62.9752	85.9559	39.9946	-1.08485	0.0517728	-17.4307	4.82274e-68	1.98991e-66
CALB1	63.4943	40.6344	86.3542	1.0691	0.0504431	17.3869	1.03751e-67	4.23313e-66
ROBO2	11.3576	17.5739	5.14136	-1.59664	0.0901419	-17.386	1.05298e-67	4.28943e-66
SLC12A7	56.3052	82.1856	30.4248	-1.40443	0.064969	-17.3844	1.08235e-67	4.40206e-66
NPAS2	20.3082	11.8746	28.7418	1.20796	0.0779535	17.3681	1.43868e-67	5.84204e-66
SCGB3A2	25.6231	4.99019	46.2561	2.97983	0.19838	17.2331	1.50023e-66	6.01571e-65
COLEC12	13.128	18.2298	8.02626	-1.09115	0.0602259	-17.1893	3.19397e-66	1.27475e-64
SEPT5	101.147	135.466	66.8272	-1.00861	0.0465271	-17.0875	1.83994e-65	7.25306e-64
CDH11	12.33	5.94693	18.713	1.5047	0.0999311	16.887	5.60819e-64	2.16414e-62
PLAUR	34.6532	22.622	46.6845	1.01339	0.0797537	16.8666	7.92672e-64	3.05423e-62
CHD7	20.4825	27.6572	13.3078	-1.00209	0.0529014	-16.8606	8.77552e-64	3.37114e-62
ZBTB18	18.9797	26.2603	11.6992	-1.10207	0.0599408	-16.8342	1.36919e-63	5.22843e-62
CRYAB	21.3616	7.6148	35.1085	2.06745	0.141633	16.7556	5.1517e-63	1.94121e-61
DAAM1	17.6209	24.2795	10.9624	-1.07946	0.063016	-16.7028	1.25003e-62	4.68269e-61
ICAM1	10.1583	5.58504	14.7316	1.2564	0.0912082	16.6961	1.39865e-62	5.23175e-61
GRIA2	21.092	30.4629	11.721	-1.30644	0.0701156	-16.627	4.44465e-62	1.64574e-60
IFI27	196.149	275.055	117.244	-1.22319	0.0603117	-16.5682	1.18319e-61	4.34961e-60
PCDHB16	13.1255	18.7669	7.4842	-1.22023	0.0695524	-16.417	1.44434e-60	5.20511e-59
SEPT4	29.425	15.9737	42.8764	1.37014	0.0908134	16.4097	1.63089e-60	5.86915e-59
ZNF680	17.3427	25.3355	9.34991	-1.34739	0.0791231	-16.3834	2.51492e-60	9.01258e-59
LGALS9	36.2998	21.3332	51.2664	1.22669	0.0910061	16.3454	4.68702e-60	1.66799e-58
ZNF83	50.6836	69.2083	32.1589	-1.08224	0.062382	-16.2955	1.06288e-59	3.76684e-58
RASD1	41.0642	56.6154	25.513	-1.11976	0.0609871	-16.282	1.3247e-59	4.66889e-58
NRARP	26.5304	38.6419	14.419	-1.36232	0.0782599	-16.2113	4.19405e-59	1.4701e-57
PCDH19	22.6648	30.9213	14.4083	-1.05081	0.0584397	-15.9776	1.83136e-57	6.17433e-56
CPXM1	35.6717	48.2467	23.0967	-1.03119	0.0570182	-15.8845	8.12014e-57	2.69511e-55
SERPINA1	11.5799	18.7526	4.40725	-1.86907	0.132697	-15.8249	2.09604e-56	6.9299e-55
SLC12A7	42.1182	59.2947	24.9417	-1.21676	0.0673432	-15.7586	5.99397e-56	1.97155e-54
CADPS2	13.8747	20.0482	7.70119	-1.27442	0.0730553	-15.6813	2.03013e-55	6.61806e-54
DCHS1	11.8971	16.4779	7.31623	-1.07153	0.0646404	-15.6078	6.43792e-55	2.08545e-53
CDC42EP1	13.9614	7.85844	20.0643	1.24968	0.0958716	15.6027	6.97255e-55	2.2501e-53
GALNT16	13.2883	18.6035	7.97303	-1.12744	0.0786843	-15.5805	9.87455e-55	3.16665e-53
LAMA1	22.116	30.6938	13.5383	-1.12434	0.0612799	-15.5539	1.49626e-54	4.78039e-53
TMEM154	13.3099	8.3614	18.2585	1.0407	0.0866558	15.546	1.69284e-54	5.39497e-53
FOXO1	17.1582	23.4517	10.8648	-1.04325	0.0630406	-15.5303	2.16377e-54	6.88724e-53
RAB42	28.6035	18.2035	39.0035	1.05876	0.0775709	15.5027	3.32745e-54	1.05519e-52
ELAVL2	15.3867	21.3056	9.46776	-1.09145	0.0658099	-15.3076	6.79821e-53	2.1063e-51
NLRP1	12.976	20.5444	5.40764	-1.74945	0.111125	-15.2374	1.99635e-52	6.14813e-51
PHLDA3	11.104	4.72469	17.4833	1.69095	0.129275	15.2358	2.04565e-52	6.29241e-51
SP9	21.1019	29.444	12.7598	-1.1457	0.0688649	-15.221	2.56448e-52	7.86001e-51
DLX5	44.9605	62.9173	27.0037	-1.19059	0.0701364	-15.1157	1.27597e-51	3.85089e-50
SCHIP1	99.6704	139.479	59.8622	-1.20673	0.0715387	-15.1147	1.29532e-51	3.9047e-50
FAM110B	12.9171	19.2241	6.60999	-1.41011	0.104295	-15.1025	1.55801e-51	4.68004e-50
RELB	14.726	8.94283	20.5092	1.11322	0.0943745	15.0964	1.70935e-51	5.12865e-50
ZFPM2	14.9333	20.3251	9.54146	-1.01648	0.0681069	-15.065	2.75092e-51	8.20568e-50
SERTAD4	10.928	16.0017	5.85418	-1.31063	0.0867245	-15.0198	5.44787e-51	1.61563e-49
IFITM2	13.2974	1.85835	24.7364	3.17056	0.277505	14.9687	1.17542e-50	3.4738e-49
CRLF1	24.7735	38.1734	11.3737	-1.6626	0.105017	-14.9459	1.65601e-50	4.87723e-49
PCDHB10	12.4312	17.6472	7.21531	-1.18257	0.0777722	-14.5414	6.61959e-48	1.85168e-46
DDX10	29.3572	16.2883	42.426	1.32877	0.0648657	14.523	8.66704e-48	2.41386e-46
KCNMA1	15.2797	9.81976	20.7396	1.00666	0.0840215	14.4562	2.2894e-47	6.32125e-46
BCL3	24.0582	14.7146	33.4018	1.13038	0.0975835	14.445	2.6974e-47	7.43977e-46
PLEKHB1	29.6328	40.3331	18.9325	-1.05217	0.0669225	-14.3258	1.50957e-46	4.09308e-45
ADORA2B	23.0232	14.9641	31.0823	1.00694	0.0840335	14.2884	2.585e-46	6.98687e-45
HRCT1	21.58	10.7138	32.4462	1.51364	0.123298	14.2538	4.24505e-46	1.1354e-44
DNAH9	21.5559	30.9482	12.1636	-1.27918	0.0852649	-14.104	3.5868e-45	9.46493e-44
PDZD4	39.3328	52.9069	25.7586	-1.01047	0.0547315	-14.0247	1.10121e-44	2.87922e-43
GPRC5A	11.5987	5.24992	17.9474	1.60009	0.124996	13.8706	9.55102e-44	2.44971e-42
MAFF	11.3434	7.1989	15.488	1.00791	0.0925267	13.8667	1.00866e-43	2.5845e-42
LMO1	10.3878	17.8281	2.94754	-2.25386	0.178053	-13.8593	1.1173e-43	2.85714e-42
AC116050.1	20.793	4.92974	36.6563	2.66685	0.204002	13.8402	1.45746e-43	3.71218e-42
EMILIN3	14.2471	19.9461	8.548	-1.13341	0.0772291	-13.8146	2.08012e-43	5.27711e-42
SLPI	13.4975	2.25758	24.7374	2.982	0.26009	13.7199	7.7188e-43	1.93332e-41
ARHGAP28	16.8045	22.7651	10.8439	-1.0047	0.0640956	-13.6064	3.67092e-42	9.0704e-41
SYT12	10.8386	15.2971	6.37998	-1.14293	0.0863109	-13.5668	6.30138e-42	1.54804e-40
AHNAK	31.1859	9.70188	52.6699	2.32625	0.193961	13.5529	7.61333e-42	1.86498e-40
IFI44	41.5389	58.258	24.8198	-1.19853	0.0735604	-13.5087	1.38949e-41	3.36193e-40
TMEM178A	15.2781	8.33406	22.2221	1.31492	0.110679	13.4673	2.43603e-41	5.84442e-40
PMM2	38.3125	20.696	55.9289	1.39173	0.0682392	13.3876	7.14557e-41	1.69529e-39
CHI3L1	41.9205	56.4111	27.43	-1.01391	0.0645668	-13.3622	1.00582e-40	2.37531e-39
SLC1A3	16.3149	23.1018	9.52799	-1.19491	0.0707788	-13.2666	3.61665e-40	8.40158e-39
PID1	16.142	22.1999	10.0842	-1.06561	0.0790852	-13.226	6.20696e-40	1.4328e-38
GRIK1	15.6798	21.5921	9.76744	-1.06914	0.079499	-12.9731	1.73746e-38	3.87796e-37
AHNAK2	13.8392	6.69159	20.9867	1.51528	0.136215	12.9614	2.02589e-38	4.51386e-37
HLF	10.3179	14.0971	6.53868	-1.00189	0.0812691	-12.8601	7.5447e-38	1.65796e-36
PLPP1	17.3201	10.8709	23.7693	1.06113	0.105893	12.6895	6.75842e-37	1.45239e-35
CLCF1	12.9129	7.29789	18.5279	1.23472	0.125143	12.6411	1.25219e-36	2.67151e-35	1
LRRC17	13.4618	19.898	7.02565	-1.38068	0.105475	-12.5154	6.14769e-36	1.28905e-34
FAM81A	10.9989	15.5424	6.45538	-1.14982	0.116668	-12.4499	1.39998e-35	2.91402e-34
SNCB	18.1324	27.0112	9.25351	-1.44989	0.111263	-12.4327	1.73766e-35	3.60227e-34
STK32B	11.1354	15.3078	6.96294	-1.03419	0.0799509	-12.2786	1.18061e-34	2.38383e-33
FAM184A	25.9041	35.2959	16.5123	-1.05144	0.0642987	-12.2499	1.68193e-34	3.38009e-33			1
RALGPS2	13.4587	8.33968	18.5777	1.06776	0.0732654	12.1519	5.60536e-34	1.11166e-32
TYRP1	30.5632	42.076	19.0503	-1.10326	0.0762412	-11.9835	4.33514e-33	8.42148e-32
DAPL1	12.5495	22.8916	2.20736	-2.89704	0.267268	-11.8232	2.96043e-32	5.60229e-31
TWIST2	17.9095	11.4164	24.4026	1.03273	0.105415	11.7847	4.68195e-32	8.77582e-31
CAMK2N2	16.1387	23.6978	8.57965	-1.36634	0.112966	-11.6025	4.00161e-31	7.24616e-30
PCOLCE2	17.6973	10.8159	24.5788	1.11423	0.121746	11.5982	4.20933e-31	7.61154e-30
FAM107B	24.7527	33.6111	15.8944	-1.03469	0.0655114	-11.5698	5.86152e-31	1.05767e-29
OAS1	21.4166	29.9796	12.8536	-1.16106	0.090993	-11.5665	6.09372e-31	1.09803e-29
PHLDA2	26.0418	14.5488	37.5347	1.30935	0.131514	11.4971	1.36399e-30	2.4338e-29
TMEM45A	24.0831	15.1242	33.042	1.07808	0.0761353	11.1923	4.4491e-29	7.58479e-28
AVPI1	11.3693	6.57409	16.1646	1.18029	0.131387	11.057	2.0276e-28	3.37139e-27
NDRG4	18.2098	24.6552	11.7644	-1.00713	0.0869649	-10.9697	5.34536e-28	8.76291e-27
VWCE	13.5216	19.2879	7.7553	-1.21239	0.107235	-10.8948	1.22082e-27	1.98175e-26
BST1	16.5429	10.6653	22.4204	1.00554	0.109367	10.7248	7.78143e-27	1.22698e-25
COL11A1	11.2743	0.002283	22.5462	4.55413	1.17968	10.6337	2.07736e-26	3.25157e-25
SLAMF9	12.9272	0.0476803	25.8066	4.67732	0.84519	10.5442	5.40284e-26	8.33456e-25
HOXB7	15.0547	7.63451	22.4748	1.44293	0.151093	10.5035	8.32144e-26	1.27296e-24
RAMP1	42.7533	59.0395	26.4671	-1.12821	0.0957553	-10.4101	2.23014e-25	3.36531e-24
MYO15B	34.8248	48.4505	21.1991	-1.15548	0.113005	-10.3766	3.1702e-25	4.7503e-24
SMPDL3A	10.3614	14.9123	5.81048	-1.22431	0.117838	-10.3047	6.71262e-25	9.95356e-24
TCEAL5	36.9698	49.9236	24.016	-1.02549	0.0878592	-10.1967	2.05225e-24	3.00313e-23
ABTB1	14.1342	19.5456	8.72285	-1.07938	0.112002	-9.87264	5.47065e-23	7.55657e-22
TNFSF10	12.146	17.2964	6.99563	-1.19427	0.109586	-9.75294	1.79198e-22	2.41918e-21
LETM2	11.733	6.48336	16.9826	1.26484	0.132717	9.13379	6.61408e-20	8.08167e-19
IFIT1	11.41	15.6489	7.17111	-1.02682	0.107758	-8.64772	5.25381e-18	5.9251e-17
RPS9	43.5934	27.0415	60.1454	1.12468	0.122011	8.64689	5.29223e-18	5.96581e-17
AC139494.1	12.495	17.002	7.98792	-1.0021	0.108096	-8.50867	1.7594e-17	1.93481e-16
TMEM179	13.93	19.2546	8.60544	-1.07632	0.118109	-8.48498	2.15754e-17	2.36352e-16
STAG3	14.3531	19.6328	9.07343	-1.03439	0.0965959	-8.0915	5.89328e-16	5.98508e-15
NPY	19.9161	12.2396	27.5926	1.11078	0.168493	7.84009	4.50224e-15	4.34832e-14
ZNF730	11.4119	15.9623	6.86148	-1.10946	0.156328	-7.74353	9.6696e-15	9.16626e-14
HIST2H2AA3	288.93	445.668	132.192	-1.74569	0.219782	-7.30397	2.79396e-13	2.42924e-12
ZNF429	12.0665	17.0287	7.10424	-1.15355	0.137541	-7.21182	5.52092e-13	4.72803e-12
TPD52L1	12.5198	17.6002	7.43942	-1.1401	0.142444	-7.06442	1.61285e-12	1.32839e-11
TMEM145	20.9675	28.3199	13.6151	-1.00442	0.108814	-6.91075	4.82105e-12	3.83483e-11
AC245297.1	13.7567	18.9409	8.57259	-1.05875	0.147688	-6.73958	1.58841e-11	1.2171e-10
RAMP2	19.8784	27.461	12.2958	-1.09801	0.172337	-6.39229	1.63418e-10	1.16897e-09
HIST2H2AA4	307.827	418.81	196.844	-1.08537	0.149947	-6.3373	2.33822e-10	1.65412e-09
KCNIP3	16.8768	23.6019	10.1517	-1.14151	0.178506	-6.08699	1.1505e-09	7.74956e-09
RPS17	629.159	417.975	840.343	1.00583	0.188376	5.97414	2.31309e-09	1.51659e-08
AC239859.6	14.3132	0.844827	27.7817	3.96359	1.11728	5.13432	2.83165e-07	1.56606e-06
LSM12P1	16.7924	10.5295	23.0553	1.06102	0.257052	5.04837	4.45606e-07	2.41953e-06
AL035078.4	10.4011	5.1478	15.6544	1.43776	0.315603	4.96905	6.72821e-07	3.58265e-06
HIST1H2BO	15.2764	22.4026	8.15018	-1.35479	0.279204	-4.82823	1.3775e-06	7.13475e-06
AC008013.2	27.1906	36.8228	17.5584	-1.02718	0.237267	-3.90879	9.27611e-05	0.000389323
AC000093.1	12.1492	17.0756	7.22272	-1.13636	0.314337	-3.39028	0.000698218	0.00259694
TRDJ1	22.3265	43.0731	1.57985	-4.09454	1.38345	-3.0053	0.00265318	0.00894389
AC008393.2	10.2271	3.13734	17.3169	2.1464	2.035	2.87778	0.00400489	0.013049
ENPP7P8	11.9394	17.8245	6.05427	-1.41604	0.416918	-2.61927	0.00881189	0.0268156

## Sheet: TS603_TAZ_vs_GFP
Symbol	ExpMean	Exp Samples A	Exp Samples B	log2FC	lfcSE	Stat	p-value	padj	HDACi Resistance Signature	Symbol	HDACi Sensitivity Signature	Symbol	YAP-TAZ Gene Signature	Symbol
ANKRD1	24.8046	0.03482	49.5743	5.61095	0.591807	17.9057	1.064e-71	3.17399e-70		ACOT9		LOC100505760	1	MYOF
APLN	12.4708	1.00052	23.9412	3.64008	0.105004	45.0249	0	0		ADAM9		SLC16A10		AMOTL2
CYR61	20.1984	2.51518	37.8815	3.46741	0.0871066	46.6128	0	0	1	AJUBA		ANKRD46	1	LATS2
NOG	11.5745	1.92698	21.2221	2.92451	0.117458	30.7799	4.87557e-208	5.28989e-206		AMOTL2		TMEM74		CTGF
ANXA1	113.22	26.462	199.978	2.87153	0.0473979	65.1685	0	0	1	ANXA1		ELAVL4		CYR61
CD24	28.2492	6.45637	50.042	2.77514	0.0703939	44.48	0	0		ANXA2P1		EPB41		ANKRD1
LITAF	11.5146	2.26617	20.763	2.73621	0.102189	33.0688	8.3524e-240	1.11282e-237		ANXA2P2		C7orf41		ASAP1
FOSL1	44.5171	11.3257	77.7086	2.67485	0.0656974	45.2671	0	0	1	ATP6V0E1		KDM1A		AXL
S100A2	291.29	79.1742	503.406	2.65337	0.0570374	50.2311	0	0		CAST		RIMBP2		F3
AMOTL2	11.4941	2.43245	20.5557	2.65076	0.0741865	43.342	0	0	1	CAV1		CNTNAP2	1	IGFBP3
WWC1	11.4001	2.52893	20.2713	2.5916	0.0780652	39.0213	0	0		CAV2		CECR6		CRIM1
FIBIN	11.6054	2.59087	20.6198	2.58995	0.1105	28.4605	3.61677e-178	3.16332e-176		CLCF1		YPEL1		FJX1
PMP2	52.8525	14.5584	91.1467	2.56624	0.0385183	72.455	0	0		CYR61		HDAC2		FOXF2
AC103705.1	111.188	31.4674	190.909	2.56336	0.166881	17.8253	4.49974e-71	1.33302e-69		EPHA2		SOCS7		GADD45A
SYTL2	15.9094	3.92778	27.891	2.55161	0.0974389	32.1855	2.81523e-227	3.43085e-225		FAM114A1		INSM1		CCDC80
NT5E	15.0384	3.69358	26.3832	2.54453	0.0742498	40.9487	0	0		FOSL1		KCNC1	1	NT5E
KCNIP1	12.3068	2.91631	21.6974	2.53496	0.114813	26.6435	2.13133e-156	1.51395e-154		GNG12		KCNH2		DOCK5
KRT80	12.9945	3.11882	22.8702	2.53491	0.0698112	43.2374	0	0		GPX8		SBK1		PTPN14
COL11A1	21.3167	5.57855	37.0549	2.53224	0.0476038	61.9436	0	0		HLA-E		MAPT		ARHGEF17
CDKN2A	176.497	51.7445	301.25	2.51865	0.0458646	58.5937	0	0		HRH1		NASP		NUAK2
SCGB3A2	50.5693	14.4204	86.7182	2.50803	0.120235	23.2351	2.01051e-119	1.07036e-117		İCRIM1		PODXL2		TGFB2
COL9A3	57.9826	16.7644	99.2008	2.49583	0.050516	53.3571	0	0		İFGF2		FXYD6		RBMS3
HLA-A	17.5422	4.60718	30.4771	2.48896	0.0903589	28.2145	3.88424e-175	3.29635e-173		İIL6ST		POU2F1
SOX10	58.4807	16.992	99.9694	2.48849	0.0432641	62.9703	0	0		IQGAP1		MBTD1
DPP6	25.0874	6.93319	43.2416	2.47943	0.0477955	58.3619	0	0		ITGA3		KIF1A
PRDX1	109.27	32.7227	185.818	2.46984	0.0488202	54.8337	0	0		ITGB5		PRG-3
SERPINE1	21.0069	5.74051	36.2733	2.46721	0.0593741	47.395	0	0		KDELR3		HES6
MSN	46.1191	13.5139	78.7243	2.45758	0.0375307	72.2737	0	0		LMNA		45902
PRSS23	32.0077	9.19847	54.8168	2.45235	0.0512613	51.491	0	0	1	LOC100288911		CCDC177
HOXB9	10.0675	2.47842	17.6565	2.42318	0.095512	31.2036	9.53611e-214	1.07549e-211		LRP10		SMM8
DMKN	17.1629	4.70852	29.6172	2.42315	0.161163	17.1108	1.23338e-65	3.31401e-64		MICA		ARID1B
TM4SF1	15.6633	4.25659	27.0699	2.41683	0.0939952	29.767	1.04541e-194	1.04193e-192		MIR22HG		RGS16
BRD2	24.6866	7.13013	42.2432	2.41112	0.21356	14.6384	1.59786e-48	3.15328e-47		MYOF		BCL7A
UCP2	20.3102	5.83503	34.7854	2.38835	0.0998561	28.9369	4.10484e-184	3.70357e-182		NCEH1		C14orf93
CARD19	14.6552	4.0593	25.2511	2.37537	0.144663	20.4147	1.23909e-92	4.79851e-91		NM		MARCKSL1
FUCA2	13.006	3.533	22.479	2.37284	0.0921927	30.5826	2.08293e-205	2.20413e-203		PLIN3		ZNF74
TMEFF2	16.5791	4.75394	28.4042	2.3534	0.0735384	37.0322	3.46821e-300	6.60604e-298		PLK2		DUSP26
COL20A1	239.665	78.0187	401.31	2.34804	0.0345156	72.1902	0	0		POLD4		FAM184A
PRRC2A	18.6507	5.57449	31.727	2.31553	0.0524871	53.464	0	0		PPIC		FZD3
SH3D19	310.086	104.86	515.313	2.28609	0.0242112	103.169	0	0		PRSS23		VASH2
NTM	12.4916	3.60995	21.3732	2.27895	0.105267	25.9016	6.38527e-148	4.19925e-146		PTRF		CSRNP3
IFITM3	22.3881	6.99288	37.7834	2.27865	0.125275	21.7059	1.80507e-104	8.24433e-103		RHOC		CBX2
NTRK3	22.6325	7.10678	38.1582	2.27211	0.0542202	43.5069	0	0		RRAS		CDK5R1
CSNK2B	29.7631	9.61919	49.907	2.26119	0.0954479	26.2218	1.50112e-151	1.01047e-149		S100A10		BSN
MEOX2	13.0223	3.89725	22.1473	2.2408	0.0827788	32.0519	2.06454e-225	2.49238e-223		S100A11		MEX3A
RGS4	11.2789	3.31384	19.2439	2.23044	0.122369	20.0603	1.64019e-89	6.13021e-88		SP100		ACVR2B
COBL	11.8516	3.59407	20.1091	2.20002	0.0659107	39.7307	0	0		TCIRG1
NGFR	46.093	15.913	76.2731	2.19184	0.0392903	61.2862	0	0		TIMP1
SLC35F1	13.6088	4.25762	22.96	2.18814	0.062258	41.6166	0	0		TNFRSF12A
ELMO1	11.7676	3.60849	19.9266	2.18298	0.0976306	26.2583	5.74842e-152	3.91045e-150		TNFRSF1A
LRRK1	18.6565	6.14898	31.1641	2.16964	0.0955225	28.1839	9.20803e-175	7.76312e-173		TRIM6
KCND2	16.8951	5.55119	28.239	2.15807	0.0521425	44.9021	0	0		WWTR1
AHNAK2	15.9208	5.29388	26.5478	2.12991	0.0440508	54.909	0	0		ZFP36L1
CTSC	32.2361	11.3635	53.1087	2.12977	0.0618916	34.3688	7.37043e-259	1.12811e-256
SEMA3A	19.398	6.65175	32.1442	2.1149	0.0540402	45.1619	0	0
FLRT3	13.9709	4.62732	23.3146	2.1113	0.0700384	35.9761	1.97613e-283	3.34304e-281
HIST1H2BK	10.8448	3.47165	18.2179	2.10357	0.324544	8.20744	2.25951e-16	1.73436e-15
MYOF	26.3889	9.35474	43.4231	2.10102	0.0393444	58.9739	0	0	1				1
EPHA3	10.9335	3.52079	18.3462	2.09741	0.0614478	41.3457	0	0
GRIK3	24.3177	8.61209	40.0233	2.09352	0.0361611	68.2151	0	0
MDK	69.8258	25.998	113.654	2.08636	0.066377	34.183	4.32662e-256	6.50612e-254
PEG10	153.586	58.0711	249.101	2.08198	0.024556	91.3752	0	0
EHD4	10.8817	3.54912	18.2143	2.07852	0.0552012	46.5528	0	0
CARD10	11.595	3.83381	19.3562	2.07423	0.0951314	26.0683	8.35065e-150	5.54854e-148
GABRP	33.8438	12.48	55.2076	2.05995	0.112885	22.123	1.89987e-108	9.06369e-107
ALCAM	31.9732	11.7725	52.1739	2.05767	0.0438758	52.7059	0	0
BCAN	181.154	69.8111	292.497	2.0513	0.0266937	86.6331	0	0
CBSL	13.334	4.57627	22.0917	2.05	0.0887207	29.6715	1.7913e-193	1.76481e-191
GAS6	10.7519	3.57268	17.9311	2.04964	0.0941039	26.49	1.26524e-154	8.86496e-153
KRT7	21.2495	7.70065	34.7983	2.0407	0.136564	17.0209	5.75139e-65	1.52938e-63
FAM84B	125.259	48.3979	202.121	2.03981	0.0239383	88.1641	0	0
AC073264.5	40.0465	15.1292	64.9638	2.032	0.103521	22.1711	6.52683e-109	3.1488e-107
SLC38A5	19.7372	7.16791	32.3065	2.02776	0.106995	22.081	4.80882e-108	2.27724e-106
GNG12	11.7278	4.03194	19.4236	2.02105	0.0671134	36.0342	2.43927e-284	4.20963e-282	1
SERPINF1	56.182	21.8365	90.5274	2.00286	0.0599544	41.2222	0	0
LSAMP	21.3015	7.91794	34.685	2.00053	0.0438592	53.6116	0	0
SMOC1	26.0192	9.81446	42.2239	1.99887	0.055837	38.9666	0	0
ASCL1	24.046	9.02787	39.0642	1.9983	0.0610613	37.066	9.93799e-301	1.9214e-298
ATP23	191.758	76.7403	306.776	1.98514	0.041186	52.7374	0	0
VCAN	23.6938	9.02814	38.3594	1.97266	0.0411827	56.4294	0	0
KHDRBS3	37.2271	14.6196	59.8345	1.96153	0.0682283	32.846	1.29827e-236	1.70325e-234
MARCH9	274.223	113.349	435.096	1.93121	0.0263131	79.0495	0	0
FSCN1	89.5259	36.7262	142.326	1.92566	0.0392545	61.0308	0	0
CDK4	3107.27	1294.66	4919.88	1.92523	0.0182646	116.887	0	0
MTAP	16.8704	6.63735	27.1034	1.8796	0.0604186	39.0427	0	0
RPS9	40.5955	16.9003	64.2907	1.86689	0.123918	17.1297	8.90989e-66	2.39654e-64
SORBS2	14.3048	5.61657	22.9931	1.85846	0.0891112	27.0414	4.81743e-161	3.62209e-159
PXDC1	22.6051	9.21795	35.9922	1.85611	0.0698284	30.9363	3.88689e-210	4.28959e-208
AGAP2	323.031	139.776	506.286	1.8494	0.0243892	74.4637	0	0
FKBP9	15.8277	6.32431	25.3311	1.846	0.0795337	31.7357	5.00336e-221	5.98401e-219
MYC	118.859	51.8097	185.909	1.82346	0.034563	57.5194	0	0
TSPAN12	23.455	9.82253	37.0874	1.81528	0.06391	31.5289	3.48844e-218	4.09597e-216
PXDN	12.0245	4.80067	19.2483	1.80351	0.0620487	36.1273	8.46618e-286	1.47094e-283
DPYSL3	29.5826	12.7061	46.4591	1.79187	0.0436045	45.5316	0	0
SMN2	20.8771	8.9222	32.832	1.76966	0.144267	17.7597	1.45103e-70	4.2691e-69
CDCA7L	71.8146	32.1242	111.505	1.76403	0.0462984	41.1506	0	0
VGF	119.71	54.1687	185.251	1.75533	0.0327733	59.8144	0	0
AXL	35.7135	15.8034	55.6237	1.75265	0.0407999	49.2016	0	0					1
LBH	20.8371	9.02309	32.6512	1.74733	0.0616376	32.6692	4.28215e-234	5.47817e-232
CCND1	67.2493	30.4014	104.097	1.74282	0.0309333	64.9075	0	0
SULF2	20.5272	8.93422	32.1202	1.73723	0.062223	33.3849	2.26972e-244	3.18926e-242
TSPAN31	241.602	111.376	371.828	1.73018	0.0278265	69.597	0	0
TFPI	11.3575	4.79825	17.9167	1.70597	0.0741319	20.3989	1.70873e-92	6.60726e-91
ARHGAP22	11.3627	4.82764	17.8977	1.69723	0.105311	20.0503	2.00439e-89	7.44811e-88
PTHLH	12.5649	5.39964	19.7302	1.69567	0.110494	18.6861	6.42e-78	2.07653e-76
BEX1	26.9972	12.2352	41.7592	1.69185	0.102287	19.0152	1.2773e-80	4.27663e-79
LRRN1	14.1178	6.18303	22.0526	1.68226	0.0684724	30.5041	2.29883e-204	2.38355e-202
DLL3	28.0929	12.8238	43.362	1.68217	0.0635664	30.4299	2.21329e-203	2.27651e-201
PIEZO1	18.6229	8.35241	28.8934	1.67642	0.0552341	36.5098	7.74832e-292	1.37407e-289
LMCD1	10.1564	4.31732	15.9954	1.67638	0.126264	14.6229	2.00721e-48	3.95504e-47
PLXNB3	22.7462	10.441	35.0514	1.65584	0.05603	31.9609	3.80881e-224	4.57662e-222
WWTR1	54.6072	25.8074	83.407	1.65473	0.0398952	29.4759	5.86593e-191	5.73523e-189	1
NEU4	13.571	6.04674	21.0952	1.64871	0.104245	19.6584	4.89542e-86	1.74592e-84
STC1	19.1667	8.81586	29.5175	1.63645	0.0564378	33.932	2.24844e-252	3.26647e-250
LRRC17	16.9688	7.85795	26.0797	1.61217	0.0900389	20.7994	4.37813e-96	1.7785e-94
PCDHGC3	171.781	84.2243	259.337	1.61104	0.0256617	76.939	0	0
SOX11	14.3738	6.64901	22.0985	1.59445	0.0428431	43.8017	0	0
CAMKV	14.5557	6.85793	22.2536	1.56523	0.0836992	22.7287	2.33208e-114	1.18045e-112
RRAS2	11.2988	5.27505	17.3226	1.54593	0.102776	17.4657	2.61527e-68	7.32562e-67
TTYH1	78.1564	39.4798	116.833	1.54147	0.0423574	43.8659	0	0
SERINC2	13.2733	6.38619	20.1604	1.51846	0.0853813	21.1067	6.89856e-99	2.89379e-97
KCNQ2	42.7871	21.7589	63.8153	1.5099	0.0973858	17.7799	1.01108e-70	2.98153e-69
TM7SF2	21.3571	10.6457	32.0684	1.50565	0.0860701	22.1456	1.14939e-108	5.49358e-107
ADARB1	13.467	6.54273	20.3913	1.50387	0.0642099	27.2649	1.10533e-163	8.48431e-162
RPL22P1	65.5401	33.7374	97.3427	1.50133	0.381256	4.59952	4.23469e-06	1.71169e-05
BASP1	28.8277	14.6672	42.9883	1.48937	0.0718939	23.6436	1.37497e-123	7.60342e-122
NXPH1	30.8889	15.8471	45.9307	1.47803	0.058353	29.0859	5.41017e-186	5.05881e-184
PIR	12.7185	6.25986	19.1772	1.47471	0.118826	15.3005	7.58226e-53	1.64393e-51
NCAN	58.3432	30.4244	86.262	1.47347	0.0284372	56.5501	0	0
SLC6A8	42.2601	21.9208	62.5995	1.47236	0.0423181	38.1004	0	0
NLGN3	30.7786	16.1634	45.3938	1.4346	0.044589	37.099	2.91996e-301	5.73159e-299
PAEP	20.846	10.8686	30.8234	1.42294	0.11846	14.3334	1.35251e-46	2.55912e-45
TUBA1C	56.0751	30.0909	82.0594	1.41765	0.0556245	29.3324	4.00363e-189	3.82711e-187
GALNT7	21.4155	11.2376	31.5935	1.41327	0.0529457	32.4186	1.50311e-230	1.87626e-228
PDGFRA	578.245	316.318	840.172	1.40647	0.0237649	64.0578	0	0
C6orf15	14.9882	7.79312	22.1833	1.39864	0.108551	15.4227	1.15191e-53	2.55348e-52
LAMA4	20.8257	11.0563	30.5951	1.38991	0.0506373	34.9941	2.76706e-268	4.36517e-266
AHNAK	10.4549	5.33009	15.5797	1.38912	0.0409007	41.5937	0	0
RHOB	25.6045	13.7724	37.4366	1.37957	0.0584921	27.3142	2.87379e-164	2.2258e-162
PLAT	16.7043	8.83904	24.5696	1.37784	0.0669163	24.3013	1.9013e-130	1.11877e-128
GAD1	21.5692	11.571	31.5674	1.37333	0.0732599	22.8297	2.32534e-115	1.18403e-113
KCNQ2	125.613	69.8909	181.335	1.36292	0.0460835	38.1436	0	0
TNFRSF12A	42.2793	23.2722	61.2865	1.35962	0.0783194	19.3806	1.12502e-83	3.91457e-82	1
SLC2A1	23.6784	12.9009	34.4559	1.35085	0.0613291	25.1103	3.83627e-139	2.39432e-137
SOX8	60.0198	33.3865	86.653	1.34996	0.0342876	44.382	0	0
DUSP5	47.7723	26.7721	68.7725	1.32902	0.0412388	36.9516	6.87192e-299	1.2993e-296
ERBB3	14.2466	7.72104	20.7722	1.31991	0.0669003	32.6937	1.9212e-234	2.47009e-232
PEG3	13.1132	7.09452	19.1318	1.31446	0.052023	34.2278	9.34052e-257	1.41284e-254
RLBP1	13.6803	7.46269	19.8979	1.30417	0.106025	14.6934	7.10559e-49	1.412e-47
PEPD	33.9516	19.2663	48.6369	1.29233	0.0594819	26.1581	7.96125e-151	5.33114e-149
PMM2	61.5203	35.3326	87.708	1.2878	0.0552088	10.8341	2.37377e-27	2.76571e-26
RING1	11.701	6.4598	16.9423	1.26615	0.670606	2.35773	0.0183871	0.0476378
HSP90AB1	342.215	200.588	483.842	1.26611	0.0201339	70.6205	0	0
S100A10	179.356	105.126	253.587	1.26238	0.0493035	29.4458	1.42505e-190	1.37759e-188	1
RPL9	285.34	167.643	403.038	1.26052	0.0375914	35.4857	8.16223e-276	1.32838e-273
AC004980.5	10.0919	5.53848	14.6454	1.25871	0.105609	14.7123	5.37338e-49	1.07193e-47
GNG2	30.713	17.7229	43.7032	1.25557	0.0467631	30.9891	7.55834e-211	8.41364e-209
FADS3	23.9826	13.8032	34.162	1.24811	0.0697119	20.139	3.36208e-90	1.26578e-88
LHFPL3	83.7344	49.2837	118.185	1.24504	0.0398125	35.9642	3.03937e-283	5.10813e-281
AL450124.1	17.319	9.91149	24.7264	1.2374	0.251483	6.41855	1.37582e-10	7.77708e-10
NOMO1	46.4683	27.3529	65.5837	1.23167	0.107179	20.991	7.93117e-98	3.26307e-96
PMEPA1	14.354	8.19223	20.5157	1.2269	0.0631337	24.3247	1.07446e-130	6.35141e-129
ZDHHC22	12.0903	6.86728	17.3134	1.21896	0.0708903	21.2034	8.88435e-100	3.78232e-98
PLXNB1	46.5254	27.5707	65.48	1.21838	0.0441139	33.5361	1.43601e-246	2.05142e-244
ID2	28.4049	16.7618	40.048	1.20853	0.0899499	13.4349	3.77713e-41	6.31502e-40
RNF144A	26.3536	15.5251	37.1821	1.20823	0.0421163	25.8804	1.10754e-147	7.24662e-146
EMP1	55.0383	32.8693	77.2074	1.20733	0.0433556	29.3888	7.6293e-190	7.32014e-188
KCNJ10	20.1134	11.7916	28.4352	1.20234	0.0490289	28.5631	1.93131e-179	1.70658e-177
ASIC4	10.1989	5.80485	14.5929	1.19626	0.0894662	16.6235	4.70887e-62	1.20004e-60
SLCO4A1	51.2094	30.7714	71.6473	1.19318	0.0507209	22.8551	1.29968e-115	6.65739e-114
PLEKHA4	19.907	11.7794	28.0347	1.18396	0.0705394	20.4689	4.07893e-93	1.58677e-91
BCHE	74.5817	45.4103	103.753	1.17448	0.0421293	30.2069	1.92425e-200	1.95574e-198
PPP1R11	11.103	6.45058	15.7553	1.1692	0.115984	12.5432	4.3301e-36	6.43981e-35
DOCK10	21.4692	12.8377	30.1008	1.16835	0.0437468	33.3565	5.85722e-244	8.18547e-242
ALDH4A1	10.037	5.80922	14.2647	1.16464	0.0842617	17.9341	6.39181e-72	1.92458e-70
SIX1	17.8291	10.6381	25.0202	1.16077	0.0619612	22.2124	2.60904e-109	1.27062e-107
CHRDL1	17.9246	10.7801	25.0692	1.14599	0.0627796	21.6279	9.81197e-104	4.4264e-102
MSRB3	10.131	5.97016	14.2918	1.1335	0.0697763	20.6863	4.60674e-95	1.83371e-93
RIOX2	10.8286	6.41435	15.2428	1.13141	0.0925982	15.3893	1.93104e-53	4.2622e-52
EPHB1	12.2499	7.33733	17.1625	1.12331	0.0646014	22.1462	1.13604e-108	5.43987e-107
PPP1R15A	18.6746	11.3817	25.9676	1.12302	0.0670714	19.9356	1.99975e-88	7.32501e-87
AP1S2	123.511	77.4248	169.598	1.12122	0.0300246	42.964	0	0
S100B	139.967	88.2028	191.732	1.11143	0.0440375	29.4388	1.75038e-190	1.68574e-188
FAM129B	48.8501	30.5711	67.129	1.10966	0.038253	32.221	8.9596e-228	1.10233e-225
GAL3ST4	24.9105	15.4137	34.4073	1.10915	0.0574435	22.8937	5.37285e-116	2.76869e-114
NOP56	272.017	172.017	372.017	1.10832	0.0315486	34.1069	5.83374e-255	8.67103e-253
CALB1	37.6004	23.4699	51.7309	1.10764	0.0575345	11.5737	5.60394e-31	7.24119e-30
GRK5	12.7661	7.77859	17.7536	1.09511	0.0713695	18.6671	9.16362e-78	2.9565e-76
IGFBP4	63.4138	40.1415	86.6861	1.09175	0.0402253	31.3697	5.23402e-216	6.00837e-214
FOS	22.7055	14.1461	31.2649	1.09102	0.0677746	17.6852	5.45116e-70	1.58841e-68
SH3BP5	21.6687	13.5125	29.8249	1.0868	0.0577322	22.4198	2.52326e-111	1.24775e-109
ZCCHC24	19.1907	11.9392	26.4422	1.08465	0.0469473	27.2263	3.16969e-163	2.42575e-161
PON2	107.811	68.8264	146.795	1.08175	0.0414775	28.9942	7.78256e-185	7.12174e-183
SSFA2	52.4224	33.431	71.4138	1.07256	0.031683	38.8891	0	0
PLLP	12.8809	7.95417	17.8075	1.07068	0.0961549	8.74114	2.30776e-18	1.95847e-17
CAST	55.8352	35.7759	75.8946	1.06412	0.0419117	27.0742	1.98468e-161	1.501e-159	1
FBL	289.986	187.584	392.389	1.06075	0.0312334	41.6604	0	0
FUBP1	63.8856	41.1148	86.6563	1.05753	0.0500308	32.4951	1.24874e-231	1.56634e-229
ID1	29.0477	18.5043	39.5911	1.05737	0.0896629	14.3529	1.02166e-46	1.93596e-45
CADM4	111.852	72.3157	151.388	1.05555	0.0364193	33.5483	9.53615e-247	1.3699e-244
PTPRK	17.2356	10.8556	23.6156	1.05401	0.0500462	24.9019	7.10322e-137	4.34886e-135
LOXL3	18.162	11.4912	24.8328	1.04829	0.0640845	19.544	4.63966e-85	1.63655e-83
TMEM145	13.2005	8.34784	18.0531	1.02732	0.105691	12.7456	3.29713e-37	5.0556e-36
GPC2	32.5881	21.1457	44.0306	1.02388	0.0561111	19.7505	7.94881e-87	2.85868e-85
ODC1	261.627	172.365	350.888	1.02131	0.027317	43.6002	0	0
PTMA	1233.06	813.795	1652.32	1.02086	0.106955	9.55263	1.26442e-21	1.23016e-20
RPS16	1288.96	854.082	1723.84	1.01232	0.0283211	42.7652	0	0
NOP53	120.536	79.5894	161.483	1.01162	0.0380521	32.535	3.4169e-232	4.30697e-230
AC009244.1	12.9413	8.2486	17.634	1.01063	0.401785	3.50728	0.000452719	0.00147863
RPL13A	1508.41	1003.67	2013.15	1.00346	0.0210111	53.7198	0	0
FTL	509.605	338.955	680.256	1.00285	0.0315718	37.5028	8.29086e-308	1.63993e-305
FN3K	14.9776	20.3071	9.64799	-1.00076	0.105851	-9.61676	6.79347e-22	6.66745e-21
NR1D1	16.5729	22.4396	10.7062	-1.00168	0.0688012	-13.3501	1.18278e-40	1.95967e-39
CPE	163.392	218.314	108.469	-1.00248	0.0338176	-38.8527	0	0
NDRG4	42.3308	56.8434	27.8183	-1.00517	0.0491099	-17.6046	2.27001e-69	6.51462e-68
MMP2	196.687	263.049	130.325	-1.00766	0.0261018	-32.5746	9.40379e-233	1.19118e-230
NRP1	71.3844	95.7065	47.0623	-1.00871	0.0318284	-26.5776	1.23112e-155	8.69701e-154
ATP10D	18.221	24.6937	11.7483	-1.01111	0.0520989	-18.457	4.58014e-76	1.43802e-74
ADAM23	22.4549	30.3555	14.5542	-1.01142	0.0507193	-18.0152	1.48167e-72	4.49819e-71
ITGB3	26.7678	36.1311	17.4046	-1.01256	0.0442635	-21.1324	4.00847e-99	1.69251e-97
LOXL1	24.988	33.7513	16.2246	-1.0126	0.0696866	-11.9004	1.17736e-32	1.59005e-31
ACSF2	15.2429	20.7213	9.76442	-1.01284	0.0971127	-9.70086	2.9898e-22	2.96833e-21
CASP3	99.1722	133.023	65.3211	-1.01495	0.033715	-26.2454	8.06937e-152	5.44609e-150
MERTK	15.1721	20.6441	9.70005	-1.01636	0.0631205	-15.9316	3.82719e-57	8.95472e-56
TP53I13	17.6145	23.9156	11.3133	-1.01683	0.102155	-7.93014	2.18904e-15	1.60872e-14
FREM2	40.3596	54.3931	26.326	-1.01943	0.0270909	-33.0564	1.25716e-239	1.66632e-237
NECAB2	11.261	15.4232	7.09885	-1.01995	0.107009	-10.2767	8.97855e-25	9.63583e-24
AMOTL1	66.5631	89.4988	43.6275	-1.01997	0.0254313	-32.0668	1.27849e-225	1.55071e-223
PLK2	73.3321	98.6015	48.0627	-1.02154	0.0370154	-24.8372	3.55555e-136	2.16141e-134	1
NADK2	134.472	180.548	88.3955	-1.02208	0.0285544	-31.2241	5.01101e-214	5.67635e-212
MT3	40.6005	54.7717	26.4293	-1.02382	0.109154	-7.50165	6.30197e-14	4.3375e-13
NEUROD1	11.301	15.5	7.10209	-1.0261	0.0782408	-12.0164	2.91351e-33	4.00846e-32
DOC2A	16.4353	22.3904	10.4802	-1.02677	0.0919493	-8.39042	4.84423e-17	3.85171e-16
SFRP1	35.9474	48.5819	23.3128	-1.0281	0.0417948	-21.6387	7.76859e-104	3.51075e-102
DDX25	13.7605	18.8093	8.71173	-1.02838	0.0951201	-9.53769	1.46045e-21	1.41767e-20
PDCD6IPP2	10.2133	14.0498	6.37685	-1.02866	0.157552	-6.62608	3.44715e-11	2.02652e-10
FAIM2	16.768	22.8485	10.6875	-1.02893	0.0623357	-14.8679	5.32367e-50	1.08559e-48
SNAI2	19.0631	25.9685	12.1578	-1.03536	0.071768	-13.2436	4.91262e-40	8.03071e-39
NMI	13.2727	18.19	8.35534	-1.03649	0.105067	-9.25732	2.09636e-20	1.94535e-19
DAAM1	33.6645	45.6396	21.6893	-1.03954	0.039339	-22.204	3.145e-109	1.52874e-107
KLHL13	141.661	191.119	92.2025	-1.04356	0.0298978	-30.7364	1.85988e-207	2.00105e-205
AKAP7	44.6964	60.58	28.8128	-1.04653	0.0445933	-21.7913	2.80763e-105	1.29382e-103
SLC43A3	15.69	21.4989	9.88111	-1.04803	0.0783275	-11.6656	1.91129e-31	2.4973e-30
TENM3	21.3953	29.2469	13.5438	-1.05638	0.0440253	-23.6102	3.03053e-123	1.67225e-121
GSTT1	35.7263	48.6272	22.8254	-1.05863	0.0735532	-12.8161	1.33273e-37	2.06819e-36
ASPHD1	31.7279	43.2284	20.2275	-1.05904	0.077044	-11.1498	7.17439e-29	8.69379e-28
MFSD6	17.8623	24.5204	11.2042	-1.06428	0.0553698	-19.04	7.94551e-81	2.67073e-79
CYB5A	155.238	210.439	100.038	-1.06534	0.0476855	-19.2381	1.77689e-82	6.11659e-81
NCR3LG1	22.5472	30.8742	14.2201	-1.06641	0.0383443	-25.4073	2.0937e-142	1.32279e-140
TMEM179	19.6233	26.9278	12.3188	-1.06823	0.0854827	-11.5266	9.69042e-31	1.24032e-29
PSMB9	40.6172	55.3803	25.8541	-1.07005	0.0921428	-10.2619	1.0468e-24	1.12109e-23
TAP1	27.9999	38.3049	17.6949	-1.07206	0.0605532	-15.8879	7.68137e-57	1.79074e-55
CAMK1D	10.3625	14.4004	6.32456	-1.07215	0.0616149	-17.4847	1.87471e-68	5.28577e-67
TAP1	37.9218	51.7647	24.079	-1.07309	0.0547	-17.4832	1.92376e-68	5.41812e-67
EYA4	26.5879	36.4146	16.7613	-1.07487	0.0428787	-20.5301	1.16003e-93	4.54711e-92
REEP1	14.3579	19.8388	8.877	-1.07713	0.0652924	-16.6121	5.6943e-62	1.4483e-60
NFATC4	40.5529	55.4051	25.7007	-1.07895	0.0457931	-22.9163	3.19947e-116	1.65869e-114
ID4	118.382	161.088	75.6772	-1.0799	0.0307264	-30.5711	2.96229e-205	3.12181e-203
APCDD1	30.466	41.7852	19.1469	-1.08655	0.0532232	-17.3704	1.38216e-67	3.8257e-66
CIB2	14.4921	20.0655	8.91864	-1.08667	0.105105	-10.3416	4.56744e-25	4.94306e-24
DUSP4	74.6389	101.904	47.3741	-1.08899	0.0285419	-33.5884	2.48017e-247	3.58287e-245
ARHGAP26	20.9818	28.9097	13.0539	-1.08964	0.0450775	-24.7798	1.48216e-135	8.96757e-134
GRIA2	32.3024	44.3234	20.2814	-1.09066	0.0473802	-21.2785	1.79499e-100	7.70556e-99
PCDHGB7	52.5404	71.9373	33.1434	-1.09505	0.0370194	-26.3879	1.88864e-153	1.302e-151
PCDH17	127.612	174.238	80.9853	-1.09588	0.0208457	-45.7624	0	0
DCHS1	25.99	35.7812	16.1987	-1.09667	0.0354681	-28.2142	3.91285e-175	3.3097e-173
HLA-A	24.0792	33.1828	14.9757	-1.0974	0.0871414	-11.4747	1.76873e-30	2.23935e-29
TMEM47	30.6534	42.1607	19.1461	-1.09922	0.0455653	-21.7631	5.19647e-105	2.38611e-103
TMCC3	17.8608	24.7282	10.9934	-1.10111	0.0482111	-20.7895	5.38628e-96	2.18115e-94
MYCN	28.2348	38.9779	17.4918	-1.11232	0.0554647	-17.6456	1.09998e-69	3.17452e-68
PIP5K1B	10.5529	14.8027	6.30308	-1.11359	0.0812311	-13.4483	3.1503e-41	5.27732e-40
ST3GAL4	154.657	212.008	97.3063	-1.11555	0.0375532	-25.4877	2.69889e-143	1.70934e-141
DHRS12	12.9789	18.1354	7.82244	-1.11699	0.146035	-7.25549	4.00221e-13	2.6307e-12
IFIT1	13.8977	19.3962	8.39915	-1.1177	0.0819923	-12.5256	5.40515e-36	8.02008e-35
TMEM59L	17.6105	24.4896	10.7314	-1.11953	0.0838001	-12.1654	4.75318e-34	6.71556e-33
PITPNM1	13.4411	18.7892	8.09291	-1.1219	0.0749686	-14.3137	1.79664e-46	3.38949e-45
FAM149A	14.1312	19.758	8.50442	-1.127	0.0952432	-10.4577	1.35052e-25	1.48789e-24
HLA-A	386.704	531.015	242.394	-1.12817	0.0971135	-10.0019	1.4955e-23	1.5475e-22
CPNE4	34.9348	48.3107	21.5589	-1.12821	0.0529332	-20.8689	1.02643e-96	4.19611e-95
RTL10	48.5717	67.0894	30.054	-1.13265	0.0338745	-27.9611	4.82659e-172	3.9652e-170
ACACA	27.7692	38.5517	16.9868	-1.1368	0.11256	-9.04498	1.49694e-19	1.33887e-18
SNRPGP10	45.642	63.1357	28.1483	-1.13771	0.259176	-3.12906	0.00175367	0.00533025
ITGB1P1	20.8622	29.0773	12.6471	-1.14008	0.191432	-5.15208	2.5762e-07	1.15549e-06
KDELR3	29.2343	40.615	17.8537	-1.14226	0.0705291	-13.7926	2.82257e-43	4.94075e-42	1
IGFBP3	182.278	251.363	113.193	-1.14403	0.0327143	-30.6506	2.59458e-206	2.7569e-204					1
SNRK	42.3022	58.6362	25.9681	-1.14494	0.037546	-27.6877	9.81857e-169	7.88983e-167
APH1B	18.3565	25.6632	11.0498	-1.14583	0.0564428	-19.319	3.71626e-83	1.28613e-81
CDC42EP3	136.012	187.743	84.2805	-1.14614	0.0265869	-37.0748	7.16851e-301	1.39645e-298
SCFD2	103.337	142.752	63.9216	-1.14681	0.0329386	-31.2294	4.25506e-214	4.84135e-212
HLA-B	801.922	1105.91	497.934	-1.14962	0.0247992	-40.0404	0	0
BRINP3	96.7583	133.826	59.6909	-1.15154	0.037531	-30.4946	3.07353e-204	3.17401e-202
NRGN	256.414	354.147	158.681	-1.15323	0.0367359	-27.0265	7.22198e-161	5.38278e-159
COL5A2	73.0308	101.209	44.8531	-1.15643	0.0273635	-37.6319	0	0
PCDH7	121.977	168.826	75.1274	-1.15757	0.0233726	-43.0569	0	0
OGDHL	23.5032	32.8525	14.1538	-1.15958	0.0505167	-21.5658	3.76494e-103	1.68956e-101
HLA-A	209.066	289.402	128.731	-1.16253	0.179927	-5.65339	1.5731e-08	7.77152e-08
ADD3	31.294	43.6669	18.9212	-1.1649	0.0468624	-22.2031	3.20751e-109	1.55618e-107
GRIK1	115.449	160.091	70.8071	-1.16568	0.029756	-35.3708	4.80004e-274	7.66635e-272
GNG7	197.334	273.488	121.181	-1.16773	0.0209558	-48.9119	0	0
RND3	22.5452	31.5915	13.4989	-1.16855	0.0619877	-17.8185	5.07516e-71	1.50176e-69
ELAVL2	85.8472	119.254	52.4404	-1.17008	0.0342406	-33.2079	8.27562e-242	1.13191e-239
TENM2	83.8339	116.474	51.1942	-1.17038	0.0275276	-37.8375	0	0
PSMB9	99.6948	138.482	60.9076	-1.17189	0.0557217	-17.5497	5.97894e-69	1.70258e-67
RASA4B	10.9765	15.5985	6.35459	-1.17434	0.0807302	-14.1661	1.48571e-45	2.7386e-44
HIST3H2A	16.7103	23.5485	9.87214	-1.175	0.123386	-8.77828	1.66e-18	1.4167e-17
HLA-B	74.3564	103.571	45.1421	-1.18032	0.0634353	-18.1781	7.69847e-74	2.35385e-72
SLC47A1	20.5967	28.9739	12.2194	-1.18106	0.0591182	-19.4402	3.52734e-84	1.23404e-82
DGKG	13.4423	19.0852	7.79941	-1.19066	0.0719028	-19.6816	3.09803e-86	1.10951e-84
DAGLA	22.0486	31.0551	13.0421	-1.1908	0.0415299	-26.6442	2.09161e-156	1.48985e-154
ALDOC	50.5849	70.8175	30.3522	-1.19577	0.0493334	-22.1013	3.07361e-108	1.4609e-106
ST8SIA3	15.903	22.5506	9.2554	-1.19938	0.0352249	-32.1945	2.1048e-227	2.57728e-225
MAPK10	22.8991	32.3096	13.4886	-1.20102	0.0730343	-16.133	1.49484e-58	3.60924e-57
CHN2	21.9618	31.0369	12.8866	-1.20604	0.0626794	-16.2911	1.14197e-59	2.80197e-58
ANO1	15.6734	22.2804	9.06643	-1.20957	0.0755593	-14.9436	1.7151e-50	3.51971e-49
SH2B3	29.0706	41.0008	17.1404	-1.21121	0.0395931	-27.8049	3.78907e-170	3.0639e-168
B3GLCT	39.0276	54.9108	23.1443	-1.21145	0.0390528	-28.1406	3.11961e-174	2.62149e-172
KIF21A	131.828	184.77	78.8866	-1.21749	0.0268985	-39.5371	0	0
RANBP3L	17.9074	25.448	10.3667	-1.21835	0.0630231	-18.6535	1.1838e-77	3.80979e-76
TRDJ3	91.204	128.125	54.2827	-1.22387	0.378156	-3.58083	0.000342507	0.00113656
RASA4	35.1139	49.61	20.6178	-1.2272	0.0510598	-20.058	1.71755e-89	6.41002e-88
ADAM19	99.3879	139.71	59.0662	-1.2281	0.0236021	-46.3214	0	0
CDH6	69.5282	97.8752	41.1813	-1.22901	0.0311706	-34.441	6.13973e-260	9.45372e-258
SLC4A4	72.6124	102.211	43.0142	-1.22955	0.0284143	-38.9268	0	0
MCF2L	100.426	141.299	59.5536	-1.23264	0.0305894	-35.657	1.83755e-278	3.02889e-276
SEZ6L2	54.6462	77.1142	32.1782	-1.23535	0.0333124	-32.9866	1.26276e-238	1.66515e-236
CHL1	56.027	79.1778	32.8763	-1.24293	0.0373582	-28.6214	3.64124e-180	3.22865e-178
DYNC1I1	20.9586	29.9079	12.0092	-1.24844	0.0612787	-20.7139	2.59821e-95	1.03743e-93
TMEM178A	53.8214	76.1991	31.4437	-1.25064	0.0552771	-22.9011	4.52569e-116	2.34152e-114
NTF3	135.574	191.469	79.68	-1.25434	0.0406929	-26.4779	1.74384e-154	1.21851e-152
NEURL1B	19.0103	27.2203	10.8004	-1.2579	0.0429514	-27.6787	1.25864e-168	1.00824e-166
NOS2	144.285	203.985	84.584	-1.26011	0.023839	-47.0897	0	0
KCNJ2	32.0034	45.5725	18.4343	-1.26087	0.0368483	-30.004	8.70015e-198	8.77316e-196
NPTXR	16.3659	23.5161	9.21565	-1.26295	0.0456791	-26.4102	1.04505e-153	7.22375e-152
RPRML	27.7132	39.5708	15.8556	-1.26721	0.0926412	-12.5219	5.66761e-36	8.39498e-35
PLAC9	12.6496	18.2926	7.00664	-1.26878	0.192288	-6.8314	8.40909e-12	5.14469e-11
CNR1	110.032	156.053	64.0119	-1.27248	0.0273233	-41.1927	0	0
BRD2	22.4281	32.1632	12.693	-1.27614	0.0533314	-22.4597	1.029e-111	5.09821e-110
ANK2	59.508	84.6559	34.3601	-1.27643	0.0303187	-43.0419	0	0
SHF	47.7068	67.9698	27.4438	-1.27785	0.0556036	-20.9992	6.66606e-98	2.74697e-96
SMYD2	138.453	196.546	80.3606	-1.27979	0.0312206	-35.5076	3.75301e-276	6.14681e-274
HLA-C	215.451	305.817	125.085	-1.28298	0.0301225	-37.5048	7.68398e-308	1.53167e-305
TRDC	819.047	1161.62	476.47	-1.2839	0.0277001	-39.5529	0	0
HPSE	14.1108	20.4246	7.79706	-1.28418	0.0591282	-21.6594	4.9584e-104	2.25266e-102
CCT8	755.875	1073.42	438.327	-1.2902	0.0200321	-56.11	0	0
RTN1	242.553	345.357	139.749	-1.29913	0.0287819	-39.5459	0	0
PLEKHG5	20.2659	29.2481	11.2837	-1.3001	0.0550833	-22.3725	7.2954e-111	3.57322e-109
FAM20C	83.8267	119.72	47.9334	-1.30277	0.0402781	-22.545	1.50457e-112	7.49857e-111
SMIM14	32.2311	46.3172	18.1451	-1.30539	0.0481331	-22.1699	6.70671e-109	3.22348e-107
ENDOD1	27.4693	39.5627	15.376	-1.30857	0.0426298	-28.545	3.23824e-179	2.85165e-177
TP53I11	378.359	539.543	217.175	-1.30892	0.0233486	-48.7175	0	0
CDC42EP4	64.5297	92.3913	36.668	-1.30995	0.0343417	-34.7587	1.02321e-264	1.60432e-262
PSMB8	15.9364	23.1407	8.73208	-1.31065	0.150332	-8.76987	1.7888e-18	1.52359e-17
TNFRSF25	16.3166	23.6828	8.95045	-1.31067	0.107614	-10.9859	4.46931e-28	5.30826e-27
HLA-C	285.185	407.317	163.053	-1.31553	0.0316665	-37.0368	2.92701e-300	5.61681e-298
SERPINI1	70.8544	101.673	40.0357	-1.32311	0.0510564	-23.244	1.63678e-119	8.73199e-118
MARC2	43.9624	63.2555	24.6694	-1.32377	0.0767124	-15.3998	1.64149e-53	3.62935e-52
HLA-B	172.987	247.792	98.1824	-1.32678	0.0479622	-24.2905	2.46751e-130	1.44862e-128
SLC39A8	20.4739	29.7927	11.1551	-1.34103	0.0662087	-20.7252	2.05379e-95	8.21324e-94
KIAA1671	33.0456	47.8508	18.2403	-1.34425	0.031438	-40.2398	0	0
SIAE	35.6497	51.5927	19.7068	-1.34475	0.043058	-28.2662	9.00256e-176	7.76818e-174
CDHR1	36.947	53.4578	20.4363	-1.34508	0.0370184	-35.4258	6.84522e-275	1.10011e-272
GABBR2	11.9305	17.5783	6.28275	-1.35106	0.0618114	-20.4226	1.05206e-92	4.08036e-91
RAMP1	40.1173	58.1348	22.0998	-1.35613	0.0860414	-13.941	3.57004e-44	6.37943e-43
BTN3A3	14.3787	21.1555	7.60203	-1.36491	0.0767654	-17.2089	2.27667e-66	6.16884e-65
RGS6	47.917	69.5643	26.2697	-1.37164	0.0451588	-27.8025	4.04307e-170	3.25904e-168
SYN3	10.6366	15.7922	5.48097	-1.37351	0.0862204	-21.4707	2.92631e-102	1.29961e-100
SLCO2A1	74.5576	108.186	40.9288	-1.38078	0.0314019	-39.0503	0	0
ZMAT4	15.3222	22.6222	8.02227	-1.38858	0.0783278	-17.6393	1.23017e-69	3.54624e-68
FMN2	26.1235	38.2615	13.9855	-1.38955	0.0457348	-26.251	6.95744e-152	4.72041e-150
PBX1	19.8493	29.1894	10.5092	-1.39126	0.0525001	-28.248	1.50455e-175	1.29392e-173
SCN4B	12.6822	18.8152	6.54931	-1.39219	0.0647885	-21.1991	9.72924e-100	4.13517e-98
TMOD1	71.2548	103.771	38.7385	-1.39863	0.0343919	-36.2244	2.51856e-287	4.43576e-285
SLC1A1	29.391	43.1327	15.6494	-1.40637	0.0477018	-26.7375	1.72619e-157	1.23986e-155
PSMB8	24.8263	36.5254	13.1272	-1.40939	0.106453	-12.2702	1.30896e-34	1.87722e-33
COL6A2	18.7856	27.7503	9.82102	-1.40974	0.0587916	-22.6356	1.93611e-113	9.72365e-112
FAM49A	47.0908	68.9409	25.2408	-1.41433	0.0339601	-39.7278	0	0
C15orf59	32.0805	47.1977	16.9633	-1.42391	0.0646076	-19.4731	1.85848e-84	6.51963e-83
HLA-E	113.828	166.378	61.2785	-1.42631	0.0306511	-41.6552	0	0	1
HLA-F	20.4871	30.3311	10.6431	-1.42812	0.108034	-13.1322	2.15381e-39	3.48321e-38
SLIT1	240.588	351.646	129.529	-1.43385	0.0227528	-57.9633	0	0
LINC00674	52.5125	77.1578	27.8671	-1.43697	0.172296	-6.37477	1.83236e-10	1.02899e-09
TRDJ4	80.3337	118.067	42.6009	-1.44934	0.454538	-3.74927	0.000177352	0.000606923
THSD7A	27.6933	41.0095	14.3771	-1.44993	0.0320839	-41.8909	0	0
SYT12	20.9035	31.2797	10.5272	-1.48559	0.0575297	-23.7106	2.80024e-124	1.56194e-122
RAPGEF5	83.8639	124.135	43.5924	-1.48862	0.0265526	-50.8846	0	0
CHRNA3	34.0622	50.7535	17.3709	-1.49424	0.0490896	-29.0819	6.08726e-186	5.65083e-184
AHRR	15.2064	22.9716	7.44122	-1.5058	0.070542	-21.3439	4.44344e-101	1.93659e-99
ANXA11	15.3796	23.2281	7.53107	-1.50588	0.109638	-12.2465	1.75333e-34	2.50891e-33
CCDC136	20.8007	31.2938	10.3076	-1.51396	0.0937524	-14.5184	9.26421e-48	1.79518e-46
TPCN1	46.6967	69.7348	23.6585	-1.52033	0.0369935	-36.2224	2.70008e-287	4.72313e-285
CPVL	85.0233	127.255	42.7912	-1.5503	0.0424725	-33.2171	6.09616e-242	8.38271e-240
IFIT2	21.217	32.1315	10.3025	-1.55156	0.0567508	-26.1367	1.39573e-150	9.32201e-149
KCNJ4	12.8446	19.6511	6.03803	-1.55298	0.0891625	-17.3896	9.89282e-68	2.7501e-66
MAN1C1	13.6739	20.9316	6.41624	-1.56425	0.0726782	-20.4382	7.65321e-93	2.97273e-91
PGBD5	53.5742	80.801	26.3475	-1.58071	0.0356483	-41.3372	0	0
SEMA4B	10.1614	15.7939	4.52889	-1.60288	0.0775075	-21.4298	7.04209e-102	3.11134e-100
MAP3K7CL	33.8	51.3842	16.2158	-1.6054	0.0796621	-18.0101	1.62253e-72	4.92001e-71
VSIG2	12.726	19.667	5.78497	-1.60692	0.122024	-13.1177	2.60812e-39	4.20208e-38
RNF182	14.2169	21.9304	6.5033	-1.61166	0.0682851	-22.8302	2.29881e-115	1.17285e-113
PCSK6	82.5958	125.531	39.6606	-1.63779	0.0334636	-43.2453	0	0
ETNK2	12.215	19.0054	5.42456	-1.63872	0.0925117	-18.0671	5.7883e-73	1.76351e-71
AGT	242.426	368.207	116.644	-1.65	0.033645	-44.7864	0	0
UNC5D	22.7504	35.0966	10.4041	-1.66231	0.0412381	-38.6239	0	0
CRABP1	28.5681	44.0998	13.0365	-1.68393	0.109236	-14.5071	1.09234e-47	2.1151e-46
KCTD13	52.1483	80.1317	24.1648	-1.68886	0.0527203	-32.3903	3.75516e-230	4.66474e-228
PSMB8	30.2967	46.81	13.7833	-1.69334	0.50181	-3.14277	0.0016736	0.00509953
NEFL	14.7212	23.0262	6.41608	-1.69588	0.0669269	-25.6317	6.75924e-145	4.31283e-143
TRDJ2	73.4066	112.894	33.9196	-1.70558	0.451004	-4.27754	1.88968e-05	7.21368e-05
TSPAN15	35.5456	55.143	15.9483	-1.72797	0.0622441	-26.9538	5.15364e-160	3.79715e-158
AC243734.1	15.6274	24.5454	6.70941	-1.72837	0.0804525	-21.3075	9.66622e-101	4.18446e-99
TSC22D3	23.9671	37.713	10.2212	-1.78659	0.0714786	-24.17	4.59758e-129	2.67471e-127
NAAA	19.332	30.6153	8.04876	-1.80483	0.0953697	-18.7566	1.71073e-78	5.56831e-77
NPNT	32.9917	51.9601	14.0233	-1.81771	0.0406405	-42.6561	0	0
RASGRP2	11.6606	18.7666	4.55461	-1.83131	0.10933	-18.9552	3.99728e-80	1.32799e-78
SEPT5	95.64	149.929	41.3507	-1.83342	0.0436141	-39.6971	0	0
GP1BB	16.9916	27.1386	6.8447	-1.84276	0.108316	-16.8481	1.08348e-63	2.82562e-62
CHRNA7	27.9947	44.6228	11.3666	-1.8833	0.04711	-36.8688	1.46305e-297	2.72615e-295
FLRT1	10.2032	16.645	3.7615	-1.88977	0.0762446	-26.2466	7.82603e-152	5.29575e-150
SPARCL1	111.334	176.411	46.256	-1.90853	0.0306728	-57.7548	0	0
HLA-F	18.5759	29.9429	7.20882	-1.91436	0.159982	-11.7451	7.48426e-32	9.87937e-31
RTN4RL2	50.9255	81.2566	20.5944	-1.92947	0.0524444	-35.3003	5.80797e-273	9.2189e-271
AC010970.1	1017.63	1614.05	421.216	-1.93552	0.631345	-2.80087	0.00509649	0.0144776
NRXN2	64.7982	103.913	25.6834	-1.97518	0.038835	-49.2399	0	0
MSMP	518.501	827.678	209.324	-1.9782	0.0419269	-42.7134	0	0
ST8SIA2	26.0644	42.2435	9.88525	-1.99011	0.0495269	-40.0288	0	0
SPP1	66.5956	107.147	26.0445	-1.99958	0.0540307	-34.7306	2.72209e-264	4.24217e-262
CDH5	11.3717	18.7987	3.94469	-2.00146	0.0698043	-30.5229	1.29517e-204	1.35382e-202
DLGAP1	10.5916	17.7238	3.45946	-2.06994	0.073771	-31.4678	2.39388e-217	2.78535e-215
CLSTN2	20.167	33.2029	7.13104	-2.07261	0.0365252	-58.9894	0	0
GADL1	15.6942	26.0677	5.32067	-2.09842	0.0616741	-34.584	4.40173e-262	6.81844e-260
CHST15	18.274	30.453	6.09505	-2.14831	0.0536288	-39.6325	0	0
KLRC2	14.585	24.4879	4.68203	-2.16534	0.138515	-17.5719	4.04169e-69	1.1522e-67
KITLG	10.8507	18.3942	3.30712	-2.17083	0.0660079	-36.6056	2.32941e-293	4.18871e-291
VSNL1	25.9124	43.1542	8.67064	-2.19087	0.075606	-28.1115	7.07781e-174	5.9283e-172
TESC	17.671	30.4951	4.84697	-2.42937	0.128493	-19.9008	4.00098e-88	1.45724e-86
PLXDC1	16.858	29.1876	4.52841	-2.44902	0.0912024	-29.2013	1.86651e-187	1.76454e-185
RTL5	13.8618	24.2095	3.51407	-2.48147	0.068693	-38.4174	0	0
CHI3L1	22.6453	39.1675	6.12305	-2.49546	0.085896	-29.959	3.35985e-197	3.37481e-195
COL23A1	40.7054	70.3143	11.0964	-2.55961	0.0511863	-49.2897	0	0
EPHX2	16.4639	29.0299	3.89788	-2.61617	0.163222	-13.4086	5.38151e-41	8.96825e-40
DHRS2	303.326	538.568	68.0832	-2.9654	0.0264872	-105.302	0	0
CXCL14	11.3035	21.2948	1.31225	-3.26934	0.14228	-26.8889	2.96222e-159	2.1578e-157
AC240720.1	31.7919	59.2915	4.29233	-3.50998	0.174428	-20.6043	2.51132e-94	9.9348e-93
FRG2FP	17.6714	33.814	1.52877	-3.78316	0.26029	-16.7454	6.12035e-63	1.57852e-61

## Sheet: TS603_YAP_vs_GFP
Symbol	ExpMean	Exp Samples A	Exp Samples B	log2FC	lfcSE	Stat	p-value	padj	HDACi Resistance Signature	Symbol	HDACi Sensitivity Signature	Symbol	YAP-TAZ Gene Signature	Symbol
ANKRD1	40.3375	0.03482	80.6402	6.30183	0.591711	19.0204	1.15609e-80	3.93678e-79		ACOT9		LOC100505760	1	MYOF
CYR61	61.1589	2.51518	119.803	5.10291	0.0790099	71.9878	0	0	1	ADAM9		SLC16A10	1	AMOTL2
KRTAP2-3	14.5313	0	29.0626	4.9099	1.18546	9.95899	2.30385e-23	2.32167e-22		AJUBA		ANKRD46		LATS2
APLN	28.8484	1.00052	56.6962	4.85003	0.1011	58.677	0	0		AMOTL2		TMEM74		CTGF
CPA4	19.9563	1.08172	38.8309	4.25804	0.131467	41.6299	0	0		ANXA1		ELAVL4		CYR61
L1CAM	13.5619	0.754996	26.3689	3.963	0.111713	48.056	0	0		ANXA2P1		EPB41		ANKRD1
ITGB2	17.2866	1.35438	33.2188	3.86137	0.154161	40.7413	0	0		ANXA2P2		C7orf41		ASAP1
AMOTL2	22.7199	2.43245	43.0074	3.68043	0.0724456	58.811	0	0	1	ATP6V0E1		KDM1A	1	AXL
ALPL	15.8318	1.44893	30.2147	3.672	0.113007	39.8174	0	0		CAST		RIMBP2		F3
NOG	18.3806	1.92698	34.8342	3.61385	0.117515	36.4888	1.66794e-291	3.17084e-289		CAV1		CNTNAP2		IGFBP3
SERPINE1	43.3172	5.74051	80.8938	3.60283	0.0580284	67.7529	0	0		CAV2		CECR6		CRIM1
FOSL1	78.1717	11.3257	145.018	3.56641	0.0661975	57.9015	0	0	1	CLCF1		YPEL1		FJX1
AOX1	14.8907	1.51735	28.264	3.53915	0.109038	41.3033	0	0		CYR61		HDAC2		FOXF2
CAV1	18.2743	2.06824	34.4804	3.53154	0.0974742	43.8105	0	0	1	EPHA2		SOCS7		GADD45A
MME	10.8483	0.889104	20.8074	3.52904	0.129045	39.0048	0	0		FAM114A1		INSM1		CCDC80
HHLA1	15.9887	1.74492	30.2324	3.50821	0.12252	34.4772	1.76068e-260	2.64982e-258		FOSL1		KCNC1		NT5E
MET	14.9798	1.69391	28.2656	3.44143	0.0713031	56.5248	0	0		GNG12		KCNH2		DOCK5
WWC1	19.7087	2.52893	36.8886	3.42446	0.0751805	49.1376	0	0		GPX8		SBK1		PTPN14
ANXA1	159.506	26.462	292.55	3.4181	0.0586307	61.1765	0	0	1	HLA-E		MAPT		ARHGEF17
IFITM3	43.9257	6.99288	80.8585	3.35634	0.114404	32.9553	3.54805e-238	4.53075e-236		HRH1		NASP		NUAK2
YAP1	240.584	43.7087	437.459	3.29381	0.0340922	70.0657	0	0		İCRIM1		PODXL2		TGFB2
DMKN	28.8505	4.70852	52.9926	3.24157	0.15056	23.5543	1.13529e-122	6.15981e-121		İFGF2		FXYD6		RBMS3
NT5E	22.7495	3.69358	41.8054	3.18903	0.0794437	47.2495	0	0		İIL6ST		POU2F1	1
NGFR	84.0745	15.913	152.236	3.17955	0.0496601	67.8103	0	0		IQGAP1		MBTD1
CD24	36.3496	6.45637	66.2428	3.17283	0.0799185	43.7437	0	0		ITGA3		KIF1A
SERPINB7	13.6762	1.94769	25.4048	3.16314	0.12153	34.4182	1.34954e-259	2.00716e-257		ITGB5		PRG-3
AC103705.1	159.228	31.4674	286.989	3.14895	0.174705	19.0182	1.20597e-80	4.09836e-79		KDELR3		HES6
DYSF	19.1109	3.10039	35.1215	3.13902	0.0565892	63.9846	0	0		LMNA		45902
SYTL2	22.8671	3.92778	41.8064	3.11882	0.0996473	36.4172	2.27065e-290	4.25268e-288		LOC100288911		CCDC177
HLA-A	25.9801	4.60718	47.353	3.10826	0.0870453	36.0586	1.00966e-284	1.7485e-282		LRP10		SMM8
NABP1	17.4938	2.88586	32.1017	3.0906	0.107874	31.401	1.95831e-216	2.17166e-214		MICA		ARID1B
PLP2	13.6415	2.08392	25.1991	3.08668	0.169789	21.9056	2.29567e-106	1.04583e-104		MIR22HG		RGS16
C6orf15	40.6128	7.79312	73.4325	3.08149	0.0964382	34.7883	3.65264e-265	5.73624e-263		MYOF		BCL7A
FIBIN	15.8911	2.59087	29.1914	3.07173	0.111609	32.2783	1.40975e-228	1.65786e-226		NCEH1		C14orf93
C6orf15	24.5295	4.51922	44.5398	3.04459	0.116768	29.3002	1.03006e-188	9.20282e-187		NM		MARCKSL1
PCSK5	18.247	3.27157	33.2224	3.0021	0.0777724	33.4604	1.81723e-245	2.49712e-243		PLIN3		ZNF74
SCGB3A2	68.2537	14.4204	122.087	2.99676	0.121549	26.7643	8.41114e-158	6.20021e-156		PLK2		DUSP26
TM4SF1	22.145	4.25659	40.0334	2.9646	0.0964387	34.3246	3.37376e-258	4.98843e-256		POLD4		FAM184A
GABRP	58.2069	12.48	103.934	2.96059	0.104973	31.5917	4.80169e-219	5.37195e-217		PPIC		FZD3
KCNIP1	15.9271	2.91631	28.9378	2.9344	0.120827	28.2928	4.23338e-176	3.49793e-174		PRSS23		VASH2
PRDX1	143.386	32.7227	254.049	2.91898	0.055554	55.297	0	0		PTRF		CSRNP3
LITAF	12.8042	2.26617	23.3422	2.89779	0.105772	33.2368	3.17135e-242	4.311e-240		RHOC		CBX2
SPNS2	11.1852	1.8964	20.4741	2.89026	0.102424	36.9804	2.3696e-299	4.87098e-297		RRAS		CDK5R1
LRRK1	28.7766	6.14898	51.4042	2.87387	0.0585275	57.8517	0	0		S100A10		BSN
HOXB9	13.2958	2.47842	24.1131	2.85194	0.0964366	35.1434	1.46645e-270	2.43932e-268		S100A11		MEX3A
STC1	39.3099	8.81586	69.8039	2.85064	0.0529794	58.6945	0	0		SP100		ACVR2B
FUCA2	17.4685	3.533	31.4041	2.83764	0.0951071	34.4726	2.06416e-260	3.08819e-258		TCIRG1
PRSS23	40.3616	9.19847	71.5246	2.83012	0.052871	56.6089	0	0	1	TIMP1
COL11A1	25.1295	5.57855	44.6804	2.79573	0.0507483	63.2145	0	0		TNFRSF12A
FAM83A	12.1903	2.32475	22.0559	2.79382	1.08974	2.70736	0.00678208	0.0181324		TNFRSF1A
S100A2	314.156	79.1742	549.138	2.77858	0.0795375	36.6847	1.2817e-294	2.51213e-292		TRIM6
ANXA2	18.5707	4.02058	33.1208	2.76473	0.116822	26.7598	9.48386e-158	6.97064e-156		WWTR1
PMP2	59.5442	14.5584	104.53	2.76189	0.0528247	55.8608	0	0		ZFP36L1
UCP2	25.5674	5.83503	45.2998	2.75998	0.103673	30.0787	9.19397e-199	8.90653e-197
BRD2	30.4408	7.13013	53.7514	2.75155	0.205849	16.6611	2.51455e-62	6.44806e-61
MSN	54.8545	13.5139	96.195	2.74344	0.0418896	70.6966	0	0
TMEFF2	21.11	4.75394	37.466	2.74096	0.0739504	41.457	0	0
KRT80	14.7609	3.11882	26.4029	2.73403	0.0784402	40.6292	0	0
MFAP5	21.4455	4.91304	37.978	2.72069	0.177626	29.7254	3.60997e-194	3.39311e-192
COBL	16.4072	3.59407	29.2204	2.71768	0.0729108	42.6304	0	0
MYOF	38.1419	9.35474	66.929	2.71374	0.0402446	71.5258	0	0	1				1
CDKN2A	196.795	51.7445	341.846	2.70047	0.0777694	36.5269	4.15623e-292	7.96106e-290
DPP6	28.3092	6.93319	49.6853	2.67559	0.0512006	57.5192	0	0
EPHA3	15.6663	3.52079	27.8117	2.67201	0.0680973	45.8851	0	0
AC004556.1	10.7033	2.20396	19.2026	2.65661	0.298635	10.9867	4.42805e-28	5.21467e-27
HIST1H2BK	15.2785	3.47165	27.0854	2.65094	0.314411	9.94678	2.60481e-23	2.61973e-22
SH3D19	383.403	104.86	661.947	2.64674	0.0374284	74.7634	0	0
ALCAM	44.9833	11.7725	78.194	2.63235	0.0535516	54.0483	0	0
NTM	15.1667	3.60995	26.7235	2.58829	0.115612	23.5864	5.31595e-123	2.89673e-121
ATP23	271.262	76.7403	465.784	2.58602	0.0454855	59.5601	0	0
CSNK2B	36.1359	9.61919	62.6526	2.58355	0.102897	27.0743	1.97961e-161	1.48966e-159
MEOX2	16.0862	3.89725	28.2752	2.57963	0.0853628	34.7348	2.35332e-264	3.67292e-262
CTSC	42.112	11.3635	72.8604	2.57871	0.0610807	42.3515	0	0
MDK	92.531	25.998	159.064	2.56773	0.068743	39.1733	0	0
AC073264.5	54.6019	15.1292	94.0746	2.55939	0.128521	21.5725	3.25328e-103	1.42311e-101
CARD19	16.4353	4.0593	28.8112	2.55885	0.178192	17.2526	1.07037e-66	2.93528e-65
GNG12	16.1646	4.03194	28.2973	2.54158	0.0775366	37.7111	0	0	1
COL9A3	59.3728	16.7644	101.981	2.53532	0.0687333	39.3772	0	0
FKBP5	10.7976	2.49445	19.1007	2.5241	0.0869287	34.8705	2.07904e-266	3.30607e-264
HS6ST2	11.1079	2.60265	19.6131	2.51643	0.0853307	36.1161	1.26694e-285	2.22454e-283
FAM84B	164.918	48.3979	281.438	2.51541	0.0297653	84.9303	0	0
PEG10	197.26	58.0711	336.449	2.51414	0.0310297	85.1815	0	0
SLC35F1	16.5491	4.25762	28.8406	2.50479	0.0653003	44.0796	0	0
SOX10	58.8601	16.992	100.728	2.4993	0.0554499	48.1839	0	0
VCAN	32.301	9.02814	55.5739	2.49608	0.0507715	57.471	0	0
SEMA3A	24.3972	6.65175	42.1427	2.49526	0.0581289	46.1776	0	0
NTRK3	25.7354	7.10678	44.364	2.48435	0.0595713	43.9083	0	0
PRRC2A	20.5857	5.57449	35.5968	2.47677	0.0617735	47.3657	0	0
CDH13	13.6475	3.48085	23.8141	2.46931	0.0948219	31.3952	2.35009e-216	2.59474e-214
CDK4	4213.01	1294.66	7131.35	2.46069	0.0297144	86.8654	0	0
ARHGAP22	17.7863	4.82764	30.7449	2.44554	0.100575	26.6124	4.87579e-156	3.52227e-154
AGPAT1	11.8501	3.02396	20.6762	2.42943	0.115802	24.8019	8.54484e-136	5.181e-134
CCND1	97.8868	30.4014	165.372	2.40552	0.0361847	73.3728	0	0
COL20A1	247.693	78.0187	417.367	2.4045	0.0441328	56.9792	0	0
NAP1L4	15.3935	4.22518	26.5618	2.39912	0.101891	31.5991	3.79392e-219	4.26336e-217
FKBP9	21.7703	6.32431	37.2163	2.38342	0.0811055	37.4899	1.34503e-307	2.83399e-305
PHLDB2	11.5032	3.03896	19.9674	2.37609	0.0760954	38.5538	0	0
LAMB3	22.4616	6.59137	38.3319	2.37327	0.0783079	40.6252	0	0
SERPINF1	69.5171	21.8365	117.198	2.37179	0.0614754	45.5676	0	0
CRISPLD1	11.3746	3.06438	19.6848	2.34746	0.103552	26.1444	1.14215e-150	7.82606e-149
KCNK2	12.2229	3.43868	21.0071	2.30977	0.0991722	29.1643	5.49642e-187	4.8254e-185
ELMO1	12.7267	3.60849	21.8449	2.30951	0.104239	25.3008	3.13246e-141	1.98003e-139
GRIK3	27.2995	8.61209	45.9869	2.28934	0.0445099	59.3967	0	0
CARD10	13.1757	3.83381	22.5177	2.28251	0.103564	25.6829	1.81697e-145	1.18403e-143
MTAP	21.2933	6.63735	35.9493	2.2744	0.067844	39.1297	0	0
HSPA1B	12.4237	3.61938	21.228	2.26661	0.13377	19.9076	3.49824e-88	1.31621e-86
SORBS2	18.2183	5.61657	30.8199	2.26577	0.0970851	27.0256	7.3962e-161	5.51639e-159
ARHGEF26	10.826	3.07989	18.5722	2.2622	0.2237	12.4044	2.475e-35	3.6277e-34
HK2	10.2994	2.9151	17.6836	2.25465	0.0675994	40.0138	0	0
AXL	47.1336	15.8034	78.4638	2.24154	0.046853	52.442	0	0					1
PXDN	15.4249	4.80067	26.0491	2.22129	0.0619236	44.0059	0	0
MARCH9	322.393	113.349	531.438	2.21917	0.105991	22.3582	1.00425e-110	4.79991e-109
SLC38A5	22.0576	7.16791	36.9472	2.21595	0.114726	21.4628	3.46424e-102	1.48962e-100
FLRT3	14.8285	4.62732	25.0297	2.20964	0.0880108	29.3329	3.94572e-189	3.57575e-187
CBSL	14.6678	4.57627	24.7593	2.20772	0.105675	25.9345	2.71772e-148	1.81306e-146
FADS3	40.4412	13.8032	67.0791	2.2013	0.0703192	33.1054	2.48615e-240	3.29109e-238
TSPAN31	308.709	111.376	506.041	2.17377	0.0341903	66.8759	0	0
KCND2	17.012	5.55119	28.4727	2.16955	0.0614897	37.7971	0	0
RUNX1	11.1916	3.46058	18.9226	2.1591	0.0828348	29.6921	9.72471e-194	9.00658e-192
AGAP2	383.642	139.776	627.509	2.15853	0.028869	70.2253	0	0
TSPAN12	28.5043	9.82253	47.186	2.15458	0.0726912	31.0167	3.21203e-211	3.3421e-209
ACAA2	10.3025	3.15274	17.4522	2.15165	0.119604	21.3188	7.60199e-101	3.20883e-99
SMN2	25.878	8.9222	42.8338	2.14331	0.165742	17.7611	1.41315e-70	4.17408e-69
IGSF9B	11.6423	3.67335	19.6112	2.1409	0.115129	23.1601	1.15087e-118	5.95065e-117
KHDRBS3	40.7775	14.6196	66.9353	2.1208	0.0771563	30.7202	3.06111e-207	3.13349e-205
TBC1D4	10.0417	3.12935	16.954	2.12032	0.069103	34.9041	6.43376e-267	1.02956e-264
AHNAK2	15.825	5.29388	26.3561	2.11984	0.0557391	42.5922	0	0
SMOC1	27.7989	9.81446	45.7833	2.11303	0.0616429	36.8888	6.98877e-298	1.40241e-295
MAOA	10.0126	3.16897	16.8563	2.09867	0.0905398	26.656	1.52338e-156	1.10364e-154
MEGF11	10.4188	3.38072	17.4568	2.07492	0.0993358	26.2502	7.107e-152	4.92311e-150
CDCA7L	85.1501	32.1242	138.176	2.07095	0.0523658	40.4758	0	0
PIEZO1	23.1254	8.35241	37.8983	2.0563	0.0658388	35.1089	4.92748e-270	8.1429e-268
PIR	17.683	6.25986	29.1061	2.05204	0.114508	20.6164	1.95733e-94	7.86789e-93
FABP5	10.135	3.33461	16.9355	2.04884	0.202372	12.1802	3.9619e-34	5.65948e-33
FSCN1	95.6205	36.7262	154.515	2.04341	0.0631312	39.1342	0	0
BEX1	32.7983	12.2352	53.3614	2.0382	0.106521	21.0737	1.3876e-98	5.74206e-97
SLC2A1	34.4244	12.9009	55.948	2.03447	0.0609878	36.2145	3.60022e-287	6.502e-285
LSAMP	21.7123	7.91794	35.5067	2.03338	0.0533646	42.2174	0	0
RPS9	44.3181	16.9003	71.7359	2.02268	0.139566	15.2831	9.90366e-53	2.13473e-51
AHNAK	14.9906	5.33009	24.6512	2.01873	0.0421532	55.1196	0	0
MT1X	40.4736	15.4927	65.4546	2.01054	0.164719	13.641	2.28518e-42	3.94662e-41
MYC	131.412	51.8097	211.014	2.00529	0.0405667	52.8058	0	0
NXPH1	40.3192	15.8471	64.7914	1.9654	0.0635858	33.8709	1.78737e-251	2.58239e-249
ASCL1	23.3218	9.02787	37.6158	1.94518	0.0859317	25.2366	1.59084e-140	1.00057e-138
BCAN	169.454	69.8111	269.096	1.93143	0.0377649	56.9946	0	0
PXDC1	23.5757	9.21795	37.9334	1.9299	0.0781654	28.301	3.3634e-176	2.7882e-174
VGF	131.201	54.1687	208.233	1.92319	0.0664888	31.2184	5.99202e-214	6.50224e-212
LRRN1	16.0578	6.18303	25.9326	1.90669	0.0733732	30.678	1.11772e-206	1.13953e-204
TNFRSF12A	56.4769	23.2722	89.6816	1.90151	0.118499	17.2796	6.69716e-67	1.83856e-65	1
SYNE1	13.9538	5.41246	22.4951	1.87341	0.0628341	27.4613	5.09475e-166	3.9758e-164
LRRFIP1	11.099	4.24044	17.9576	1.85502	0.10458	21.756	6.05942e-105	2.70205e-103
PPP1R15A	27.1374	11.3817	42.893	1.82579	0.0665521	30.4486	1.25031e-203	1.23972e-201
TUBA1C	69.0628	30.0909	108.035	1.81022	0.0588662	33.5937	2.07007e-247	2.90776e-245
NCEH1	15.9426	6.52996	25.3553	1.80738	0.063125	32.3081	5.37993e-229	6.35637e-227	1
CPM	41.9927	18.2508	65.7345	1.79352	0.120952	2.41468	0.0157488	0.0396312
PMM2	80.1395	35.3326	124.946	1.79347	0.0596014	13.8993	6.39651e-44	1.1511e-42
PCDHGC3	189.21	84.2243	294.196	1.79234	0.0305314	70.3855	0	0
SOX11	15.8694	6.64901	25.0897	1.77014	0.0448241	45.085	0	0
TM7SF2	24.6304	10.6457	38.6151	1.76625	0.0952504	22.3837	5.67729e-111	2.71865e-109
PLAT	20.5184	8.83904	32.1978	1.7545	0.0677094	29.3013	9.97787e-189	8.94611e-187
CAMKV	16.1493	6.85793	25.4408	1.75054	0.088018	23.2158	3.14981e-119	1.65228e-117
DUSP5	59.4504	26.7721	92.1288	1.74559	0.0433216	43.8379	0	0
GAD1	26.3526	11.571	41.1342	1.74489	0.0863683	22.9481	1.53853e-116	7.78002e-115
KCNQ2	48.286	21.7589	74.8131	1.73601	0.110371	17.3695	1.40493e-67	3.91214e-66
LMCD1	10.4448	4.31732	16.5722	1.72453	0.15242	12.1377	6.6657e-34	9.43119e-33
TFPI	11.4122	4.79825	18.0261	1.71429	0.0886556	14.7658	2.43413e-49	4.91963e-48
LRRC17	17.7318	7.85795	27.6056	1.69125	0.104426	18.4474	5.4745e-76	1.73673e-74
NOMO1	58.6975	27.3529	90.0422	1.68304	0.0735198	35.1084	5.01484e-270	8.23345e-268
RPL22P1	71.8379	33.7374	109.938	1.6752	0.355685	5.15316	2.56137e-07	1.10553e-06
PEG3	15.9417	7.09452	24.7889	1.67173	0.0557359	39.8751	0	0
ZNF608	11.32	4.91148	17.7284	1.66364	0.074921	24.4805	2.38085e-132	1.39669e-130
SLC6A8	46.5872	21.9208	71.2536	1.65641	0.0512713	34.5022	7.426e-261	1.13108e-258
RRAS2	11.9988	5.27505	18.7225	1.65214	0.111936	17.1005	1.47025e-65	3.96309e-64
GALNT7	24.2802	11.2376	37.3228	1.64689	0.0577731	33.8157	1.15981e-250	1.66617e-248
KCNQ2	145.082	69.8909	220.274	1.64216	0.0626775	31.325	2.13191e-215	2.34362e-213
DLL3	27.3772	12.8238	41.9305	1.63485	0.0815762	22.6667	9.5409e-114	4.67504e-112
UBL4A	11.6773	5.17661	18.1779	1.63456	0.104526	18.4234	8.53003e-76	2.70267e-74
ZNRD1	10.9244	4.89465	16.9542	1.60684	0.17586	11.0257	2.87387e-28	3.41141e-27
PDGFRA	640.465	316.318	964.613	1.60552	0.034573	48.4427	0	0
ENC1	29.5027	14.0981	44.9073	1.60436	0.0475192	37.3048	1.37037e-304	2.84003e-302
CD44	62.2082	30.3855	94.031	1.5983	0.0481237	34.4836	1.41409e-260	2.14095e-258
LAMA4	23.1361	11.0563	35.216	1.58684	0.0551092	36.4673	3.66247e-291	6.91059e-289
NEU4	13.0977	6.04674	20.1487	1.58554	0.122349	16.2145	3.98351e-59	9.70318e-58
TTYH1	79.9652	39.4798	120.451	1.5851	0.0514315	36.0934	2.88199e-285	5.02539e-283
SERINC2	13.6718	6.38619	20.9575	1.57181	0.107335	16.9298	2.71347e-64	7.18402e-63
CALB1	47.4289	23.4699	71.388	1.56474	0.066563	4.97289	6.59616e-07	2.7426e-06
PLXNB3	21.5847	10.441	32.7283	1.55974	0.0692624	24.1231	1.43162e-128	8.20797e-127
PEPD	38.8701	19.2663	58.4739	1.55317	0.0703458	25.2461	1.24947e-140	7.8782e-139
AL450124.1	20.201	9.91149	30.4905	1.52907	0.26664	6.71203	1.91929e-11	1.10742e-10
PON2	134.344	68.8264	199.861	1.52435	0.0460627	35.1016	6.37149e-270	1.03933e-267
IGFBP4	78.4704	40.1415	116.799	1.51767	0.0531534	31.0506	1.11822e-211	1.17315e-209
HSP90AB1	386.768	200.588	572.948	1.50951	0.0244871	66.3291	0	0
FAM129B	59.5866	30.5711	88.6021	1.50493	0.0614183	24.8453	2.90756e-136	1.78002e-134
PPP1R11	13.2809	6.45058	20.1112	1.50258	0.128393	13.6933	1.11309e-42	1.93159e-41
CKMT1B	11.3834	5.52375	17.2431	1.48358	0.118018	13.8961	6.68861e-44	1.20281e-42
BASP1	28.7019	14.6672	42.7367	1.4811	0.0928227	17.812	5.70337e-71	1.69452e-69
LRBA	55.2933	28.7959	81.7906	1.47436	0.0440828	2.45756	0.0139884	0.0355639
TNFRSF11B	10.6	5.1504	16.0497	1.47099	0.112524	14.2909	2.49273e-46	4.71047e-45
MSRB3	12.1372	5.97016	18.3042	1.46965	0.0759994	22.5759	7.47884e-113	3.62946e-111
GCLC	10.6325	5.19545	16.0696	1.46214	0.0961463	16.8741	6.97632e-64	1.83739e-62
IFITM2	13.0377	6.50115	19.5743	1.45566	0.205435	8.38464	5.08816e-17	3.96331e-16
PTPRK	21.1702	10.8556	31.4848	1.4542	0.0520837	30.9489	2.6324e-210	2.71664e-208
RIOX2	12.8112	6.41435	19.208	1.44653	0.100053	17.5383	7.30472e-69	2.08222e-67
SULF2	17.4158	8.93422	25.8973	1.43698	0.0733123	23.7106	2.80473e-124	1.55857e-122
RPL9	309.399	167.643	451.156	1.42285	0.0437404	32.8695	6.00024e-237	7.62362e-235
AC004980.5	11.0119	5.53848	16.4853	1.41912	0.114547	14.8546	6.49465e-50	1.33072e-48
RHOB	26.1078	13.7724	38.4432	1.41687	0.0745235	21.3973	1.41589e-101	6.02682e-100
NLGN3	30.4713	16.1634	44.7792	1.41536	0.0517426	31.1424	6.42337e-213	6.79534e-211
LHFPL3	91.0312	49.2837	132.779	1.41169	0.0502362	30.9427	3.18931e-210	3.27799e-208
UPP1	15.5847	8.06803	23.1013	1.41025	0.114612	14.1321	2.4087e-45	4.47476e-44
SLCO4A1	56.5987	30.7714	82.4261	1.39277	0.0636489	20.0135	4.20148e-89	1.59985e-87
S100A10	188.407	105.126	271.689	1.36148	0.0517155	28.9033	1.08434e-183	9.32531e-182	1
NEK6	61.6157	34.1147	89.1167	1.35972	0.0425907	30.3127	7.80726e-202	7.68089e-200
FUBP1	73.96	41.1148	106.805	1.35603	0.056982	29.9942	1.16857e-197	1.12343e-195
CKMT1A	11.8356	6.22	17.4512	1.35365	0.115078	13.5724	5.8373e-42	9.97906e-41
RLBP1	13.9595	7.46269	20.4563	1.34222	0.118945	12.8237	1.20817e-37	1.88331e-36
SOX8	59.6715	33.3865	85.9565	1.33845	0.0480439	30.5955	1.40672e-205	1.41703e-203
GADD45B	18.4308	10.0292	26.8324	1.33543	0.105414	14.8035	1.39024e-49	2.82109e-48
RNF144A	28.0223	15.5251	40.5196	1.32913	0.0496168	22.4377	1.68734e-111	8.12622e-110
SSFA2	59.4018	33.431	85.3726	1.32687	0.0407058	35.3738	4.31913e-274	7.28032e-272
FAM27B	41.3734	23.2329	59.5138	1.32029	0.32879	4.4809	7.43276e-06	2.802e-05
EMP1	58.0443	32.8693	83.2194	1.31417	0.0494171	26.3177	1.20162e-152	8.41599e-151
IMMP2L	10.4031	5.54539	15.2608	1.31285	0.170351	9.21566	3.0938e-20	2.75048e-19
NCAN	53.7124	30.4244	77.0003	1.31159	0.0369672	38.0833	0	0
NFASC	10.2892	5.5103	15.0682	1.30341	0.0742386	23.9416	1.12915e-126	6.4156e-125
CTNND2	19.8015	11.0346	28.5683	1.29686	0.0599787	19.4566	2.56041e-84	9.11793e-83
ALDH4A1	10.766	5.80922	15.7228	1.29626	0.0882942	19.1003	2.51113e-81	8.60318e-80
UGCG	41.2088	23.4647	58.9529	1.29313	0.043336	33.0475	1.69221e-239	2.19415e-237
MICAL2	11.7511	6.41391	17.0883	1.28675	0.0667769	27.2375	2.33561e-163	1.79494e-161
CHRDL1	19.2154	10.7801	27.6507	1.28222	0.0741061	19.3813	1.11074e-83	3.91687e-82
FBL	322.302	187.584	457.02	1.2802	0.0415075	33.5107	3.36414e-246	4.67356e-244
FAM84A	13.8847	7.68483	20.0845	1.27961	0.0729128	20.5418	9.12138e-94	3.64913e-92
RAI14	23.5533	13.3584	33.7482	1.27505	0.0564274	25.3872	3.49193e-142	2.22954e-140
FABP7	481.303	281.492	681.115	1.27181	0.033349	41.9998	0	0
AP1S2	132.783	77.4248	188.141	1.27008	0.0418441	32.6331	1.39047e-233	1.72336e-231
PLXNB1	47.7066	27.5707	67.8426	1.26876	0.0484239	30.9752	1.16237e-210	1.20448e-208
NOP56	292.506	172.017	412.995	1.2587	0.0370411	32.3896	3.84289e-230	4.62684e-228
CALD1	103.692	60.7596	146.624	1.25719	0.034871	39.9841	0	0
SIX1	18.7251	10.6381	26.8121	1.25686	0.0707125	19.9112	3.25666e-88	1.22715e-86
CITED2	15.13	8.52393	21.7361	1.25536	0.0923234	15.4651	5.97058e-54	1.32074e-52
S100B	150.046	88.2028	211.889	1.25494	0.0515892	26.8657	5.52882e-159	4.09944e-157
ABLIM1	15.4028	8.71497	22.0907	1.24903	0.0582913	23.6279	1.99412e-123	1.0937e-121
FRMD5	10.8327	6.01363	15.6517	1.24744	0.0800568	17.7412	2.01491e-70	5.90324e-69
ZNF703	10.2492	5.68368	14.8148	1.24256	0.0885901	16.8132	1.95198e-63	5.09327e-62
PLEKHA4	20.2886	11.7794	28.7978	1.22139	0.0990409	14.3336	1.34988e-46	2.56812e-45
KCNJ10	20.2769	11.7916	28.7622	1.21828	0.0551221	25.3628	6.4946e-142	4.12586e-140
FTL	563.517	338.955	788.079	1.21483	0.0410326	32.7291	6.01703e-235	7.60673e-233
BTBD6	11.8381	6.73316	16.943	1.21429	0.108397	13.1328	2.13498e-39	3.44706e-38
PLLP	13.846	7.95417	19.7379	1.21164	0.415477	3.24288	0.0011833	0.00353062
DOCK10	21.8592	12.8377	30.8808	1.20408	0.0516163	27.7514	1.67465e-169	1.33151e-167
C12orf75	71.771	43.3952	100.147	1.18798	0.0690478	18.6971	5.22808e-78	1.71005e-76
RCAN1	37.602	22.5519	52.652	1.18779	0.0553407	24.3066	1.66899e-130	9.74568e-129
SSR3	187.147	113.825	260.47	1.18721	0.0391809	30.2009	2.30679e-200	2.24326e-198
SH3BP5	22.7027	13.5125	31.8929	1.18048	0.0624706	21.4002	1.32917e-101	5.66722e-100
DPYSL3	21.3627	12.7061	30.0193	1.17835	0.0573414	22.1214	1.96681e-108	9.17508e-107
ASIC4	10.0579	5.80485	14.311	1.16993	0.103482	14.5123	1.01313e-47	1.98573e-46
FOS	23.6052	14.1461	33.0642	1.16931	0.0748211	16.5494	1.6176e-61	4.09812e-60
SAMD4A	14.4848	8.53514	20.4345	1.16861	0.0546147	22.7441	1.64152e-114	8.09046e-113
ERBB3	13.0642	7.72104	18.4073	1.15403	0.0733798	28.6432	1.94634e-180	1.62951e-178
CRLS1	34.3502	20.9517	47.7487	1.15103	0.0715563	17.9775	2.92595e-72	8.8071e-71
CTNNAL1	85.9001	53.1363	118.664	1.14432	0.0406846	31.2053	9.02457e-214	9.66853e-212
GNG2	29.0105	17.7229	40.2981	1.14127	0.0550198	23.8977	3.23918e-126	1.82811e-124
BCHE	73.0988	45.4103	100.787	1.13304	0.0558696	21.8706	4.94691e-106	2.24154e-104
ZDHHC22	11.5378	6.86728	16.2083	1.12916	0.0781577	18.5032	1.9457e-76	6.19584e-75
DDX39B	35.2858	21.8119	48.7598	1.12519	0.0709571	17.5569	5.26779e-69	1.50668e-67
BRSK2	27.0706	16.6836	37.4575	1.12085	0.076767	15.6381	4.00584e-55	9.08373e-54
BZW2	106.434	66.7706	146.098	1.11805	0.0388	31.809	4.86465e-222	5.49097e-220
ZCCHC24	19.5099	11.9392	27.0806	1.11783	0.0518418	24.848	2.71843e-136	1.66827e-134
ZNHIT6	11.7486	7.04337	16.4539	1.11768	0.0771603	16.7479	5.86409e-63	1.51294e-61
C5orf30	10.079	5.9983	14.1596	1.11516	0.0931719	14.9509	1.53563e-50	3.20089e-49
GRK5	12.8753	7.77859	17.9721	1.11182	0.083988	15.6024	7.0139e-55	1.58339e-53
DCBLD2	122.42	77.1351	167.704	1.11045	0.038862	29.5908	1.96056e-192	1.80258e-190
ID2	27.0495	16.7618	37.3373	1.10997	0.0916118	13.357	1.07855e-40	1.79408e-39
ENO1	1020.25	646.173	1394.33	1.10838	0.0320661	38.8956	0	0
BCL6	13.599	8.25473	18.9432	1.10763	0.0870582	14.0799	5.0447e-45	9.2629e-44
SGK3	10.6341	6.37746	14.8907	1.10699	0.102155	18.7792	1.11816e-78	3.71018e-77
NOP53	125.839	79.5894	172.088	1.10285	0.0546362	22.3118	2.83691e-110	1.34575e-108
RPS16	1341.47	854.082	1828.87	1.0976	0.0560338	21.9671	5.94563e-107	2.72336e-105
ODC1	270.976	172.365	369.587	1.096	0.0356761	33.6315	5.81205e-248	8.2096e-246
OSBPL10	11.1929	6.78553	15.6004	1.09235	0.083915	14.1063	3.47094e-45	6.41046e-44
PLPP3	19.877	12.3368	27.4171	1.09135	0.0693448	19.6857	2.85987e-86	1.04191e-84
VCL	39.8012	25.105	54.4974	1.0881	0.0382798	32.3193	3.7526e-229	4.45449e-227
ITGB5	57.9868	37.0219	78.9517	1.0723	0.0468424	24.8003	8.89566e-136	5.38081e-134	1
LMF1	10.1259	6.17844	14.0733	1.07026	0.127851	11.141	7.92467e-29	9.5778e-28
CADM4	112.577	72.3157	152.838	1.06922	0.0587407	20.7489	1.25363e-95	5.10415e-94
YARS	50.5509	32.2839	68.818	1.06878	0.0502013	26.9091	1.72022e-159	1.27924e-157
RAB15	36.5261	23.2527	49.7994	1.06666	0.0498234	24.7157	7.24712e-135	4.34209e-133
ABCF2	24.7523	15.6584	33.8463	1.06475	0.0725411	16.8509	1.03282e-63	2.7117e-62
TMEM145	13.4373	8.34784	18.5268	1.06275	0.125409	10.7478	6.07191e-27	6.91541e-26
IRF1	14.2113	8.85782	19.5647	1.06083	0.101069	11.3471	7.66975e-30	9.63827e-29
NEDD4L	48.0301	30.809	65.2512	1.05851	0.0428241	27.1263	4.82218e-162	3.63952e-160
ARRDC3	23.897	15.1693	32.6247	1.05627	0.0629058	20.8731	9.41233e-97	3.85083e-95
RGS3	24.9011	15.8291	33.9732	1.05529	0.0809315	14.1329	2.38128e-45	4.43034e-44
EPHB1	11.8316	7.33733	16.3259	1.05527	0.0759887	17.4878	1.77385e-68	5.01679e-67
DAP	148.221	96.1936	200.248	1.05004	0.0359411	32.7208	7.90198e-235	9.93998e-233
SPATA13	12.0343	7.50069	16.5679	1.04729	0.058306	20.506	1.90382e-93	7.60446e-92
EXOSC5	20.7155	13.169	28.262	1.04629	0.11778	10.1226	4.38578e-24	4.53353e-23
LOXL3	18.126	11.4912	24.7608	1.04426	0.0697433	17.9	1.17964e-71	3.53388e-70
MTHFS	11.5333	7.19571	15.8709	1.04159	0.175201	7.67485	1.65608e-14	1.14062e-13
ABAT	21.0706	13.4334	28.7077	1.04143	0.0513406	25.1152	3.39054e-139	2.12721e-137
TCFL5	11.1017	6.91913	15.2843	1.04007	0.0936232	13.3464	1.24385e-40	2.06496e-39
GEMIN7	22.4285	14.3636	30.4934	1.03554	0.129248	9.40128	5.39055e-21	4.96117e-20
ADARB1	10.4717	6.54273	14.4008	1.02984	0.0802486	13.8664	1.01299e-43	1.81006e-42
ZNF581	12.6333	7.96607	17.3005	1.02934	0.128085	9.66001	4.45813e-22	4.28917e-21
FAM107B	28.7132	18.5571	38.8692	1.02758	0.0590067	18.6348	1.6769e-77	5.46376e-76
TPM1	75.8478	49.5901	102.105	1.02719	0.0502968	29.6981	8.12003e-194	7.5759e-192
RPS2P5	213.015	139.938	286.093	1.02646	0.205721	5.59369	2.2229e-08	1.03793e-07
RPL13A	1523.88	1003.67	2044.09	1.02545	0.0468267	23.9647	6.4888e-127	3.69511e-125
ID1	28.6024	18.5043	38.7005	1.02537	0.103229	11.6479	2.35302e-31	3.08897e-30
C11orf68	51.2212	33.4361	69.0063	1.02356	0.0568658	20.0444	2.26042e-89	8.64638e-88
NUMBL	31.39	20.3915	42.3885	1.02027	0.0798848	14.8579	6.18176e-50	1.26764e-48
TMEM230	96.9575	63.8223	130.093	1.01603	0.0518615	22.1465	1.12777e-108	5.29025e-107
CAST	54.5695	35.7759	73.3631	1.01583	0.054365	19.9221	2.61568e-88	9.87087e-87	1
CCDC9B	22.9812	14.8788	31.0836	1.01474	0.0593304	22.2496	1.1388e-109	5.39204e-108
ST6GAL1	25.6519	16.6622	34.6416	1.0129	0.0503969	23.7726	6.42303e-125	3.58499e-123
PANK2	25.6307	16.6483	34.6131	1.01288	0.0702171	16.2379	2.7216e-59	6.66793e-58
COG5	16.8544	10.8426	22.8662	1.01099	0.0659241	17.7046	3.86147e-70	1.12351e-68
CMTM7	10.37	6.5437	14.1962	1.01037	0.14393	7.57318	3.64195e-14	2.46607e-13
PORCN	24.0836	15.6579	32.5093	1.00835	0.0815206	14.846	7.38317e-50	1.51032e-48
CST3	250.008	165.812	334.203	1.00681	0.059584	18.8217	5.01697e-79	1.66907e-77
RPL36	760.633	505.173	1016.09	1.00675	0.152178	7.5218	5.40272e-14	3.62244e-13
RPS19	1880.25	1249.51	2511	1.00632	0.0465117	23.4141	3.06955e-121	1.65129e-119
AMH	28.0133	18.325	37.7015	1.00192	0.111757	9.58858	8.93086e-22	8.48264e-21
RPL22	364.475	242.57	486.38	1.00071	0.0314999	34.6174	1.38419e-262	2.1471e-260
C12orf57	303.852	405.619	202.086	-1.00159	0.0799585	-10.6971	1.05003e-26	1.18523e-25
GLMP	34.4916	46.3498	22.6335	-1.00253	0.0759125	-12.1709	4.44035e-34	6.32149e-33
CASP8	15.0515	20.4251	9.67799	-1.00466	0.0989151	-8.42687	3.55035e-17	2.78175e-16
SPOCK1	205.599	274.794	136.404	-1.00517	0.0366527	-26.0505	1.32705e-149	8.99547e-148
SERPINH1	131.826	176.34	87.3107	-1.00586	0.0419164	-21.5724	3.26256e-103	1.42471e-101
PCDH10	100.097	134.043	66.1508	-1.00795	0.0273926	-33.8123	1.30076e-250	1.85811e-248
PALD1	17.9221	24.3271	11.5171	-1.01679	0.0747874	-12.9929	1.34264e-38	2.14044e-37
APP	1201.73	1608.9	794.553	-1.01694	0.0232676	-39.3232	0	0
HSD11B1L	18.2832	24.8157	11.7508	-1.01766	0.130128	-7.03475	1.9962e-12	1.22505e-11
NREP	92.1474	123.754	60.5412	-1.01946	0.0472891	-20.324	7.88249e-92	3.09473e-90
ATP10D	18.1752	24.6937	11.6568	-1.0215	0.0615329	-15.2079	3.13502e-52	6.70609e-51
ICAM5	15.9112	21.6649	10.1575	-1.02244	0.0952008	-11.0286	2.7808e-28	3.30403e-27
PDCD6IPP2	10.2274	14.0498	6.40499	-1.02317	0.183384	-7.34907	1.99593e-13	1.30031e-12
FMNL2	112.586	151.278	73.8946	-1.02377	0.0308308	-30.3829	9.23568e-203	9.12168e-201
RND3	23.3104	31.5915	15.0294	-1.02378	0.0714409	-13.2051	8.20449e-40	1.3392e-38
CAMK1D	10.4861	14.4004	6.57179	-1.02426	0.0719785	-15.589	8.64529e-55	1.94993e-53
CCDC102B	15.1707	20.6861	9.65537	-1.02519	0.102574	-9.33439	1.01578e-20	9.25512e-20
SAMD14	12.1442	16.6361	7.65222	-1.02739	0.127485	-8.19691	2.46653e-16	1.85551e-15
C1S	22.6157	30.6871	14.5443	-1.02751	0.068577	-14.8175	1.12846e-49	2.29912e-48
C3orf18	11.0771	15.2053	6.94891	-1.02763	0.108612	-9.39163	5.90773e-21	5.4297e-20
RRAS	54.2716	73.1653	35.378	-1.02768	0.0791423	-11.6158	3.42507e-31	4.4685e-30	1
AL512785.2	18.8085	25.5878	12.0292	-1.02901	0.191583	-4.89804	9.67964e-07	3.96597e-06
EML1	31.7675	42.9966	20.5384	-1.03048	0.054582	-18.5748	5.14207e-77	1.66044e-75
PRRC2A	99.074	133.381	64.7666	-1.03091	0.0337841	-29.7327	2.90563e-194	2.74127e-192
CSNK2B	65.4444	88.252	42.6367	-1.03234	0.0889346	-10.4172	2.06849e-25	2.2379e-24
CDKN1B	110.249	148.464	72.0347	-1.03314	0.0378333	-24.9775	1.07267e-137	6.66374e-136
PLPPR5	22.5532	30.6502	14.4563	-1.03402	0.0643013	-15.1981	3.6397e-52	7.77906e-51
RUFY3	74.6906	100.763	48.6183	-1.03627	0.0420039	-26.6611	1.32975e-156	9.66129e-155
SQSTM1	177.04	238.431	115.649	-1.03744	0.0379761	-22.7591	1.16551e-114	5.76686e-113
TENM3	21.4721	29.2469	13.6973	-1.04123	0.0487034	-23.2505	1.40467e-119	7.43006e-118
CASP7	41.4664	56.1712	26.7615	-1.0422	0.0564801	-17.3427	2.23841e-67	6.20568e-66
HSPB1	169.374	228.488	110.26	-1.04448	0.0691982	-13.4174	4.78107e-41	8.0003e-40
MYO18A	25.566	34.7851	16.3469	-1.04468	0.0505876	-17.718	3.04416e-70	8.86734e-69
MPPED2	76.0957	102.875	49.3165	-1.04575	0.0489428	-21.6849	2.84726e-104	1.25857e-102
ENO2	138.06	186.401	89.7192	-1.04665	0.0362495	-27.238	2.30401e-163	1.77606e-161
CPNE2	279.166	376.688	181.643	-1.04816	0.0334118	-29.6977	8.21685e-194	7.63805e-192
CEMIP	17.1763	23.5056	10.8471	-1.04858	0.0549995	-20.4542	5.51006e-93	2.18707e-91
FGF11	11.8173	16.281	7.35362	-1.04871	0.0966767	-10.6589	1.58479e-26	1.78247e-25
SPRY4	252.104	340.352	163.856	-1.05005	0.0283448	-33.1375	8.56382e-241	1.13962e-238
WDR17	10.5844	14.6271	6.5417	-1.05109	0.0794482	-13.6297	2.66824e-42	4.59876e-41
CCHCR1	14.434	19.8286	9.03932	-1.05291	0.10577	-11.0614	1.93072e-28	2.30811e-27
GRIA2	32.5808	44.3234	20.8383	-1.05339	0.055439	-19.0204	1.15687e-80	3.93678e-79
LIMK2	42.1521	57.2456	27.0585	-1.05371	0.0476931	-21.2289	5.16055e-100	2.16383e-98
WISP1	51.9868	70.5401	33.4336	-1.05494	0.0444317	-23.2664	9.71728e-120	5.15077e-118
TAP2	25.014	34.15	15.8781	-1.05837	0.0595189	-13.3842	7.48221e-41	1.24789e-39
PPP1R1B	18.4389	25.2801	11.5978	-1.0608	0.0957553	-10.5676	4.21294e-26	4.6617e-25
PRAME	28.9105	39.4528	18.3682	-1.06255	0.0671106	-15.0122	6.11025e-51	1.28636e-49
SRPX	90.8145	123.216	58.4126	-1.06401	0.0450016	-21.2919	1.3498e-100	5.67857e-99
B4GALNT3	13.6807	18.8617	8.4998	-1.06402	0.077045	-14.1258	2.63233e-45	4.88304e-44
THSD4	44.3966	60.4403	28.353	-1.06568	0.0388943	-26.3137	1.33677e-152	9.31099e-151
NRP1	70.4298	95.7065	45.1532	-1.06718	0.042759	-22.6129	3.23748e-113	1.57719e-111
DHTKD1	30.7902	42.0433	19.5372	-1.06755	0.0440046	-21.7105	1.6336e-104	7.23363e-103
SPEG	47.1349	64.1827	30.0872	-1.06817	0.0656634	-11.8826	1.45777e-32	1.97844e-31
ETV4	211.396	286.701	136.091	-1.06944	0.0347324	-29.0629	1.05711e-185	9.21656e-184
CREG1	25.5488	34.966	16.1317	-1.06996	0.0857085	-11.7017	1.24881e-31	1.64968e-30
HSD17B11	47.8674	65.2188	30.5159	-1.07116	0.0643093	-15.2104	3.01617e-52	6.45732e-51
HOMER2	32.8252	44.8365	20.8139	-1.07125	0.0635414	-16.1496	1.14355e-58	2.77214e-57
GABBR2	12.7074	17.5783	7.8364	-1.07209	0.0678904	-17.3477	2.05279e-67	5.7036e-66
GABARAPL1	14.4041	19.8828	8.92548	-1.0731	0.0948094	-11.279	1.66668e-29	2.06485e-28
BMPR1A	115.796	157.408	74.1844	-1.07514	0.0390179	-24.8104	6.9189e-136	4.21536e-134
TAP1	27.9788	38.3049	17.6527	-1.07532	0.0762645	-13.1286	2.25742e-39	3.64241e-38
SH2B3	29.9581	41.0008	18.9155	-1.07653	0.0468926	-21.2276	5.31548e-100	2.22511e-98
NOS1AP	18.4686	25.4191	11.518	-1.07758	0.0826233	-12.7453	3.30933e-37	5.10202e-36
SLC25A35	23.0538	31.6462	14.4614	-1.07825	0.0802777	-12.1388	6.57973e-34	9.31478e-33
NDN	28.935	39.6355	18.2344	-1.07905	0.0798567	-12.5892	2.42214e-36	3.64532e-35
ANK2	62.0798	84.6559	39.5037	-1.0805	0.0434102	-26.5354	3.78544e-155	2.71136e-153
NADK2	132.695	180.548	84.8421	-1.0806	0.0371518	-27.1751	1.27777e-162	9.70181e-161
FNDC4	16.6164	22.9228	10.31	-1.08078	0.105352	-9.93152	3.03577e-23	3.03785e-22
FRAS1	45.1514	61.6793	28.6236	-1.08124	0.0359724	-27.7436	2.08273e-169	1.65078e-167
DDX25	13.5793	18.8093	8.3494	-1.08323	0.108544	-9.45159	3.33733e-21	3.09996e-20
ACSF2	14.9758	20.7213	9.23026	-1.08627	0.116251	-11.036	2.56153e-28	3.04637e-27
KIF1A	42.0009	57.4837	26.518	-1.08766	0.0364647	-29.2787	1.93697e-188	1.71839e-186			1
TMTC4	20.3161	27.9944	12.6378	-1.08816	0.0808904	-15.8104	2.63833e-56	6.12557e-55
H1F0	347.257	472.911	221.602	-1.09015	0.0380787	-25.8488	2.51025e-147	1.65716e-145
TRIM62	18.0519	24.9468	11.1571	-1.09375	0.0833972	-12.239	1.92482e-34	2.76675e-33
PIANP	30.2155	41.5288	18.9022	-1.09551	0.065869	-15.9078	5.59021e-57	1.31604e-55
LEF1	23.4857	32.3792	14.5922	-1.09813	0.0832693	-13.7191	7.80491e-43	1.36096e-41
REEP6	13.0708	18.1879	7.95357	-1.09966	0.105415	-10.6483	1.77493e-26	1.98837e-25
TP53INP2	25.9659	35.7785	16.1534	-1.10037	0.0506072	-19.2546	1.29216e-82	4.48161e-81
CYB5D2	28.1148	38.7458	17.4838	-1.10454	0.0772827	-13.7188	7.83675e-43	1.36557e-41
CALCRL	100.649	137.781	63.516	-1.10508	0.0498609	-19.6658	4.23765e-86	1.53944e-84
CYB5A	153.829	210.439	97.219	-1.10617	0.054436	-18.2066	4.57804e-74	1.41332e-72
SNRK	42.6591	58.6362	26.6819	-1.10725	0.0488818	-21.9674	5.90092e-107	2.70778e-105
KDELR3	29.4515	40.615	18.2879	-1.10941	0.0826115	-11.9693	5.14833e-33	7.08989e-32	1
ATP2B1	171.181	234.371	107.992	-1.11072	0.0333721	-30.2099	1.75732e-200	1.71552e-198
ARPIN	16.243	22.5745	9.91163	-1.11136	0.0528345	-20.5039	1.98785e-93	7.92759e-92
NMU	22.8868	31.6781	14.0954	-1.11421	0.136074	-7.63457	2.26584e-14	1.55088e-13
AIF1L	618.443	846.7	390.187	-1.11569	0.0236858	-42.9858	0	0
CEP70	20.0354	27.7868	12.2839	-1.11573	0.0853418	-11.9354	7.73562e-33	1.05895e-31
LGI2	47.0042	64.7054	29.3029	-1.11656	0.0427599	-24.7927	1.07346e-135	6.47763e-134
BOLA1	17.6467	24.5372	10.7563	-1.11917	0.153389	-6.63745	3.19164e-11	1.82326e-10
RASSF3	34.3747	47.4542	21.2951	-1.11989	0.0530322	-19.8173	2.11024e-87	7.81191e-86
TMEM47	30.5086	42.1607	18.8564	-1.12011	0.0573334	-18.3463	3.53625e-75	1.10657e-73
BTN3A1	13.7521	19.2098	8.29434	-1.12063	0.0925898	-12.3444	5.22482e-35	7.5922e-34
PTGFRN	41.1958	56.8179	25.5737	-1.12152	0.0384303	-27.1384	3.47363e-162	2.62956e-160
SDC2	183.005	251.141	114.87	-1.12173	0.0338452	-31.1129	1.61407e-212	1.70042e-210
GSTM2	15.0831	21.0627	9.10344	-1.12676	0.118109	-7.89897	2.81225e-15	2.01259e-14
ARSJ	48.4849	66.9197	30.05	-1.12924	0.0431659	-26.1974	2.8474e-151	1.96704e-149
RENBP	10.7109	15.0738	6.34808	-1.12927	0.155327	-7.46064	8.61045e-14	5.70809e-13
REEP1	14.165	19.8388	8.49125	-1.13461	0.0799791	-14.7723	2.20978e-49	4.47334e-48
TLCD1	27.4939	38.1742	16.8136	-1.13692	0.110692	-9.59071	8.7477e-22	8.31179e-21
ARL4D	12.9897	18.2467	7.73273	-1.1401	0.117296	-9.64575	5.12333e-22	4.91606e-21
SORL1	92.8481	128.129	57.5675	-1.14064	0.0323121	-32.2362	5.49994e-228	6.43798e-226
MT3	39.5217	54.7717	24.2717	-1.14201	0.146703	-7.10153	1.2338e-12	7.67416e-12
FRMD3	17.452	24.3962	10.5077	-1.14202	0.0694277	-17.986	2.50661e-72	7.56289e-71
PDZD2	15.0868	21.1488	9.02478	-1.14366	0.0536586	-21.7552	6.16532e-105	2.74444e-103
CDC14B	40.2629	55.8184	24.7073	-1.14418	0.043292	-25.473	3.92254e-143	2.53004e-141
ZNF785	12.6635	17.8154	7.51157	-1.14441	0.0973458	-11.3728	5.71282e-30	7.23663e-29
MAP2K6	11.6026	16.3551	6.85022	-1.14455	0.0769914	-15.6526	3.18898e-55	7.25745e-54
NOMO1	70.4007	97.3703	43.4311	-1.14665	0.0499323	-19.8727	7.01258e-88	2.62676e-86
MCC	20.5078	28.6425	12.3731	-1.14833	0.0500547	-22.533	1.97049e-112	9.54441e-111
GBX2	14.2367	20.0021	8.47136	-1.14889	0.116924	-9.62638	6.18732e-22	5.91456e-21
MAPT	86.1969	119.209	53.1851	-1.14957	0.04285	-24.6967	1.15955e-134	6.89835e-133			1
LHPP	15.9622	22.3901	9.53434	-1.1508	0.130338	-8.46408	2.58179e-17	2.03295e-16
SSBP2	92.065	127.338	56.792	-1.15101	0.0518621	-19.7535	7.48119e-87	2.74535e-85
EML4	102.007	141.079	62.9357	-1.152	0.0415646	-24.8882	9.97872e-137	6.15371e-135
CTSF	31.3255	43.5894	19.0615	-1.15227	0.0714884	-15.3212	5.52092e-53	1.19615e-51
C1R	35.0235	48.6905	21.3564	-1.15228	0.0554132	-19.4567	2.55886e-84	9.11793e-83
PALM	35.383	49.2198	21.5463	-1.15537	0.0630361	-18.0116	1.57994e-72	4.78984e-71
VAT1L	49.1724	68.2561	30.0888	-1.15555	0.0473594	-23.0088	3.80342e-117	1.93493e-115
VASH2	45.7021	63.5066	27.8975	-1.1585	0.0460842	-22.3554	1.06876e-110	5.09859e-109			1
NR1D1	15.9651	22.4396	9.49065	-1.15984	0.0782716	-14.4964	1.27631e-47	2.49191e-46
NLK	54.3425	75.5582	33.1267	-1.16565	0.0429541	-25.811	6.67257e-147	4.38206e-145
CD82	95.8104	132.942	58.6784	-1.16633	0.0625872	-16.3026	9.45632e-60	2.32808e-58
MSH5	12.6495	17.8949	7.40407	-1.16884	0.272267	-4.94979	7.42924e-07	3.0703e-06
SEMA4B	11.1266	15.7939	6.45917	-1.17085	0.0904978	-14.9053	3.04629e-50	6.29783e-49
CSRP1	187.908	260.784	115.032	-1.17385	0.0344094	-31.2005	1.04944e-213	1.11958e-211
MXD3	50.7172	70.6823	30.7522	-1.17476	0.0897798	-11.3891	4.74002e-30	6.02244e-29
SLC22A18	10.7079	15.2323	6.18355	-1.1761	0.162264	-7.36016	1.83695e-13	1.19859e-12
EEPD1	17.1858	24.2282	10.1434	-1.17885	0.0811116	-17.0051	7.52726e-65	2.00971e-63
CEND1	35.5407	49.7133	21.368	-1.18093	0.0791316	-14.2039	8.66602e-46	1.62185e-44
TMEM59L	17.3614	24.4896	10.2332	-1.18214	0.100228	-11.4408	2.61544e-30	3.34153e-29
NUDT7	11.0322	15.7143	6.35019	-1.18523	0.182175	-6.0935	1.10468e-09	5.71647e-09
B4GALNT1	73.1116	102.029	44.1941	-1.18885	0.0367808	-31.259	1.68469e-214	1.83602e-212
MMP2	188.919	263.049	114.789	-1.18931	0.0333641	-33.4813	9.00702e-246	1.24444e-243
SHC2	45.974	64.319	27.6289	-1.19003	0.0658504	-16.5773	1.01759e-61	2.58321e-60
SOBP	36.0065	50.4823	21.5308	-1.19218	0.0488469	-21.1323	4.01586e-99	1.67277e-97
NCR3LG1	21.9024	30.8742	12.9306	-1.19413	0.0563005	-21.4779	2.5063e-102	1.07955e-100
KLHL29	10.0407	14.3666	5.71481	-1.19438	0.069876	-17.668	7.39175e-70	2.13836e-68
PCDHGA9	17.0706	24.1548	9.98648	-1.1951	0.0692837	-16.7776	3.55858e-63	9.21876e-62
BRD2	14.9391	21.2021	8.67601	-1.19821	0.279583	-4.72043	2.35347e-06	9.30784e-06
SNX21	24.4386	34.4385	14.4388	-1.19876	0.0761132	-13.3676	9.35161e-41	1.55762e-39
NMI	12.7735	18.19	7.35691	-1.19932	0.126868	-9.48125	2.51249e-21	2.3424e-20
KCNH3	10.9057	15.6014	6.20993	-1.20325	0.0954668	-13.9176	4.95323e-44	8.93277e-43
LIPA	108.54	151.88	65.1999	-1.2075	0.0449778	-24.559	3.46753e-133	2.04366e-131
ADAM23	21.4631	30.3555	12.5706	-1.20824	0.0582704	-18.828	4.45347e-79	1.48551e-77
KLHL13	136.615	191.119	82.111	-1.20889	0.0380196	-29.945	5.1099e-197	4.89389e-195
CD99	280.019	391.424	168.615	-1.21015	0.040394	-27.1849	9.79589e-163	7.46022e-161
PITPNM1	13.1679	18.7892	7.54664	-1.21129	0.0924905	-15.4343	9.62209e-54	2.11736e-52
C21orf58	24.0705	34.018	14.1229	-1.21136	0.0777484	-14.3458	1.13203e-46	2.15691e-45
FAM49A	49.0639	68.9409	29.187	-1.21221	0.0437678	-29.0644	1.01131e-185	8.84772e-184
NPTXR	16.5413	23.5161	9.56645	-1.21424	0.0550253	-21.616	1.27091e-103	5.59821e-102
ADAMTS9	58.2851	81.9793	34.5909	-1.22124	0.0320349	-36.139	5.52873e-286	9.77541e-284
TSPAN5	92.0323	129.245	54.8199	-1.22237	0.0382513	-29.6596	2.54848e-193	2.35167e-191
TRPM3	33.7446	47.6558	19.8334	-1.22372	0.0448854	-26.7277	2.24174e-157	1.64291e-155
FREM2	38.5458	54.3931	22.6985	-1.22491	0.0408488	-28.7286	1.67492e-181	1.42588e-179
CHN2	21.8682	31.0369	12.6995	-1.22562	0.0761165	-16.5196	2.64954e-61	6.6991e-60
TBX2	11.3533	16.3062	6.40027	-1.22564	0.086996	-13.952	3.05957e-44	5.54539e-43
MRAS	34.2518	48.3877	20.116	-1.22581	0.0592741	-16.8552	9.60494e-64	2.52444e-62
PIPOX	156.53	219.779	93.2822	-1.22754	0.0336424	-34.9936	2.81963e-268	4.54086e-266
ST8SIA3	15.8033	22.5506	9.05591	-1.22772	0.0486605	-27.8813	4.49959e-171	3.58889e-169
OLFM1	47.2136	66.6232	27.8041	-1.23124	0.0562162	-22.0165	1.99966e-107	9.22615e-106
EFEMP2	19.4364	27.6658	11.207	-1.23162	0.0974631	-11.9109	1.0384e-32	1.41155e-31
RANBP3L	17.833	25.448	10.218	-1.23735	0.0797989	-16.0202	9.22916e-58	2.20766e-56
DTX3	39.4128	55.7906	23.0351	-1.24051	0.0642869	-17.7524	1.65171e-70	4.87304e-69
TAP1	36.547	51.7647	21.3293	-1.24064	0.0736603	-15.8257	2.06985e-56	4.82342e-55
COL5A2	71.6895	101.209	42.1705	-1.2434	0.032382	-35.6299	4.8214e-278	8.23678e-276
HLA-B	73.3568	103.571	43.1428	-1.24423	0.0708535	-17.6186	1.77321e-69	5.10055e-68
PCOLCE	19.9398	28.449	11.4307	-1.24431	0.134498	-9.20693	3.35579e-20	2.97607e-19
DBP	10.4799	15.1567	5.80314	-1.24786	0.118566	-9.63367	5.76313e-22	5.51533e-21
SERPINI1	71.922	101.673	42.1708	-1.24993	0.0555638	-20.733	1.7456e-95	7.09578e-94
CD164	272.162	383.641	160.683	-1.25034	0.0375895	-30.5726	2.83417e-205	2.84362e-203
CNR1	110.532	156.053	65.0103	-1.25049	0.038609	-30.6715	1.36407e-206	1.3851e-204
PSMB9	39.0288	55.3803	22.6773	-1.25169	0.123419	-9.44787	3.4579e-21	3.2096e-20
CPNE4	33.999	48.3107	19.6873	-1.25316	0.0627099	-18.213	4.07378e-74	1.26227e-72
GOLIM4	293.165	413.699	172.631	-1.25604	0.0268918	-44.0264	0	0
MAP3K7CL	36.1336	51.3842	20.883	-1.25932	0.0816255	-14.837	8.44889e-50	1.72554e-48
HLA-C	216.337	305.817	126.858	-1.26284	0.0440142	-26.5379	3.54563e-155	2.54681e-153
ACACA	27.0055	38.5517	15.4594	-1.26483	0.157082	-7.25352	4.06091e-13	2.60467e-12
GRIA3	17.1581	24.6549	9.66134	-1.26685	0.073561	-13.6037	3.80849e-42	6.5417e-41
TSPAN14	152.74	216.215	89.2639	-1.2669	0.0320167	-34.8154	1.42428e-265	2.25072e-263
SLC39A8	20.7759	29.7927	11.759	-1.27107	0.0783435	-18.7425	2.22726e-78	7.3517e-77
ALDOC	49.7403	70.8175	28.6631	-1.27567	0.0610464	-20.2591	2.95357e-91	1.15422e-89
AMOTL1	62.9299	89.4988	36.3611	-1.27636	0.0332316	-33.0537	1.37423e-239	1.80031e-237
PCDH17	122.783	174.238	71.3268	-1.27672	0.0272941	-43.1609	0	0
IQGAP2	37.4263	53.414	21.4385	-1.278	0.04509	-26.3713	2.92113e-153	2.05732e-151
ALDH2	31.6447	45.2289	18.0604	-1.27822	0.0600377	-18.3788	1.94169e-75	6.10618e-74
TRDJ2	79.4188	112.894	45.9439	-1.27868	0.4419	-2.52947	0.0114235	0.0294491
DHRS13	57.5736	81.9828	33.1644	-1.28032	0.0542999	-22.1033	2.93971e-108	1.36883e-106
RHBDL3	23.5019	33.7163	13.2875	-1.28085	0.0727814	-15.9571	2.54358e-57	6.03866e-56
NEUROD1	10.6386	15.5	5.77732	-1.28368	0.0911085	-14.0922	4.24033e-45	7.80294e-44
PSMB8	16.0276	23.1407	8.91449	-1.28386	0.537099	-2.3283	0.0198963	0.0491747
LYRM9	11.6419	16.9233	6.36056	-1.28395	0.150961	-9.31119	1.26413e-20	1.14807e-19
MERTK	14.2653	20.6441	7.88656	-1.28428	0.0832183	-15.7616	5.71881e-56	1.3205e-54
NDRG4	39.7738	56.8434	22.7042	-1.28701	0.0592552	-21.1249	4.69233e-99	1.95133e-97
AKAP7	42.3933	60.58	24.2065	-1.28866	0.0577496	-21.9991	2.93565e-107	1.352e-105
GSTT1	33.9553	48.6272	19.2834	-1.29083	0.0866885	-14.4076	4.6337e-47	8.94339e-46
SPARC	2509.59	3565.9	1453.27	-1.29437	0.0238818	-53.5209	0	0
KIF21A	129.74	184.77	74.7105	-1.29495	0.0345414	-36.0344	2.425e-284	4.171e-282
FAIM2	15.7564	22.8485	8.66423	-1.30317	0.0802253	-18.0059	1.74984e-72	5.29856e-71
PPIC	31.1356	44.7572	17.514	-1.30538	0.0820427	-15.0731	2.43474e-51	5.13856e-50	1
NME3	23.6572	34.1201	13.1942	-1.307	0.143116	-8.46249	2.61731e-17	2.06028e-16
TMEM179	18.5959	26.9278	10.2641	-1.30997	0.104474	-12.115	8.79796e-34	1.23788e-32
DHRS12	12.4213	18.1354	6.70719	-1.31197	0.172995	-7.80161	6.11212e-15	4.28917e-14
SMIM14	32.1851	46.3172	18.053	-1.31235	0.0573958	-21.5932	2.08195e-103	9.13888e-102
FAM20C	83.662	119.72	47.6039	-1.31252	0.0571975	-17.0147	6.38901e-65	1.70941e-63
PID1	17.6149	25.5511	9.67876	-1.31403	0.077348	-16.6597	2.57399e-62	6.5938e-61
DYNC1I1	20.6652	29.9079	11.4225	-1.31502	0.0716902	-18.7504	1.92158e-78	6.35931e-77
EHMT2	15.973	23.2156	8.73045	-1.31536	0.263249	-5.28202	1.27768e-07	5.63291e-07
SIAE	35.8626	51.5927	20.1326	-1.31539	0.0531988	-23.1319	2.21033e-118	1.14053e-116
CGNL1	13.4595	19.639	7.27999	-1.31768	0.053906	-25.5625	3.99055e-144	2.58049e-142
ARHGAP26	19.9307	28.9097	10.9518	-1.32339	0.0534697	-23.879	5.05822e-126	2.84838e-124
MAN1C1	14.3456	20.9316	7.75958	-1.32408	0.0854536	-14.9468	1.63307e-50	3.4012e-49
HLA-A	202.036	289.402	114.67	-1.32803	0.169933	-7.15587	8.31449e-13	5.22165e-12
CDC42EP3	130.824	187.743	73.9051	-1.33329	0.0434958	-28.7823	3.57141e-182	3.05066e-180
RAB6B	41.8017	60.2886	23.3149	-1.33378	0.0539307	-24.6718	2.14638e-134	1.27392e-132
ASPHD1	29.8863	43.2284	16.5441	-1.33399	0.101329	-12.0745	1.44063e-33	2.00909e-32
RASA4B	10.5884	15.5985	5.57838	-1.33525	0.130604	-10.894	1.23146e-27	1.43221e-26
DNER	35.9994	52.016	19.9828	-1.33722	0.0587616	-21.6017	1.73208e-103	7.61635e-102
HLA-B	172.573	247.792	97.354	-1.33888	0.0576508	-21.7834	3.33648e-105	1.49574e-103
SHF	47.1141	67.9698	26.2584	-1.33926	0.0655166	-19.8251	1.80944e-87	6.71804e-86
FN3K	13.8583	20.3071	7.40942	-1.34126	0.122318	-10.7314	7.24628e-27	8.22698e-26
HIST3H2A	16.1108	23.5485	8.67316	-1.34357	0.143784	-9.18415	4.14793e-20	3.66316e-19
NECAB2	10.4322	15.4232	5.44123	-1.35033	0.136746	-9.8388	7.66165e-23	7.57004e-22
PBX1	20.0068	29.1894	10.8242	-1.3523	0.0592713	-23.1916	5.53169e-119	2.87785e-117
CBLN1	91.998	132.713	51.2826	-1.35474	0.0429279	-30.631	4.73215e-206	4.7859e-204
TRDJ4	81.768	118.067	45.4694	-1.35742	0.479374	-2.36808	0.0178808	0.0445857
APH1B	17.5308	25.6632	9.3985	-1.35847	0.0665321	-19.7752	4.86449e-87	1.7903e-85
MARC2	43.5854	63.2555	23.9153	-1.36679	0.0910787	-15.4086	1.4331e-53	3.13991e-52
RTL10	46.2391	67.0894	25.3888	-1.36751	0.0407554	-29.6996	7.76846e-194	7.27474e-192
DGKG	12.9247	19.0852	6.76418	-1.37123	0.0828968	-17.7344	2.27508e-70	6.65008e-69
HPSE	13.852	20.4246	7.27938	-1.37168	0.0765543	-18.3248	5.25217e-75	1.63946e-73
HLA-F	20.7036	30.3311	11.076	-1.37545	0.126059	-11.3606	6.56994e-30	8.30572e-29
SEC14L1	328.361	474.477	182.245	-1.37561	0.0335497	-39.1882	0	0
ADD3	29.939	43.6669	16.2111	-1.37586	0.0558707	-23.706	3.12369e-124	1.732e-122
TUBA4A	11.8469	17.5476	6.14627	-1.37597	0.128845	-12.264	1.41391e-34	2.04165e-33
DOC2A	15.1739	22.3904	7.95739	-1.38477	0.116544	-11.29	1.47097e-29	1.82941e-28
EYA4	24.8586	36.4146	13.3025	-1.38734	0.0540805	-22.6871	6.00867e-114	2.94996e-112
BTN3A3	14.3061	21.1555	7.45665	-1.3895	0.0923813	-15.939	3.39673e-57	8.02643e-56
PALM2-AKAP2	17.8344	26.2879	9.38087	-1.39434	0.0814896	-14.693	7.14793e-49	1.43321e-47
CASP3	91.4078	133.023	49.7923	-1.3998	0.0449803	-29.059	1.18325e-185	1.02457e-183
CADPS2	32.5969	47.7537	17.44	-1.40267	0.0512177	-27.0613	2.81447e-161	2.1116e-159
MFSD6	16.5809	24.5204	8.64127	-1.40436	0.0658865	-20.7952	4.77942e-96	1.94908e-94
SYN3	10.5582	15.7922	5.32425	-1.40882	0.0985314	-17.3723	1.33646e-67	3.72557e-66
SCARA3	64.8877	94.7539	35.0214	-1.41048	0.0415984	-31.5679	1.01885e-218	1.13483e-216
CIB2	13.4863	20.0655	6.90713	-1.41365	0.130096	-11.0937	1.3467e-28	1.61988e-27
C1QTNF1	41.9257	61.4299	22.4215	-1.4144	0.0556615	-24.71	8.35347e-135	4.99312e-133
MCF2L	96.8351	141.299	52.3712	-1.41479	0.0380482	-36.5674	9.44928e-293	1.82378e-290
SCFD2	97.7629	142.752	52.774	-1.4186	0.0408296	-32.5866	6.35103e-233	7.83314e-231
HR	95.1349	139.156	51.1139	-1.42729	0.0354829	-38.7769	0	0
NEURL1B	18.3501	27.2203	9.47981	-1.42912	0.051657	-27.2324	2.68418e-163	2.05657e-161
NUPR1	61.0371	89.5647	32.5094	-1.43438	0.0798235	-16.173	7.81733e-59	1.89869e-57
MAPK4	51.5325	75.7323	27.3327	-1.43737	0.0392362	-35.0963	7.68631e-270	1.24577e-267
CDH5	12.5412	18.7987	6.28361	-1.44268	0.0765442	-19.3384	2.55504e-83	8.96e-82
CCT8	733.801	1073.42	394.178	-1.44299	0.0255993	-51.6092	0	0
ID4	109.747	161.088	58.4072	-1.44806	0.0416405	-32.5065	8.63262e-232	1.05443e-229
LINC00674	52.3728	77.1578	27.5878	-1.45099	0.202983	-5.71448	1.10042e-08	5.26551e-08
SLIT1	239.659	351.646	127.672	-1.45452	0.0307406	-44.6495	0	0
DUSP4	69.2198	101.904	36.5359	-1.45495	0.0340409	-40.2822	0	0
ST3GAL4	144.333	212.008	76.6584	-1.4557	0.0450611	-31.8586	1.0007e-222	1.1346e-220
IGFBP5	101.248	148.896	53.6004	-1.45698	0.0420297	-32.3849	4.4767e-230	5.3644e-228
CDHR1	36.0724	53.4578	18.687	-1.4679	0.0447179	-32.6822	2.79352e-234	3.47937e-232
KIAA1671	32.2416	47.8508	16.6324	-1.47015	0.0364831	-39.3869	0	0
DAGLA	20.807	31.0551	10.559	-1.47154	0.0540671	-26.7951	3.69e-158	2.72801e-156
APCDD1	28.0705	41.7852	14.3558	-1.47833	0.0656887	-20.9533	1.75104e-97	7.19892e-96
GNG7	185.353	273.488	97.2185	-1.48268	0.0369135	-37.3619	1.62322e-305	3.39187e-303
CREG2	13.0804	19.7499	6.41084	-1.4854	0.105786	-12.9956	1.29616e-38	2.06764e-37
CHL1	53.4044	79.1778	27.6311	-1.48562	0.0512468	-25.8508	2.38532e-147	1.57881e-145
TMEM178A	51.316	76.1991	26.4328	-1.49268	0.0669425	-22.0762	5.35125e-108	2.48259e-106
HLA-B	748.673	1105.91	391.436	-1.49601	0.0363207	-38.4806	0	0
ANO1	14.7623	22.2804	7.24411	-1.49768	0.0927378	-16.7976	2.5411e-63	6.60321e-62
DCHS1	23.8914	35.7812	12.0017	-1.50027	0.0453548	-32.4082	2.10637e-230	2.5482e-228
SMYD2	132.677	196.546	68.8088	-1.50071	0.0401506	-34.5852	4.22431e-262	6.51264e-260
TRDC	784.678	1161.62	407.732	-1.50816	0.0470726	-29.3468	2.62887e-189	2.39095e-187
TENM2	78.3393	116.474	40.205	-1.51145	0.0358854	-41.1418	0	0
ENDOD1	26.3921	39.5627	13.2216	-1.51207	0.0511462	-28.8077	1.71979e-182	1.474e-180
NFATC4	37.0821	55.4051	18.759	-1.51332	0.0580537	-26.3486	5.31996e-153	3.73639e-151
NRGN	238.697	354.147	123.248	-1.51519	0.0604534	-23.2241	2.60131e-119	1.36739e-117
CPVL	85.5263	127.255	43.7972	-1.51754	0.0522223	-27.4132	1.90788e-165	1.47972e-163
FMN2	25.4836	38.2615	12.7056	-1.51835	0.0554713	-25.8922	8.15204e-148	5.42411e-146
PCDHGB7	48.1894	71.9373	24.4415	-1.51947	0.0481638	-30.2395	7.16951e-201	7.02612e-199
SYT12	20.7604	31.2797	10.2411	-1.52184	0.0680614	-21.902	2.48675e-106	1.13085e-104
AHRR	15.1583	22.9716	7.34499	-1.52234	0.0833604	-19.3531	1.91929e-83	6.7587e-82
SLC4A4	68.5467	102.211	34.8827	-1.52423	0.0433034	-32.9667	2.43595e-238	3.12643e-236
SPARCL1	118.403	176.411	60.3956	-1.53089	0.0487504	-29.318	6.12233e-189	5.52847e-187
RGS6	46.4252	69.5643	23.286	-1.53882	0.0550099	-27.5982	1.16943e-167	9.21121e-166
EFHD1	28.0977	42.3286	13.8669	-1.54322	0.0788173	-18.8273	4.51603e-79	1.50439e-77
OGDHL	21.7235	32.8525	10.5944	-1.54583	0.0670293	-24.2942	2.25615e-130	1.31439e-128
ANXA11	15.2613	23.2281	7.29458	-1.54644	0.123722	-7.69857	1.37602e-14	9.51099e-14
NAAA	20.2084	30.6153	9.80157	-1.54938	0.109473	-15.4715	5.40349e-54	1.19739e-52
PSMB9	92.492	138.482	46.502	-1.55402	0.0704074	-20.4514	5.83789e-93	2.31356e-91
TPCN1	46.3406	69.7348	22.9464	-1.56261	0.0441974	-32.2015	1.68094e-227	1.95857e-225
AC002996.1	10.4241	16.0817	4.76651	-1.56668	0.214574	-7.61671	2.60226e-14	1.77395e-13
CDH6	65.0909	97.8752	32.3066	-1.5698	0.0394812	-36.6967	8.25163e-295	1.62996e-292
ETNK2	12.3679	19.0054	5.73043	-1.57162	0.102778	-15.9864	1.5907e-57	3.79784e-56
HLA-C	271.831	407.317	136.346	-1.57188	0.0459434	-31.9687	2.97242e-224	3.40067e-222
RNF182	14.3179	21.9304	6.70541	-1.57332	0.0794108	-20.2175	6.86869e-91	2.66362e-89
PSMB8	24.0493	36.5254	11.5733	-1.57751	0.283771	-5.40943	6.3224e-08	2.85049e-07
CCDC136	20.556	31.2938	9.81823	-1.57779	0.112311	-13.328	1.59173e-40	2.63731e-39
MYCN	25.6793	38.9779	12.3808	-1.57904	0.0698087	-22.7434	1.66755e-114	8.20277e-113
KCNJ2	30.0766	45.5725	14.5808	-1.57971	0.0461307	-33.0391	2.2322e-239	2.87954e-237
SFRP1	32.0799	48.5819	15.5778	-1.58056	0.0525173	-29.2859	1.56678e-188	1.39487e-186
SLC47A1	18.9957	28.9739	9.01755	-1.58118	0.0750134	-21.7349	9.58884e-105	4.25341e-103
HLA-A	353.753	531.015	176.491	-1.58372	0.0562777	-26.2616	5.27469e-152	3.66388e-150
TMCC3	16.1464	24.7282	7.56463	-1.58689	0.0606271	-25.804	7.98643e-147	5.23132e-145
CDC42EP4	61.1551	92.3913	29.9189	-1.5948	0.0419001	-36.3815	8.34676e-290	1.54043e-287
TMOD1	68.6305	103.771	33.4899	-1.60299	0.0461869	-32.3318	2.50268e-229	2.9848e-227
NTF3	126.911	191.469	62.3525	-1.60315	0.0511281	-29.2684	2.61897e-188	2.31531e-186
B3GLCT	36.1529	54.9108	17.3949	-1.60382	0.0497977	-31.1936	1.30095e-213	1.38207e-211
NOS2	135.182	203.985	66.3788	-1.60515	0.0301933	-50.0833	0	0
THSD7A	26.8768	41.0095	12.744	-1.61191	0.0394435	-40.6221	0	0
HLA-E	109.992	166.378	53.6059	-1.61598	0.0372552	-41.0246	0	0	1
SEZ6L2	50.7801	77.1142	24.4461	-1.61814	0.0444992	-34.5232	3.59908e-261	5.51509e-259
RASA4	32.5252	49.61	15.4404	-1.62217	0.0681208	-21.37	2.54261e-101	1.08046e-99
NPR1	78.9993	119.769	38.2295	-1.62224	0.0456807	-33.6432	3.91501e-248	5.56108e-246
CHRNA3	33.2434	50.7535	15.7332	-1.62894	0.0584688	-27.9301	1.15179e-171	9.2158e-170
BRINP3	88.1854	133.826	42.5452	-1.63051	0.0446828	-36.8689	1.45524e-297	2.89719e-295
SNAI2	16.7929	25.9685	7.61728	-1.64597	0.0975417	-17.0776	2.18038e-65	5.86477e-64
VSIG2	12.6066	19.667	5.54617	-1.65861	0.141651	-12.0623	1.67091e-33	2.32896e-32
PCDH7	110.673	168.826	52.5192	-1.66593	0.0322381	-47.992	0	0
KIRREL3	13.6386	21.3233	5.95385	-1.68267	0.0855619	-20.3967	1.78901e-92	7.04569e-91
RPRML	25.5765	39.5708	11.5823	-1.68905	0.124963	-13.2231	6.45889e-40	1.05632e-38
ZMAT4	14.414	22.6222	6.20589	-1.71289	0.0964454	-20.108	6.28074e-90	2.41341e-88
COL6A2	17.7554	27.7503	7.76058	-1.71448	0.0713952	-23.2838	6.47021e-120	3.43683e-118
FAM149A	12.5053	19.758	5.25248	-1.73117	0.130016	-15.0098	6.33516e-51	1.33038e-49
AGT	238.38	368.207	108.552	-1.75281	0.0376555	-43.8433	0	0
SLC1A1	27.6028	43.1327	12.073	-1.75526	0.0561401	-29.5609	4.75054e-192	4.35191e-190
GADL1	16.5286	26.0677	6.9896	-1.76037	0.0697175	-25.8718	1.38469e-147	9.18912e-146
IFIT1	12.2054	19.3962	5.01457	-1.76177	0.104007	-16.7801	3.41074e-63	8.84483e-62
TRDJ1	1316.96	2038.71	595.212	-1.77447	0.123956	-13.1361	2.04577e-39	3.30513e-38
GRIK1	103.054	160.091	46.0179	-1.77659	0.0397893	-41.8675	0	0
VSNL1	27.5164	43.1542	11.8786	-1.77757	0.0816047	-21.3548	3.51752e-101	1.49223e-99
SCN4B	11.7887	18.8152	4.7622	-1.78191	0.080971	-22.1411	1.27187e-108	5.94418e-107
RAPGEF5	79.7034	124.135	35.2714	-1.78658	0.0407399	-42.5704	0	0
PLEKHG5	18.4805	29.2481	7.7129	-1.79562	0.0787128	-23.0549	1.3144e-117	6.71382e-116
ADAM19	89.6151	139.71	39.5206	-1.79599	0.032884	-52.3288	0	0
RASGRP2	11.6944	18.7666	4.62225	-1.81385	0.127012	-16.3684	3.21743e-60	7.9911e-59
NEFL	14.4246	23.0262	5.82303	-1.81613	0.078211	-23.3583	1.13611e-120	6.07301e-119
TP53I11	345.716	539.543	151.89	-1.82192	0.0418313	-41.0552	0	0
KCTD13	50.9887	80.1317	21.8457	-1.82834	0.0666405	-29.3024	9.67167e-189	8.70244e-187
SEPT5	95.627	149.929	41.3246	-1.8343	0.0487963	-36.933	1.36331e-298	2.77984e-296
TNFRSF25	14.7011	23.6828	5.71938	-1.87711	0.140456	-13.0666	5.11112e-39	8.21027e-38
ITGB3	22.6183	36.1311	9.10553	-1.87748	0.0594066	-32.0571	1.74925e-225	2.01955e-223
HLA-F	18.6624	29.9429	7.38189	-1.88426	0.178339	-11.1672	5.89908e-29	7.15359e-28
DLGAP1	10.8513	17.7238	3.9787	-1.91104	0.0900405	-27.3832	4.35191e-165	3.36494e-163
ELAVL2	75.0381	119.254	30.8221	-1.91798	0.0523722	-35.4676	1.55421e-275	2.63737e-273
BRD2	19.9335	32.1632	7.7039	-1.92985	0.169069	-11.5379	8.4977e-31	1.1007e-29
C15orf59	29.4062	47.1977	11.6148	-1.93385	0.0909084	-20.2395	4.3966e-91	1.71549e-89
SLCO2A1	67.8212	108.186	27.4561	-1.93998	0.0420187	-42.9666	0	0
PLAC9	11.1188	18.2926	3.94497	-1.96401	0.247165	-8.21621	2.10031e-16	1.58473e-15
KCNJ4	11.9591	19.6511	4.26712	-1.97113	0.112059	-18.6226	2.10818e-77	6.84252e-76
NPNT	32.1964	51.9601	12.4327	-1.97916	0.0508913	-38.4706	0	0
RAMP1	36.0324	58.1348	13.9299	-1.9858	0.10967	-18.2098	4.31138e-74	1.33426e-72
TESC	18.6459	30.4951	6.79671	-2.01419	0.13704	-14.6188	2.13238e-48	4.23196e-47
RTN1	214.813	345.357	84.2679	-2.02219	0.039985	-46.6211	0	0
CRABP1	27.0857	44.0998	10.0716	-2.02626	0.152825	-13.0428	6.9833e-39	1.1175e-37
PLXDC1	17.7437	29.1876	6.29981	-2.04803	0.0989286	-20.0554	1.81204e-89	6.94176e-88
TSPAN15	33.8353	55.143	12.5276	-2.0532	0.0807765	-26.3725	2.83038e-153	1.99898e-151
SPP1	66.0423	107.147	24.938	-2.05985	0.066067	-30.4966	2.89336e-204	2.89153e-202
PGBD5	49.7007	80.801	18.6004	-2.06124	0.0469485	-41.6737	0	0
PCSK6	77.06	125.531	28.5889	-2.09636	0.0415292	-45.8399	0	0
AC243734.1	14.7496	24.5454	4.95371	-2.1012	0.108539	-20.2832	1.81078e-91	7.08726e-90
KITLG	10.9136	18.3942	3.43304	-2.12926	0.0848819	-28.1674	1.46613e-174	1.19579e-172
TRDJ3	78.0426	128.125	27.9598	-2.15665	0.499091	-4.06902	4.72112e-05	0.000165583
RTL5	14.3445	24.2095	4.47938	-2.20189	0.0784073	-29.7453	1.99216e-194	1.88651e-192
GP1BB	16.124	27.1386	5.10938	-2.20345	0.161186	-14.1918	1.02997e-45	1.92189e-44
NRXN2	62.7606	103.913	21.6082	-2.21428	0.0578031	-39.4812	0	0
RTN4RL2	48.8813	81.2566	16.506	-2.23228	0.0675689	-33.0503	1.53972e-239	2.00672e-237
KLRC2	14.4136	24.4879	4.3392	-2.25512	0.163465	-15.2276	2.31884e-52	4.97282e-51
IFIT2	18.9933	32.1315	5.85511	-2.27295	0.0726258	-32.4513	5.19303e-231	6.31253e-229
CHRNA7	26.5124	44.6228	8.40204	-2.27871	0.0609032	-36.4132	2.62825e-290	4.88623e-288
PSMB8	27.7025	46.81	8.59487	-2.31698	0.160874	-14.359	9.35509e-47	1.78382e-45
CLSTN2	19.4009	33.2029	5.59887	-2.37383	0.0468059	-52.9465	0	0
EPHX2	16.8901	29.0299	4.75036	-2.38467	0.185028	-11.2531	2.23558e-29	2.75594e-28
TSC22D3	22.0394	37.713	6.3659	-2.39388	0.0931493	-25.4673	4.54054e-143	2.9212e-141
UNC5D	20.2752	35.0966	5.4537	-2.48366	0.0589577	-43.9534	0	0
MSMP	486.89	827.678	146.101	-2.494	0.0627	-37.7293	0	0
CHST15	17.2789	30.453	4.10478	-2.62328	0.0738602	-39.5909	0	0
ST8SIA2	24.0628	42.2435	5.88214	-2.65155	0.0674209	-42.1699	0	0
CXCL14	11.3615	21.2948	1.42814	-3.19878	0.162995	-23.1932	5.33891e-119	2.78328e-117
DHRS2	297.881	538.568	57.1932	-3.21288	0.0351397	-87.6324	0	0
COL23A1	38.021	70.3143	5.7278	-3.40599	0.0724891	-48.5078	0	0
FRG2FP	17.5961	33.814	1.37821	-3.87172	0.626134	-6.79269	1.10065e-11	6.44631e-11
AC240720.1	30.6178	59.2915	1.94414	-4.35604	0.835902	-5.53599	3.09471e-08	1.43256e-07
