# Supplementary material for: Methylation-induced suppression of YAP/TAZ confers sensitivity to HDAC inhibitors in high-grade IDH mutant gliomas
Source: JCI Insight. 2025 Oct 9;10(22):e195385. doi: 10.1172/jci.insight.195385 (PMC12643497; doi:10.1172/jci.insight.195385)
Supplement: Supporting data values [file jciinsight-10-195385-s090.xlsx]

## Sheet: Fig. 1A
Cell Culture	IC50 (Cytotoxicity)	AUC (Prolfieration)
827	50.9	18.17
923	98.33	22.78
211	44.35	10.4
GBM12	16.28	18.43
GBM43	45.22	21.62
905	4.53	6.72
BT142	9.72	7.62
TB09	13.6	13.9
TS603	16.9	13.03

## Sheet: Fig. 1B
Cell Culture	IC50 (Cytotoxicity)	AUC (Prolfieration)
SSP25	40.6	14.9
HuCCT1	67.2	25.34
RBE	61.9	19.6
YSCCC	35.7	7.01

## Sheet: Fig. 1C
Cell Line	IC50 (Cytotoxicity)	AUC (Prolfieration)
OUMS27	9.7	23.54
Hs819T	44.23	20.92
NDCS1	17.1	7.065
SW1353	7.9	11.6
HT1080	18	29.94
JJ012	7.2	8.469

## Sheet: Fig. 1D
Trx	827			923			GBM43			GBM12			905			BT142			TS603			SSP25			HuCCT1			RBE			YSCCC			NDSC1			OUMS27			Hs819T			HT1080			SW1353			JJ012
Veh	0.015	0.009	0.018	0.007	0.003	0.007	0.007	0.013	0.005	0.00505	0.0059	0.00805	0.0175	0.0125	0.0145	0.023	0.027	0.014	0.025	0.033	0.022	0.009	0.01	0.014	0.008	0.006	0.009	0.009	0.011	0.008	0.006	0.013	0.011	0.012	0.013	0.011	0.012	0.007	0.005	0.004	0.006	0.003	0.007	0.012	0.006	0.005	0.008	0.01	0.005
Pano	0.056	0.074	0.085	0.033	0.053	0.041	0.077	0.083	0.099	0.0381	0.0375	0.05365	0.5435	0.5835	0.4625	0.645	0.585	0.581	0.42	0.589	0.599	0.138	0.159	0.165	0.043	0.043	0.091	0.085	0.08	0.086	0.057	0.089	0.072	0.034	0.027	0.028	0.038	0.033	0.026	0.012	0.008	0.023	0.025	0.026	0.04	0.084	0.072	0.087	0.04
[truncated: 2 more columns]

## Sheet: Fig. 1E
	IDHwt				IDHmut
Glioma	5.11905	7.47059	10.36	6.8	35.7191	28.2969	20.1
CS	2.47	4.04167	3.30769		3.64	10.5652	5.86
ICC	14	7.69565			8.96429	7.26667

## Sheet: Fig. 2A
Greater effect in IDHmut					No difference based on IDH status					Greater effect in IDHwt
IDHwt		IDHmut			IDHwt		IDHmut			IDHwt		IDHmut
KCTD15	-1.35052	KCTD15	-3.32338		IQGAP3	-1.00654	IQGAP3	-1.05631		MYBL2	-1.89076	MYBL2	-1.42656
PHF19	-1.24527	PHF19	-2.88007		NR6A1	0.82934	NR6A1	0.869737		ZWINT	-1.5056	ZWINT	-1.34399
GTF3C6	-1.57329	GTF3C6	-2.61891		DNAJC3-DT	1.03623	DNAJC3-DT	1.08623		CRPPA	-1.85878	CRPPA	-1.31143
PRR19	-1.79113	PRR19	-2.60023		ARHGEF40	-0.535019	ARHGEF40	-0.560631		RRM2	-1.5571	RRM2	-1.26739
TYMS	-1.40477	TYMS	-2.52814		SRSF5	-0.681892	SRSF5	-0.714279		BRCA1	-1.18571	BRCA1	-1.10577
PSMB10	-0.497267	PSMB10	-2.48009		MEGF9	0.844595	MEGF9	0.884376		HMGN2	-1.2935	HMGN2	-1.10287
FBXW4	-1.03679	FBXW4	-2.43462		MTRF1L	0.703987	MTRF1L	0.737142		BRIP1	-1.2441	BRIP1	-1.07518
TGFB1I1	-0.9584	TGFB1I1	-2.42936		SHCBP1	-0.994565	SHCBP1	-1.04038		ORC1	-1.19258	ORC1	-1.07187
AVEN	-1.54915	AVEN	-2.36788		STS	-0.953491	STS	-0.996746		TRAIP	-1.31417	TRAIP	-1.06067
NMI	-0.861659	NMI	-2.36134		ZNF486	-0.794725	ZNF486	-0.830615		EXO1	-1.10737	EXO1	-1.03911
RHOJ	-0.86722	RHOJ	-2.34475		TACC3	-0.854834	TACC3	-0.893397		MVD	-1.23494	MVD	-1.03222
EFCAB2	-1.2975	EFCAB2	-2.33565		TSEN2	-0.545098	TSEN2	-0.569639		FAAP24	-1.62233	FAAP24	-1.00543
FAIM	-0.879502	FAIM	-2.31219		nan	-0.870739	nan	-0.9099		MCM10	-1.1884	MCM10	-0.999968
RTP4	-1.24739	RTP4	-2.27459		SNRNP70	-0.669987	SNRNP70	-0.699966		OIP5	-1.15457	OIP5	-0.999198
CFLAR	-0.744655	CFLAR	-2.20694		CCNB2	-0.983511	CCNB2	-1.02728		nan	-1.23599	nan	-0.991218
HDGF	-0.941641	HDGF	-2.19366		SETD3	0.468723	SETD3	0.489528		AADAT	-1.05955	AADAT	-0.970436
NFKB1	-1.01929	NFKB1	-2.17353		STAU2	0.435365	STAU2	0.454256		BUB1B	-1.016	BUB1B	-0.965155
ZMYND11	-0.977787	ZMYND11	-2.12548		KIF20A	-1.16454	KIF20A	-1.2148		HROB	-1.07768	HROB	-0.961962
UFC1	-1.65946	UFC1	-2.12327		C1orf74	0.703385	C1orf74	0.733664		CENPN	-1.18712	CENPN	-0.948417
P2RX6	-1.08932	P2RX6	-2.11558		MRPS25	-0.464205	MRPS25	-0.484083		SKA3	-1.11022	SKA3	-0.947377
PBLD	-1.4157	PBLD	-2.10103		RSL1D1	-0.378927	RSL1D1	-0.394802		WDR62	-1.0406	WDR62	-0.945456
MYH7	-1.12964	MYH7	-2.0932		TONSL	-0.935883	TONSL	-0.974636		CIP2A	-1.17642	CIP2A	-0.941716
ZNF436	-0.634943	ZNF436	-2.06485		TADA2B	-0.611646	TADA2B	-0.63675		SPC25	-1.09534	SPC25	-0.941402
SAMD10	-0.796637	SAMD10	-2.0581		PSMC3IP	-1.15465	PSMC3IP	-1.20159		CENPH	-1.0053	CENPH	-0.926057
PHF2	-0.903261	PHF2	-2.01498		TMBIM4	-0.619073	TMBIM4	-0.64409		FANCD2	-1.18005	FANCD2	-0.912603
TXNDC15	-1.07452	TXNDC15	-2.00678		CFAP94	1.77702	CFAP94	1.84866		ZNF273	-0.973591	ZNF273	-0.900349
TLCD3A	-1.01459	TLCD3A	-1.9856		WFS1	0.735594	WFS1	0.764924		C1orf112	-1.02906	C1orf112	-0.894323
TXNRD2	-1.26389	TXNRD2	-1.98004		CD22	1.65893	CD22	1.72447		CEP135	-0.947426	CEP135	-0.894133
SYDE1	-1.12709	SYDE1	-1.97503		TRMT2B	-0.652638	TRMT2B	-0.678351		IL18BP	-0.981	IL18BP	-0.892957
PMF1	-1.64027	PMF1	-1.97149		GIPC1	0.598314	GIPC1	0.6216		BRCA2	-0.961623	BRCA2	-0.887476
NSMAF	-0.935122	NSMAF	-1.96846		ING5	-1.13375	ING5	-1.17708		DHFR	-1.2041	DHFR	-0.884323
PPP3CB-AS1	-0.836994	PPP3CB-AS1	-1.96451		TRPV1	-0.675228	TRPV1	-0.700528		PCLAF	-1.23389	PCLAF	-0.87353
IRF1-AS1	-0.791226	IRF1-AS1	-1.96347		TMEM221	1.17507	TMEM221	1.21663		NCAPG	-0.928841	NCAPG	-0.872467
AS3MT	-0.822552	AS3MT	-1.93997		SYTL3	2.44805	SYTL3	2.53403		MASTL	-1.04468	MASTL	-0.869613
MVB12B	-0.857118	MVB12B	-1.92889		PEX10	-0.269224	PEX10	-0.278551		AUNIP	-1.08639	AUNIP	-0.86852
ALYREF	-1.1847	ALYREF	-1.92175		ITM2C	0.935098	ITM2C	0.967065		E2F1	-0.947906	E2F1	-0.863289
ADI1	-1.66221	ADI1	-1.9208		TCP10L	0.958878	TCP10L	0.991423		NAIF1	-1.14127	NAIF1	-0.861937
NUDT17	-1.08373	NUDT17	-1.90656		GINS2	-1.18529	GINS2	-1.22542		EME1	-0.983887	EME1	-0.853389
nan	-0.907629	nan	-1.90627		TEDC2	-0.918535	TEDC2	-0.949037		PCYT2	-0.878026	PCYT2	-0.8311
MPDU1	-1.48033	MPDU1	-1.87352		ALG14	-0.52233	ALG14	-0.539543		MND1	-1.26521	MND1	-0.820177
CHD3	-1.02012	CHD3	-1.86472		nan	1.94362	nan	2.00758		POLQ	-1.16295	POLQ	-0.808964
GAL3ST4	-0.801596	GAL3ST4	-1.85437		REXO5	-0.837952	REXO5	-0.865481		SNHG1	-0.859649	SNHG1	-0.806973
NUPR1	-0.880085	NUPR1	-1.82994		CAMKMT	1.1383	CAMKMT	1.17556		CDC6	-1.12304	CDC6	-0.796074
FOXM1	-1.35755	FOXM1	-1.82599		ZCWPW1	-1.40683	ZCWPW1	-1.45232		NEIL3	-0.90295	NEIL3	-0.793302
LRRC4	-1.4057	LRRC4	-1.82206		SRRT	-0.830332	SRRT	-0.856073		STAG1	-0.950322	STAG1	-0.789903
POU6F1	-0.789719	POU6F1	-1.8206		CYP39A1	2.86404	CYP39A1	2.95277		ERMAP	-1.18025	ERMAP	-0.785465
ECPAS	-0.872465	ECPAS	-1.81816		PCSK1N	1.09265	PCSK1N	1.12566		DBF4B	-0.844935	DBF4B	-0.783925
ZNF367	-0.975572	ZNF367	-1.8176		SIL1	0.704528	SIL1	0.725549		ZWILCH	-0.861119	ZWILCH	-0.756474
ANP32B	-1.0495	ANP32B	-1.81721		TIMELESS	-1.29579	TIMELESS	-1.33436		ZNF621	-0.870779	ZNF621	-0.753962
PCBD1	-0.802134	PCBD1	-1.81692		CPD	0.629077	CPD	0.64659		CEP192	-0.877183	CEP192	-0.751204
CERS2	-0.740264	CERS2	-1.81464		CNNM2	0.695478	CNNM2	0.714628		PRDM10	-0.955238	PRDM10	-0.750593
ZXDA	-0.699003	ZXDA	-1.80248		KIF24	-0.911055	KIF24	-0.935339		ZNF92	-0.921696	ZNF92	-0.744757
MCM5	-1.2758	MCM5	-1.77745		NR2C2	-0.564243	NR2C2	-0.579182		GEN1	-0.962516	GEN1	-0.743407
SORBS3	-0.99219	SORBS3	-1.77525		CPLANE1	-0.548261	CPLANE1	-0.562727		ZNF682	-0.823091	ZNF682	-0.742525
TNFSF12	-0.767303	TNFSF12	-1.74203		SEMA3F	1.52938	SEMA3F	1.56936		ESCO2	-0.870698	ESCO2	-0.739613
TFAP4	-0.543921	TFAP4	-1.73455		MAN2B1	0.816128	MAN2B1	0.837348		TICRR	-0.982292	TICRR	-0.737267
CDK2AP1	-1.20108	CDK2AP1	-1.73039		ZNF100	-1.21382	ZNF100	-1.24536		SKA1	-1.20217	SKA1	-0.736323
nan	-1.05116	nan	-1.70553		CAVIN4	0.55711	CAVIN4	0.571361		PXN-AS1	-0.876784	PXN-AS1	-0.735659
ZNF362	-0.922391	ZNF362	-1.70469		DEF6	1.75079	DEF6	1.7952		IBA57	-0.892872	IBA57	-0.727666
UBTF	-0.96642	UBTF	-1.70235		PNKP	0.499444	PNKP	0.511792		DBF4	-0.763803	DBF4	-0.725169
SCARA3	-0.840839	SCARA3	-1.6935		CDC45	-1.30181	CDC45	-1.33397		HAUS8	-0.868484	HAUS8	-0.717048
WTIP	-0.833013	WTIP	-1.67986		ZNF714	-1.1738	ZNF714	-1.20164		SPIN4	-0.873912	SPIN4	-0.715883
ARHGAP33	-1.18074	ARHGAP33	-1.66795		ARFGAP3	-0.372174	ARFGAP3	-0.380853		MTFR2	-0.796219	MTFR2	-0.714
PITPNM2	-0.568953	PITPNM2	-1.66698		GNRHR2	0.926619	GNRHR2	0.946753		SGO1	-0.922373	SGO1	-0.709777
RAD51	-1.4824	RAD51	-1.66526		ARHGAP26	1.07032	ARHGAP26	1.09301		WDHD1	-0.741275	WDHD1	-0.703128
ZNF428	-0.979492	ZNF428	-1.65767		PARP2	-0.977096	PARP2	-0.997136		TRAF3IP2-AS1	-0.810493	TRAF3IP2-AS1	-0.700286
TMPRSS5	-0.854434	TMPRSS5	-1.65414		ZNF724	-1.23146	ZNF724	-1.25554		SMC1A	-0.755497	SMC1A	-0.699136
MZT2A	-0.713942	MZT2A	-1.64871		DPF2	-0.430247	DPF2	-0.438637		RECQL4	-0.746763	RECQL4	-0.690282
HAS3	-0.654239	HAS3	-1.64822		TAFA2	1.48797	TAFA2	1.51685		CENPU	-0.912874	CENPU	-0.689693
CDT1	-1.17952	CDT1	-1.62682		RNF13	0.993675	RNF13	1.01224		PABPN1	-0.728713	PABPN1	-0.689226
EPC1	-1.23662	EPC1	-1.62674		SMIM10L1	-1.01536	SMIM10L1	-1.03413		NUSAP1	-0.901404	NUSAP1	-0.687831
USP13	-0.566293	USP13	-1.62654		CENPA	-0.801308	CENPA	-0.815352		SNHG32	-0.738268	SNHG32	-0.685094
ZC3H7B	-0.85439	ZC3H7B	-1.6229		ZNF592	-0.670983	ZNF592	-0.682703		CENPQ	-0.750754	CENPQ	-0.684956
ZNF785	-0.77467	ZNF785	-1.62196		MMS22L	-0.863596	MMS22L	-0.877698		PPP2R3C	-0.791618	PPP2R3C	-0.674401
MOV10	-0.62579	MOV10	-1.61957		GOLGA1	-0.707477	GOLGA1	-0.71884		DSN1	-0.84157	DSN1	-0.673391
MTHFD1L	-0.88457	MTHFD1L	-1.61834		TROAP	-0.849681	TROAP	-0.862993		nan	-0.756297	nan	-0.667553
RAD51AP1	-1.27007	RAD51AP1	-1.60721		KIF14	-0.731515	KIF14	-0.742867		ZNF341	-0.729187	ZNF341	-0.645563
DUS3L	-1.07749	DUS3L	-1.60435		TMEM97	-1.2071	TMEM97	-1.22526		PGAP2	-0.775611	PGAP2	-0.636259
HUNK	-0.97217	HUNK	-1.60116		LINC00239	1.57671	LINC00239	1.60032		LSM3	-0.708684	LSM3	-0.625022
TOE1	-0.99545	TOE1	-1.60083		KIF15	-1.35474	KIF15	-1.3744		KIAA1841	-0.708168	KIAA1841	-0.622837
DNA2	-1.39683	DNA2	-1.60007		RAD54L	-1.01091	RAD54L	-1.02437		ZNF519	-0.693353	ZNF519	-0.622218
ATN1	-0.723254	ATN1	-1.59806		XPO6	-0.446943	XPO6	-0.452818		DSCC1	-0.788316	DSCC1	-0.614
POLE	-1.1815	POLE	-1.59771		HID1	1.43304	HID1	1.4518		PIF1	-1.08698	PIF1	-0.613893
LMNB1	-1.11498	LMNB1	-1.59558		ECT2	-0.542493	ECT2	-0.549413		MIR621	-0.69284	MIR621	-0.612074
TRIP13	-1.31234	TRIP13	-1.59038		NABP1	1.26176	NABP1	1.27771		BANF1	-0.738024	BANF1	-0.611913
FBXW4P1	-0.863391	FBXW4P1	-1.58022		PPM1E	0.925287	PPM1E	0.936691		PHACTR4	-0.703662	PHACTR4	-0.604741
RABEP2	-1.10582	RABEP2	-1.57172		HEBP1	0.791785	HEBP1	0.8015		HNRNPC	-0.671255	HNRNPC	-0.594086
FADS1	-0.479448	FADS1	-1.57095		BEX5	2.67019	BEX5	2.70137		TAF6L	-0.643529	TAF6L	-0.593957
LRFN4	-0.634732	LRFN4	-1.56841		ATF5	-1.56617	ATF5	-1.58411		CDAN1	-0.795293	CDAN1	-0.593141
MTHFS	-1.0909	MTHFS	-1.56756		CRHR1	1.39199	CRHR1	1.4075		DNAJA1	-0.675555	DNAJA1	-0.579525
IRAK1	-1.08539	IRAK1	-1.56511		MOAP1	0.386372	MOAP1	0.390551		PBRM1	-0.760814	PBRM1	-0.572413
nan	-1.01984	nan	-1.55803		EPS8L1	1.20312	EPS8L1	1.21572		FAM219B	-0.62087	FAM219B	-0.572391
ESPL1	-1.32426	ESPL1	-1.55416		MNAT1	0.601991	MNAT1	0.608144		RFC5	-0.691141	RFC5	-0.572345
SUV39H1	-1.09213	SUV39H1	-1.55281		C19orf48	-0.898452	C19orf48	-0.907532		GTF3A	-0.780111	GTF3A	-0.571412
ZBTB8A	-0.85462	ZBTB8A	-1.54862		DISP2	1.16062	DISP2	1.17235		CCDC15	-0.95209	CCDC15	-0.563336
ZFX	-0.786559	ZFX	-1.54804		PIGS	0.461569	PIGS	0.466138		SNRPA	-0.731083	SNRPA	-0.55992
CCDC22	-0.932277	CCDC22	-1.54606		WDR83	0.417317	WDR83	0.421327		KCTD7	-1.02911	KCTD7	-0.559734
ZNF85	-1.29593	ZNF85	-1.54349		AP1B1	0.434342	AP1B1	0.438318		ST3GAL3	-0.832765	ST3GAL3	-0.557465
RCC2	-0.837538	RCC2	-1.54085		XKRX	1.94472	XKRX	1.96242		PPCDC	-0.976154	PPCDC	-0.549145
KLHL42	-0.710322	KLHL42	-1.5406		HMGB1	-0.61064	HMGB1	-0.616003		TARBP2	-0.660109	TARBP2	-0.546357
RCBTB2	-0.878387	RCBTB2	-1.53544		KNTC1	-0.759671	KNTC1	-0.766204		ZNF136	-0.790464	ZNF136	-0.536711
U2AF2	-1.01074	U2AF2	-1.53528		NCAPH	-1.17116	NCAPH	-1.17947		SNHG12	-0.563023	SNHG12	-0.533782
PLK4	-1.34745	PLK4	-1.53427		SURF2	-0.588933	SURF2	-0.59264		MEA1	-0.654572	MEA1	-0.528415
MCM7	-1.04803	MCM7	-1.53351		KIF4A	-0.962702	KIF4A	-0.968621		C18orf54	-0.730213	C18orf54	-0.52755
RIN3	-0.933516	RIN3	-1.53175		PRDX3	-0.520519	PRDX3	-0.523591		B9D2	-0.827591	B9D2	-0.527348
CENPM	-1.25828	CENPM	-1.53054		WDR5	-0.594372	WDR5	-0.597705		POC1A	-0.872701	POC1A	-0.526694
AURKA	-1.17297	AURKA	-1.5284		SLC45A1	1.7984	SLC45A1	1.80788		ZNF625	-0.636903	ZNF625	-0.523607
ZBTB2	-0.440213	ZBTB2	-1.52505		ORC6	-1.19742	ORC6	-1.20348		CHMP3	-0.61289	CHMP3	-0.520903
UBE2C	-1.05439	UBE2C	-1.52327		METTL23	0.712325	METTL23	0.715806		SPATA33	-0.560929	SPATA33	-0.514137
FANCA	-1.18818	FANCA	-1.50884		SPIN3	-0.495575	SPIN3	-0.497479		ZNF784	-0.591736	ZNF784	-0.512015
PBDC1	-0.915239	PBDC1	-1.50543		PRR11	-0.785959	PRR11	-0.788424		PDCL3	-0.641758	PDCL3	-0.511918
MEPCE	-1.11064	MEPCE	-1.50501		SMG1P7	-1.3829	SMG1P7	-1.38639		RWDD4	-0.644812	RWDD4	-0.505641
ZNF710	-0.989098	ZNF710	-1.50289		ZNF181	-0.587349	ZNF181	-0.588821		PRRC2A	-0.547621	PRRC2A	-0.502937
GPM6A	-0.818217	GPM6A	-1.50059		MRPL35	-0.286768	MRPL35	-0.287384		KMT5A	-0.530528	KMT5A	-0.496768
PRTFDC1	-0.377505	PRTFDC1	-1.49944		GEM	1.38593	GEM	1.38884		ASH2L	-0.557123	ASH2L	-0.491374
HMGB2	-1.03498	HMGB2	-1.49792		U2AF1L4	-0.998903	U2AF1L4	-1.00043		nan	-0.534781	nan	-0.48418
ABCB10	-0.677757	ABCB10	-1.4961		DHX9	-0.340937	DHX9	-0.341265		RBM25	-0.513246	RBM25	-0.48052
MBNL3	-1.14424	MBNL3	-1.48884		RCC1	-1.29123	RCC1	-1.2919		BRCC3	-0.541697	BRCC3	-0.475881
PATZ1	-0.891252	PATZ1	-1.48536		NCCRP1	3.01987	NCCRP1	3.01687		UTP14A	-0.592082	UTP14A	-0.473678
IKZF4	-0.77771	IKZF4	-1.48427		RNASEH2A	-1.0867	RNASEH2A	-1.08547		AACS	-0.549539	AACS	-0.473298
N4BP2	-0.858156	N4BP2	-1.48293		KIF11	-0.785633	KIF11	-0.784673		ZNF268	-0.530921	ZNF268	-0.473242
PTPN9	-0.530953	PTPN9	-1.48234		OARD1	-0.366155	OARD1	-0.365528		TAF5	-0.659916	TAF5	-0.472794
nan	-0.878247	nan	-1.48199		TUBA1B	-0.952418	TUBA1B	-0.950686		UMPS	-0.497287	UMPS	-0.470217
SLC15A3	-1.17017	SLC15A3	-1.47799		ACTG1P25	1.10866	ACTG1P25	1.10631		ZSCAN25	-0.49913	ZSCAN25	-0.469939
USE1	-1.02288	USE1	-1.47746		MAD2L1	-0.765518	MAD2L1	-0.763629		DDIAS	-0.746987	DDIAS	-0.461102
B4GALT2	-0.656505	B4GALT2	-1.47667		CKAP2L	-0.818105	CKAP2L	-0.816038		CKAP2	-0.525677	CKAP2	-0.453691
NSD1	-0.607437	NSD1	-1.47444		LMTK3	1.65971	LMTK3	1.65454		MLH1	-0.567623	MLH1	-0.447368
CDC25A	-1.29564	CDC25A	-1.46894		NOA1	0.559531	NOA1	0.557652		ZC3H14	-0.490662	ZC3H14	-0.447146
TMEM268	-0.60053	TMEM268	-1.46782		ERF	-0.606219	ERF	-0.604159		ORMDL1	-0.472906	ORMDL1	-0.44482
HDGFL3	-0.612524	HDGFL3	-1.46665		nan	-0.60084	nan	-0.598557		ELP5	-0.530585	ELP5	-0.438495
ZBED3	-0.494712	ZBED3	-1.45978		FKRP	-0.952479	FKRP	-0.948292		SMIM7	-0.483583	SMIM7	-0.437435
SPAG5	-1.28606	SPAG5	-1.45596		ERCC6L2	-0.430599	ERCC6L2	-0.428508		NOL11	-0.479398	NOL11	-0.434736
RP9P	-0.874116	RP9P	-1.45443		LIG3	-0.591669	LIG3	-0.588738		RPA1	-0.490068	RPA1	-0.434512
ZNF462	-0.777665	ZNF462	-1.4515		MFAP3	0.482129	MFAP3	0.479516		BRD8	-0.567517	BRD8	-0.431861
nan	-0.942716	nan	-1.44682		RPAP2	-0.577536	RPAP2	-0.574381		SGCB	-0.478198	SGCB	-0.430883
SFXN5	-1.20701	SFXN5	-1.44226		ZNF540	1.46926	ZNF540	1.4611		ZNF543	-0.503546	ZNF543	-0.422785
SPATS2L	-0.521333	SPATS2L	-1.43961		PEMT	-0.553602	PEMT	-0.550404		TARDBP	-0.472607	TARDBP	-0.420889
PSMB8	-0.692637	PSMB8	-1.43651		RNASET2	0.873956	RNASET2	0.86849		ERI2	-0.578877	ERI2	-0.4075
LRR1	-1.00723	LRR1	-1.43358		CGN	0.995442	CGN	0.989116		KPTN	-0.757323	KPTN	-0.399743
GTSE1	-1.2688	GTSE1	-1.43187		BORA	-0.871275	BORA	-0.865529		U2SURP	-0.46257	U2SURP	-0.397177
ARHGAP31	-0.640781	ARHGAP31	-1.43138		POLA2	-1.04948	POLA2	-1.04241		RPIA	-0.611362	RPIA	-0.391395
COL27A1	-1.13072	COL27A1	-1.42736		WIPI2	0.237812	WIPI2	0.236065		RBM14	-0.604679	RBM14	-0.387857
FUT11	-0.661063	FUT11	-1.42547		CDYL2	2.48958	CDYL2	2.47085		ATP5MF	-0.420691	ATP5MF	-0.384558
TMPO-AS1	-1.15175	TMPO-AS1	-1.42301		MELK	-0.840226	MELK	-0.832441		MAP3K2	-0.429656	MAP3K2	-0.383519
ARHGEF39	-0.772186	ARHGEF39	-1.4226		PHYHIP	1.88531	PHYHIP	1.86665		GNL3	-0.521584	GNL3	-0.382688
BRD1	-0.658831	BRD1	-1.41983		SLC25A27	1.59477	SLC25A27	1.57878		AHCY	-0.531592	AHCY	-0.365904
RAMP1	-0.750192	RAMP1	-1.41629		ARG2	1.96508	ARG2	1.94171		GGA3	-0.38008	GGA3	-0.357945
DNPH1	-0.665162	DNPH1	-1.41253		MAP3K9	1.12537	MAP3K9	1.11073		RPL41	-0.491875	RPL41	-0.352603
nan	-1.19204	nan	-1.41217		MZT1	-0.67237	MZT1	-0.6636		POLR1A	-0.417875	POLR1A	-0.344005
FAM111A	-1.01265	FAM111A	-1.40139		HYKK	2.16677	HYKK	2.13791		CZIB	-0.496376	CZIB	-0.334012
SOCS2-AS1	-0.684581	SOCS2-AS1	-1.39705		NUF2	-0.946987	NUF2	-0.934079		RAD1	-0.364289	RAD1	-0.333122
RRM1	-0.910316	RRM1	-1.39695		GOLGA2P7	1.11872	GOLGA2P7	1.10316		USP16	-0.384766	USP16	-0.326932
KAT2A	-0.924641	KAT2A	-1.39506		UQCC2	-0.769641	UQCC2	-0.758897		C2CD5	-0.364223	C2CD5	-0.317587
LANCL2	-1.10582	LANCL2	-1.39235		CCNA2	-1.27437	CCNA2	-1.25398		EIF5	-0.50347	EIF5	-0.313682
SEPHS1	-1.08338	SEPHS1	-1.3902		PLAG1	1.67734	PLAG1	1.64915		SUMO2	-0.379657	SUMO2	-0.301507
SMO	-0.734883	SMO	-1.38857		ACAT2	-1.84068	ACAT2	-1.80938		ZNF207	-0.312135	ZNF207	-0.290103
ZNF93	-1.28965	ZNF93	-1.38851		IGBP1	0.545846	IGBP1	0.536428		DDX3X	-0.304859	DDX3X	-0.288976
ADM5	-0.811938	ADM5	-1.38633		NECTIN2	0.814193	NECTIN2	0.799855		TSTD2	-0.337831	TSTD2	-0.273142
ANKMY1	-0.869602	ANKMY1	-1.38173		TMEM141	0.768921	TMEM141	0.754862		RBM28	-0.281546	RBM28	-0.257663
BID	-0.589238	BID	-1.38084		AMPD2	0.508316	AMPD2	0.498848		WDR45B	-0.296657	WDR45B	-0.208653
VSIG10	-0.557578	VSIG10	-1.37782		PI4K2B	-0.393982	PI4K2B	-0.386553		CHTF8	-0.296053	CHTF8	-0.200603
FAM53B	-0.597551	FAM53B	-1.37593		FKBP1B	1.05107	FKBP1B	1.03008		RAB5B	-0.208857	RAB5B	-0.197035
CDCA5	-1.29938	CDCA5	-1.37551		PSAP	0.873092	PSAP	0.855622		DNAJA3	-0.262636	DNAJA3	-0.171919
MCM2	-1.02286	MCM2	-1.37149		TMCC2	1.6882	TMCC2	1.65433		EIF4G1	-0.305276	EIF4G1	-0.167516
AKT1S1	-0.664201	AKT1S1	-1.37078		TRAPPC2	0.665871	TRAPPC2	0.652214		TRAF7	0.260881	TRAF7	0.183343
LIN9	-1.06622	LIN9	-1.36953		WDR17	1.20355	WDR17	1.17867		OXLD1	0.302804	OXLD1	0.23867
C5orf34	-1.04345	C5orf34	-1.36924		TIMP1	0.704267	TIMP1	0.688833		TAF7	0.31608	TAF7	0.245872
MMAB	-1.20711	MMAB	-1.36913		CTCF	-0.664627	CTCF	-0.649619		MAPKAPK3	0.719645	MAPKAPK3	0.259529
PPRC1	-0.709212	PPRC1	-1.36844		PRPF39	-0.843181	PRPF39	-0.82384		DNAJB11	0.504772	DNAJB11	0.276822
AHSA2P	-0.700292	AHSA2P	-1.36188		NXPH4	0.954217	NXPH4	0.929651		MKRN1	0.366635	MKRN1	0.291196
BRPF3	-1.08331	BRPF3	-1.36083		CASC3	-0.70184	CASC3	-0.682393		MIEN1	0.324851	MIEN1	0.298607
LRRC37B	-0.845726	LRRC37B	-1.3604		HNRNPK	-0.365157	HNRNPK	-0.354965		ELK1	0.412265	ELK1	0.311846
PLEKHA4	-0.920508	PLEKHA4	-1.35896		PCP4L1	3.44918	PCP4L1	3.35142		HEMK1	0.347155	HEMK1	0.315756
GNB3	-0.942586	GNB3	-1.35806		ZNF414	-0.671633	ZNF414	-0.652258		FBXO8	0.452126	FBXO8	0.322358
MKI67	-1.12155	MKI67	-1.35702		LIPA	1.86918	LIPA	1.8149		CDIPT	0.418399	CDIPT	0.325781
SLC9B2	-0.827031	SLC9B2	-1.35661		SLC35A4	-0.38039	SLC35A4	-0.368878		PAFAH1B2	0.364636	PAFAH1B2	0.337928
LRRC41	-0.747092	LRRC41	-1.35299		UPF1	-0.400789	UPF1	-0.388558		ATG3	0.521098	ATG3	0.346855
MYD88	-0.627487	MYD88	-1.35073		GALNT10	1.1678	GALNT10	1.13105		SEPHS2	0.450815	SEPHS2	0.3574
PRC1	-0.877276	PRC1	-1.34711		SURF6	-0.356541	SURF6	-0.345013		WDR54	0.627417	WDR54	0.358577
CHST3	-0.699626	CHST3	-1.3461		TXNDC16	1.13677	TXNDC16	1.09908		IL17RA	0.443131	IL17RA	0.362096
IGDCC4	-0.713473	IGDCC4	-1.34609		UBR7	-0.56761	UBR7	-0.548657		ZDHHC13	0.447586	ZDHHC13	0.368275
RBMX	-0.870636	RBMX	-1.34468		LAPTM4A	0.636647	LAPTM4A	0.615305		HSP90B2P	0.488025	HSP90B2P	0.376534
CENPO	-1.07948	CENPO	-1.34065		EPC2	-0.745775	EPC2	-0.720258		HSP90B1	0.491227	HSP90B1	0.376967
SUSD1	-1.20554	SUSD1	-1.3392		FANCI	-1.17427	FANCI	-1.13353		TCF20	0.402579	TCF20	0.37789
RAB11B	-0.956609	RAB11B	-1.33884		STAT4	2.44496	STAT4	2.35809		ZNF891	0.473686	ZNF891	0.392211
DDX51	-0.658375	DDX51	-1.33678		DENND1C	3.18118	DENND1C	3.06568		FAHD1	0.460688	FAHD1	0.396851
TCF25	-0.582715	TCF25	-1.33174		PNMA1	-0.467391	PNMA1	-0.450342		CPOX	0.458644	CPOX	0.398363
DTYMK	-1.10092	DTYMK	-1.32496		RBM3	-1.19287	RBM3	-1.14694		FLYWCH1	0.441357	FLYWCH1	0.408786
PBK	-0.740003	PBK	-1.32147		TMC6	1.91467	TMC6	1.84057		ACSF2	0.999735	ACSF2	0.421344
WDR4	-0.859835	WDR4	-1.31918		NBN	-0.60533	NBN	-0.581667		WWP1	0.605345	WWP1	0.425987
VPS35L	-0.650695	VPS35L	-1.31911		KIF4B	-1.01586	KIF4B	-0.976104		MSRB2	0.629313	MSRB2	0.427345
FBXO6	-0.604176	FBXO6	-1.31894		ZNF628	-0.3975	ZNF628	-0.381919		RAD51B	0.468812	RAD51B	0.427965
DHRS4L2	-0.785957	DHRS4L2	-1.31844		KNL1	-0.858716	KNL1	-0.824556		COX10-AS1	0.523588	COX10-AS1	0.429255
PLAAT4	-0.860221	PLAAT4	-1.3178		ZNF91	-0.447403	ZNF91	-0.429593		RGS14	0.766759	RGS14	0.436586
BEND3	-0.838053	BEND3	-1.31669		RAB39B	0.739383	RAB39B	0.709552		RALB	0.504041	RALB	0.437524
nan	-0.855626	nan	-1.31586		EIF4G2	-0.965913	EIF4G2	-0.924305		G3BP1	0.745322	G3BP1	0.444659
TAF9B	-0.902265	TAF9B	-1.30627		BAZ1A	-0.759219	BAZ1A	-0.726317		TMEM179B	0.501564	TMEM179B	0.446235
DIS3L	-0.754552	DIS3L	-1.3051		ANKZF1	0.644958	ANKZF1	0.616771		PLCD3	0.745734	PLCD3	0.449229
MRPL11	-0.7086	MRPL11	-1.3033		SURF1	0.402949	SURF1	0.38481		ECE2	0.924683	ECE2	0.451889
TMEM147-AS1	-0.64466	TMEM147-AS1	-1.29449		TRA2A	-0.983382	TRA2A	-0.93894		USP35	0.532498	USP35	0.454019
WDR76	-0.767605	WDR76	-1.2915		PBXIP1	1.68162	PBXIP1	1.60519		DGKA	1.08368	DGKA	0.463209
C12orf57	-0.626964	C12orf57	-1.29105		LINC-PINT	0.901964	LINC-PINT	0.860705		NAMPT	1.03696	NAMPT	0.468622
TOR1A	-0.589806	TOR1A	-1.29061		ATP6V1H	0.637211	ATP6V1H	0.608028		PELI3	1.07921	PELI3	0.471581
nan	-1.06002	nan	-1.28999		ZNF738	-0.977313	ZNF738	-0.929696		MDH1	0.533181	MDH1	0.478459
DTL	-1.16953	DTL	-1.28736		ORMDL2	0.756692	ORMDL2	0.719588		SMUG1	0.592093	SMUG1	0.482567
KIF18B	-1.21129	KIF18B	-1.28616		nan	-0.50771	nan	-0.482329		INO80B	0.778642	INO80B	0.489267
NUCKS1	-0.863458	NUCKS1	-1.28591							UVRAG	0.661382	UVRAG	0.500955
VPS52	-0.885343	VPS52	-1.28376							TECPR1	0.5443	TECPR1	0.502385
CARD8-AS1	-0.879202	CARD8-AS1	-1.28305							PPFIA3	0.794468	PPFIA3	0.504782
SMG9	-0.990011	SMG9	-1.27955							AUH	0.540295	AUH	0.506118
SFMBT1	-0.991273	SFMBT1	-1.27606							AP2S1	0.563037	AP2S1	0.511545
PRELID3A	-0.909102	PRELID3A	-1.27522							UMAD1	0.551814	UMAD1	0.520145
ZNF254	-0.840273	ZNF254	-1.27498							GALT	0.925015	GALT	0.525163
KEAP1	-1.13815	KEAP1	-1.27303							DTX2	0.589584	DTX2	0.529624
NOTCH4	-0.694113	NOTCH4	-1.27204							PIGQ	0.585789	PIGQ	0.537085
QTRT1	-0.845869	QTRT1	-1.26691							TRIQK	0.935265	TRIQK	0.54223
MROH8	-0.810644	MROH8	-1.25929							WDR44	0.763721	WDR44	0.547413
ATL1	-0.563567	ATL1	-1.25727							KLHL17	0.591144	KLHL17	0.548838
DZIP1L	-0.898561	DZIP1L	-1.25242							ACADVL	0.811371	ACADVL	0.548982
ZXDB	-0.794247	ZXDB	-1.25088							LINC02210	0.791642	LINC02210	0.553757
AFG3L1P	-0.89754	AFG3L1P	-1.24943							MROH1	0.750292	MROH1	0.557307
SRRM2	-0.796592	SRRM2	-1.24808							AKR1B1	0.624443	AKR1B1	0.558258
ZNF660	-1.02169	ZNF660	-1.24524							C4orf33	1.13137	C4orf33	0.560306
TFDP1	-0.738337	TFDP1	-1.24512							SLC25A5-AS1	0.65631	SLC25A5-AS1	0.565488
CCNB1	-0.954606	CCNB1	-1.24492							SAMHD1	0.644763	SAMHD1	0.574541
TMPO	-0.969762	TMPO	-1.24417							THEM6	0.654746	THEM6	0.574616
NDST1	-0.532899	NDST1	-1.24411							FAM131A	0.693286	FAM131A	0.577616
DDX39A	-0.570922	DDX39A	-1.24343							MADD	0.628876	MADD	0.577955
GBAP1	-0.895158	GBAP1	-1.24184							LRCH2	0.969158	LRCH2	0.597597
ALDH16A1	-0.856148	ALDH16A1	-1.24174							SLC30A4	0.816988	SLC30A4	0.598623
SPINDOC	-0.899784	SPINDOC	-1.24062							YPEL5	0.644815	YPEL5	0.601456
TOPBP1	-0.881654	TOPBP1	-1.23922							CHMP1B	0.674321	CHMP1B	0.602129
PCBD2	-1.06998	PCBD2	-1.23857							CHIC2	0.673176	CHIC2	0.604058
E2F8	-0.94311	E2F8	-1.23515							NTPCR	0.773742	NTPCR	0.614111
PCNT	-1.12977	PCNT	-1.23397							KYAT1	0.744395	KYAT1	0.617321
SMARCB1	-0.814476	SMARCB1	-1.2324							MINCR	0.697569	MINCR	0.618301
CDCA3	-0.911237	CDCA3	-1.23089							AXIN2	0.730456	AXIN2	0.618359
TELO2	-1.00224	TELO2	-1.22973							PRCP	0.735148	PRCP	0.623057
POLD3	-0.734184	POLD3	-1.22762							ADGRL1	1.02877	ADGRL1	0.635871
HASPIN	-1.02584	HASPIN	-1.22728							SPATA2L	0.696746	SPATA2L	0.636915
CENPK	-1.10985	CENPK	-1.22393							POLR3GL	0.696915	POLR3GL	0.638624
ZNF107	-1.08075	ZNF107	-1.22232							RITA1	0.719366	RITA1	0.641263
INO80D	-0.616226	INO80D	-1.22038							INSIG2	0.994889	INSIG2	0.649953
POLE2	-1.01899	POLE2	-1.21915							CRYL1	0.935492	CRYL1	0.65053
GINS3	-0.922581	GINS3	-1.2186							GRAMD2B	0.868962	GRAMD2B	0.65253
ITPA	-0.757691	ITPA	-1.21854							KIFC2	0.970024	KIFC2	0.653886
MED24	-0.552076	MED24	-1.21505							CPEB3	1.43083	CPEB3	0.656498
BIRC5	-0.965109	BIRC5	-1.21487							DHRS7	0.95361	DHRS7	0.659317
TLK1	-0.526859	TLK1	-1.2144							JUNB	0.847186	JUNB	0.66904
SRSF7	-0.811805	SRSF7	-1.21368							LRBA	0.848625	LRBA	0.672274
TMEM80	-0.51827	TMEM80	-1.21231							NEO1	1.0384	NEO1	0.672693
MZT2B	-0.862011	MZT2B	-1.21221							nan	0.798414	nan	0.675131
MCM4	-1.15138	MCM4	-1.21039							STARD10	1.01871	STARD10	0.675977
CUL1	-0.455774	CUL1	-1.20717							SGSM3	0.794916	SGSM3	0.677087
SENP6	-0.573872	SENP6	-1.207							MIR100HG	0.808532	MIR100HG	0.68477
FDX2	-0.732498	FDX2	-1.20685							SPAG8	0.824999	SPAG8	0.689805
TPX2	-0.850169	TPX2	-1.20494							VPS13A	0.940362	VPS13A	0.692657
SLC5A6	-1.02011	SLC5A6	-1.20439							nan	1.04902	nan	0.707887
ZNF43	-0.957062	ZNF43	-1.20434							ARHGAP45	1.52163	ARHGAP45	0.712474
QRICH2	-1.06145	QRICH2	-1.20312							SLC48A1	0.839389	SLC48A1	0.713756
DHRS4	-0.902977	DHRS4	-1.19832							KCNAB2	1.1584	KCNAB2	0.725187
TMED1	-0.816573	TMED1	-1.1983							C11orf71	0.879155	C11orf71	0.72579
TK2	-0.628152	TK2	-1.19678							PRRT1	1.03285	PRRT1	0.738578
HCFC1	-0.914795	HCFC1	-1.19578							PRRT3	1.27472	PRRT3	0.746218
CHRAC1	-0.764045	CHRAC1	-1.19482							HEXB	0.792108	HEXB	0.748526
CHAF1A	-1.00854	CHAF1A	-1.19458							PPIP5K1	1.38447	PPIP5K1	0.749556
ATXN7L2	-1.07735	ATXN7L2	-1.19454							STN1	0.837322	STN1	0.750278
LIG1	-1.04563	LIG1	-1.19334							SLC46A3	1.82732	SLC46A3	0.75047
CHEK1	-0.956857	CHEK1	-1.19322							BBC3	0.921743	BBC3	0.761003
NDC80	-1.02062	NDC80	-1.19293							SMIM30	0.978165	SMIM30	0.764105
RHBDD3	-0.562374	RHBDD3	-1.19276							SNTA1	0.813576	SNTA1	0.765733
AP4S1	-0.401836	AP4S1	-1.18635							B3GNT2	0.961256	B3GNT2	0.766689
SASS6	-0.815637	SASS6	-1.18608							KIFAP3	1.0134	KIFAP3	0.770001
PLK1	-1.03184	PLK1	-1.18507							MAP1B	0.91419	MAP1B	0.774942
RAN	-0.631463	RAN	-1.18005							KIAA0895	1.0359	KIAA0895	0.780221
DOCK7	-0.427244	DOCK7	-1.17991							SLC29A2	0.911801	SLC29A2	0.786274
PCGF6	-0.915851	PCGF6	-1.17835							TIPARP	0.845337	TIPARP	0.794211
FAM217B	-0.842319	FAM217B	-1.17757							TMEM63B	0.844829	TMEM63B	0.795143
ITFG2	-0.873585	ITFG2	-1.17694							STXBP1	0.99193	STXBP1	0.797235
DENND2A	-0.858096	DENND2A	-1.17458							SLC9A5	1.05425	SLC9A5	0.800688
TMEM62	-0.567366	TMEM62	-1.17429							SLC9A7	0.966319	SLC9A7	0.810419
ARSB	-1.08803	ARSB	-1.17307							ZDHHC23	0.906849	ZDHHC23	0.8114
SPC24	-0.843066	SPC24	-1.17077							nan	1.08227	nan	0.815661
NSD2	-0.754257	NSD2	-1.16717							TRPM4	1.05176	TRPM4	0.817496
MRPL9	-0.763854	MRPL9	-1.16441							CTSB	0.972548	CTSB	0.821469
PRR4	-0.655639	PRR4	-1.16291							PRPF40B	0.992338	PRPF40B	0.826648
PBX2	-0.538722	PBX2	-1.15951							SLC12A5	0.976899	SLC12A5	0.828422
GINS1	-0.990034	GINS1	-1.15932							MISP3	1.58169	MISP3	0.832588
UNG	-0.745326	UNG	-1.1569							KBTBD3	1.1444	KBTBD3	0.834595
FBXO5	-1.05578	FBXO5	-1.1569							CCPG1	0.992242	CCPG1	0.836475
IQCH-AS1	-1.03192	IQCH-AS1	-1.15626							CTC1	1.0008	CTC1	0.858471
ZNF219	-0.451489	ZNF219	-1.15215							HLA-E	1.06127	HLA-E	0.86494
HIRIP3	-0.976325	HIRIP3	-1.15093							MIR3681HG	1.12633	MIR3681HG	0.87104
nan	-1.06729	nan	-1.15011							TMEM35A	1.5006	TMEM35A	0.874097
LMNB2	-0.791193	LMNB2	-1.1501							IQSEC2	1.26439	IQSEC2	0.874269
CNP	-0.679276	CNP	-1.14802							ARL4D	0.950539	ARL4D	0.875736
MIX23	-0.624718	MIX23	-1.14796							NOTUM	3.52731	NOTUM	0.877175
CBR3	-0.638416	CBR3	-1.14669							ZFYVE28	1.03542	ZFYVE28	0.877351
nan	-0.887696	nan	-1.14495							TPP1	1.0261	TPP1	0.877713
ZNF512B	-0.640731	ZNF512B	-1.14356							CDHR3	0.954188	CDHR3	0.879347
PRR12	-0.665289	PRR12	-1.14158							MYL12B	0.988133	MYL12B	0.88023
RNH1	-0.687242	RNH1	-1.14089							PLS1	2.31112	PLS1	0.896336
ZNF689	-0.704873	ZNF689	-1.13771							MAFK	1.05018	MAFK	0.898374
UGDH	-0.587828	UGDH	-1.13718							VAT1	1.00202	VAT1	0.910717
GABPB2	-0.781242	GABPB2	-1.13511							JMJD1C-AS1	1.17331	JMJD1C-AS1	0.911543
SPAG7	-0.824015	SPAG7	-1.13432							NR1D1	1.10111	NR1D1	0.929794
SETD1B	-0.757295	SETD1B	-1.13428							PINK1	1.04164	PINK1	0.948431
ZBTB1	-0.570092	ZBTB1	-1.13264							CCDC28A	1.15884	CCDC28A	0.950541
NUP85	-0.781218	NUP85	-1.13252							ENPP4	1.23674	ENPP4	0.967621
SFXN4	-0.522068	SFXN4	-1.13067							RAB26	2.07906	RAB26	0.974237
TMEM79	-0.803763	TMEM79	-1.13044							MXI1	1.25656	MXI1	0.979844
TP53I3	-0.886122	TP53I3	-1.12926							MITF	1.11141	MITF	0.98255
C8orf82	-0.858388	C8orf82	-1.12762							SCPEP1	1.67202	SCPEP1	0.982954
COMMD7	-0.69111	COMMD7	-1.12662							TDRKH	1.08053	TDRKH	0.990095
STK36	-0.859322	STK36	-1.12569							LRFN1	1.21502	LRFN1	0.99402
PKMYT1	-0.809917	PKMYT1	-1.12549							MADCAM1	1.18441	MADCAM1	0.999384
CMPK1	-0.629177	CMPK1	-1.11957							MFSD3	1.11455	MFSD3	1.00969
RBX1	-0.636499	RBX1	-1.11718							ITGA6	1.19698	ITGA6	1.01029
RNF166	-0.497406	RNF166	-1.11505							MIR600HG	1.08743	MIR600HG	1.01189
BRD9	-0.78901	BRD9	-1.1143							FBXL2	1.39317	FBXL2	1.01434
L3MBTL2	-0.651784	L3MBTL2	-1.11371							RCN3	1.59677	RCN3	1.02648
KAT7	-0.522991	KAT7	-1.11047							ADAM11	1.12809	ADAM11	1.03635
MESP1	-0.762815	MESP1	-1.10963							ATP23	1.21818	ATP23	1.03788
TRMU	-0.655196	TRMU	-1.10934							ACBD4	1.46116	ACBD4	1.03937
ADCY3	-0.533215	ADCY3	-1.10896							SLC22A18	1.4385	SLC22A18	1.04121
HDAC7	-0.45655	HDAC7	-1.10719							PPL	1.28054	PPL	1.04218
CAPN1	-0.338904	CAPN1	-1.10679							SDAD1P1	1.17723	SDAD1P1	1.04668
MSL1	-0.637292	MSL1	-1.10595							MAOA	1.36336	MAOA	1.04944
ATAD5	-0.992379	ATAD5	-1.10571							ATOX1	1.61088	ATOX1	1.0583
APOBEC3B	-0.895676	APOBEC3B	-1.10354							DUSP19	1.17293	DUSP19	1.06217
CDCA8	-0.930041	CDCA8	-1.10353							CDON	1.47721	CDON	1.06243
VPS36	-0.64292	VPS36	-1.10323							ATP8B3	2.72009	ATP8B3	1.06387
KIF23	-1.0095	KIF23	-1.10304							CHP1P2	1.13175	CHP1P2	1.06955
SLF2	-0.703424	SLF2	-1.09988							EPOR	1.60163	EPOR	1.06987
PLEKHA2	-0.331282	PLEKHA2	-1.09974							GMPR	1.31175	GMPR	1.07044
IQCC	-0.651178	IQCC	-1.09861							ABHD6	1.29141	ABHD6	1.0816
DNAJC9	-0.750553	DNAJC9	-1.0983							WNK4	1.47982	WNK4	1.08543
PPP1R3E	-0.723959	PPP1R3E	-1.09801							TGFB2	1.55351	TGFB2	1.09108
DCPS	-0.797357	DCPS	-1.09679							GIPR	3.19073	GIPR	1.10032
EIF2AK2	-0.387599	EIF2AK2	-1.0965							ARHGAP30	1.37868	ARHGAP30	1.10637
VAV2	-0.416242	VAV2	-1.09553							WNT2B	1.26225	WNT2B	1.10935
CCDC137	-0.671259	CCDC137	-1.0955							TUBA4A	1.38789	TUBA4A	1.11149
WSB2	-0.618867	WSB2	-1.09481							ERC2	1.46165	ERC2	1.11285
TSC2	-0.57167	TSC2	-1.09431							MIRLET7BHG	1.32233	MIRLET7BHG	1.11546
DTX3	-0.364543	DTX3	-1.09337							TTBK1	1.43042	TTBK1	1.12291
RANGRF	-0.575946	RANGRF	-1.09002							SH3BGR	1.21553	SH3BGR	1.13304
SENP1	-0.646194	SENP1	-1.08931							SLC7A7	1.78431	SLC7A7	1.14899
EXOSC8	-0.730765	EXOSC8	-1.08872							FAM43B	1.41809	FAM43B	1.15582
PTPRJ	-0.413301	PTPRJ	-1.0881							VDR	2.37818	VDR	1.1576
CREBBP	-0.902115	CREBBP	-1.08806							DLEU1	1.46978	DLEU1	1.16593
NR2C2AP	-0.83065	NR2C2AP	-1.08803							INAFM1	1.61845	INAFM1	1.16732
MCPH1	-0.668206	MCPH1	-1.08753							ELL2	1.30078	ELL2	1.17832
RABL6	-0.641011	RABL6	-1.08728							TBC1D8B	1.33909	TBC1D8B	1.17906
GFER	-0.73042	GFER	-1.08579							FUCA1	1.36021	FUCA1	1.20807
SUMO3	-0.620379	SUMO3	-1.08269							NFE2L3	1.6623	NFE2L3	1.21015
ARID1B	-0.588226	ARID1B	-1.08146							IKZF2	2.31933	IKZF2	1.22038
MCM3	-0.794533	MCM3	-1.08003							SNAP25	1.85589	SNAP25	1.24418
EXOSC10	-0.697291	EXOSC10	-1.07903							SLC7A8	1.42716	SLC7A8	1.24609
SKP2	-0.77249	SKP2	-1.07464							GUCY1B1	2.1712	GUCY1B1	1.2513
RANBP1	-0.603681	RANBP1	-1.07364							CAPS2	1.60303	CAPS2	1.27381
CENPL	-0.913238	CENPL	-1.07335							STX7	1.35894	STX7	1.28104
METTL1	-0.47991	METTL1	-1.07116							GXYLT2	1.35381	GXYLT2	1.2847
ABCA11P	-0.678932	ABCA11P	-1.07082							HOXB13	1.6046	HOXB13	1.2858
EIF2D	-0.638429	EIF2D	-1.06807							EML2	1.50469	EML2	1.29697
RNASEH1-AS1	-0.551991	RNASEH1-AS1	-1.06652							MAST1	1.45099	MAST1	1.3062
nan	-0.86455	nan	-1.06302							TMEM63C	3.03602	TMEM63C	1.31389
ZNF282	-0.430545	ZNF282	-1.06216							ACKR2	2.02239	ACKR2	1.33562
SRSF2	-0.944014	SRSF2	-1.05824							ITGAX	1.7265	ITGAX	1.33736
PIDD1	-0.717822	PIDD1	-1.05721							LINC00551	1.498	LINC00551	1.33903
UNK	-0.647881	UNK	-1.05631							RTN2	1.59053	RTN2	1.34164
TIA1	-0.638507	TIA1	-1.0557							FXYD1	2.25588	FXYD1	1.36122
PTBP2	-0.512146	PTBP2	-1.05509							KREMEN2	2.38504	KREMEN2	1.36242
FEN1	-0.738669	FEN1	-1.05479							TMEM130	1.63953	TMEM130	1.37002
FAM136A	-0.514726	FAM136A	-1.05464							SLITRK5	2.62125	SLITRK5	1.37431
MBD3	-0.894097	MBD3	-1.04968							AIFM3	2.11405	AIFM3	1.37691
MCM6	-0.695242	MCM6	-1.04921							RUNDC3A	1.70898	RUNDC3A	1.38637
RHNO1	-0.66494	RHNO1	-1.0491							nan	1.85636	nan	1.38684
KDM2B	-0.667631	KDM2B	-1.04909							CRLF1	1.65287	CRLF1	1.39539
ZNF649	-0.600375	ZNF649	-1.0484							TCP11L2	1.5496	TCP11L2	1.40426
AIP	-0.519919	AIP	-1.04724							GLRX	1.57807	GLRX	1.41048
MXD3	-0.86359	MXD3	-1.04724							C4orf54	1.69623	C4orf54	1.41514
nan	-0.468207	nan	-1.04588							TMEM59L	1.71783	TMEM59L	1.43047
RNPEPL1	-0.435685	RNPEPL1	-1.04435							PAQR5	2.85276	PAQR5	1.43192
SLC7A6	-0.67624	SLC7A6	-1.04393							RAET1G	2.82794	RAET1G	1.46077
NCAPH2	-0.700737	NCAPH2	-1.04246							SNCB	3.21219	SNCB	1.46159
TMEM18	-0.790034	TMEM18	-1.04082							IQCD	2.05372	IQCD	1.4651
KAT6B	-0.694121	KAT6B	-1.0408							ANKRD29	2.00189	ANKRD29	1.46678
YAP1	-0.540837	YAP1	-1.04045							PCLO	1.75496	PCLO	1.46722
FANCG	-0.786306	FANCG	-1.04038							ATP8A1	2.1315	ATP8A1	1.47142
CENPF	-0.684204	CENPF	-1.03937							FBXO16	1.64346	FBXO16	1.47162
DXO	-0.419891	DXO	-1.03897							FMO4	1.56647	FMO4	1.47592
GEMIN4	-0.724364	GEMIN4	-1.03873							MT1G	1.80352	MT1G	1.47916
YJU2	-0.772473	YJU2	-1.03659							JPH3	1.73801	JPH3	1.4804
FIZ1	-0.780442	FIZ1	-1.03603							ACSM3	2.17745	ACSM3	1.48479
NDUFAF6	-0.646434	NDUFAF6	-1.03551							OTULINL	1.79348	OTULINL	1.48986
ZNF33A	-0.818953	ZNF33A	-1.03503							NUDT7	1.64869	NUDT7	1.49558
CAD	-0.656338	CAD	-1.03394							IGF2	2.14205	IGF2	1.49875
HNRNPL	-0.560845	HNRNPL	-1.03327							EML6	1.83102	EML6	1.50211
SUV39H2	-0.784894	SUV39H2	-1.03266							SLC7A3	2.56843	SLC7A3	1.5089
CPSF7	-0.709695	CPSF7	-1.02936							BEX2	1.70104	BEX2	1.51336
ZNF614	-0.572042	ZNF614	-1.0293							TSPAN13	1.63665	TSPAN13	1.51855
KPNB1	-0.640926	KPNB1	-1.02878							CHRM4	2.37311	CHRM4	1.52196
FNBP4	-0.612162	FNBP4	-1.02803							PAK5	3.4083	PAK5	1.53182
SLC16A1-AS1	-0.808775	SLC16A1-AS1	-1.02732							KCNC3	2.18455	KCNC3	1.53438
PPP1R14B	-0.425557	PPP1R14B	-1.02517							IGSF1	2.76046	IGSF1	1.53882
TRIM65	-0.372917	TRIM65	-1.02272							CARMIL2	2.38233	CARMIL2	1.54074
ZNF142	-0.661999	ZNF142	-1.02235							HPSE	2.08983	HPSE	1.5452
TM9SF1	-0.728885	TM9SF1	-1.02189							SYPL2	2.50729	SYPL2	1.54879
LY6G5B	-0.699834	LY6G5B	-1.02176							CELF5	1.77861	CELF5	1.55073
CYTH2	-0.895017	CYTH2	-1.01808							ZCWPW2	1.71624	ZCWPW2	1.55562
nan	-0.84068	nan	-1.018							IL21R	2.82562	IL21R	1.55609
TRIOBP	-0.55736	TRIOBP	-1.01709							CNN1	2.29536	CNN1	1.59161
nan	-0.549673	nan	-1.01685							LMOD1	2.65268	LMOD1	1.59611
C1orf174	-0.553937	C1orf174	-1.01566							PACSIN1	2.04511	PACSIN1	1.6034
RPRD2	-0.529239	RPRD2	-1.0153							TNNI3	4.58828	TNNI3	1.60748
GMEB2	-0.640252	GMEB2	-1.01407							PPM1N	2.04128	PPM1N	1.62193
PRR7	-0.451304	PRR7	-1.01376							FRK	1.76515	FRK	1.63181
GPATCH4	-0.773745	GPATCH4	-1.01369							IFIT1	1.92191	IFIT1	1.64277
ZGRF1	-0.885798	ZGRF1	-1.01341							NMRK1	2.00715	NMRK1	1.64474
MTX1	-0.503983	MTX1	-1.01211							IGSF9	2.49942	IGSF9	1.65984
HSF2BP	-0.857753	HSF2BP	-1.01124							GALR2	2.11229	GALR2	1.66262
KIF22	-0.907831	KIF22	-1.00978							GAS1RR	2.01799	GAS1RR	1.67138
MIF4GD-DT	-0.487014	MIF4GD-DT	-1.00906							MAK	1.79963	MAK	1.70316
ZBTB12	-0.642997	ZBTB12	-1.00653							GRAMD1C	2.01215	GRAMD1C	1.7109
MTBP	-0.868843	MTBP	-1.00494							MORN5	3.25493	MORN5	1.71325
UHRF1BP1	-0.399548	UHRF1BP1	-1.00474							ENPP5	2.31653	ENPP5	1.71871
ARMC6	-0.761466	ARMC6	-1.00473							CYP19A1	1.86638	CYP19A1	1.75414
HNRNPH1	-0.744743	HNRNPH1	-1.00426							CHGB	2.44716	CHGB	1.75646
IRF9	-0.697649	IRF9	-1.00418							CCNB3	2.28119	CCNB3	1.76304
P3H3	-0.644967	P3H3	-1.0038							PRKCB	2.01558	PRKCB	1.77447
HNRNPUL1	-0.549938	HNRNPUL1	-1.00369							LGI3	2.02564	LGI3	1.80134
DENND4B	-0.342291	DENND4B	-1.00284							NEFH	3.10713	NEFH	1.81467
THOP1	-0.641987	THOP1	-1.00196							NRSN1	2.04549	NRSN1	1.85202
SCCPDH	-0.721458	SCCPDH	-1.001							ELOVL3	3.84784	ELOVL3	1.85274
CAPN15	-0.580344	CAPN15	-1.00084							DAPL1	4.26729	DAPL1	1.86336
PSMC3	-0.648261	PSMC3	-0.997372							C7orf57	2.03505	C7orf57	1.88709
MED22	-0.497431	MED22	-0.997276							AK7	2.11233	AK7	1.91671
DDX11	-0.642269	DDX11	-0.996471							GPR160	3.2024	GPR160	1.92403
SMC2	-0.779442	SMC2	-0.995842							IFI30	2.33566	IFI30	1.92961
ARHGAP11A	-0.913471	ARHGAP11A	-0.994609							CFD	2.86482	CFD	1.92974
SLC2A4RG	-0.4668	SLC2A4RG	-0.99434							PPP1R1A	2.24728	PPP1R1A	1.95271
TPGS1	-0.675886	TPGS1	-0.99327							ATP1A3	2.98613	ATP1A3	1.95416
DONSON	-0.838336	DONSON	-0.992798							GPR4	5.77256	GPR4	1.95518
TOP2A	-0.872348	TOP2A	-0.991108							CFAP74	3.03121	CFAP74	1.96585
INTS3	-0.397274	INTS3	-0.990921							GABRD	2.84587	GABRD	1.96937
MTA1	-0.425329	MTA1	-0.989652							WNT10A	2.57664	WNT10A	1.97593
CTPS2	-0.590236	CTPS2	-0.988697							LINC02458	2.7096	LINC02458	1.9766
MAN2A2	-0.661082	MAN2A2	-0.988242							ULBP2	2.18022	ULBP2	2.02314
ST7L	-0.479147	ST7L	-0.985515							EFNA3	2.89618	EFNA3	2.04202
CCDC43	-0.513406	CCDC43	-0.985297							CYP1A1	2.25441	CYP1A1	2.04922
BCL7C	-0.888384	BCL7C	-0.98468							AQP3	2.34024	AQP3	2.05359
INPP5E	-0.473612	INPP5E	-0.984307							DHRS2	3.89583	DHRS2	2.05438
DPH7	-0.704167	DPH7	-0.983578							UGT3A2	4.3062	UGT3A2	2.06279
NASP	-0.674836	NASP	-0.983434							NTRK1	2.58512	NTRK1	2.10051
NME6	-0.767706	NME6	-0.982821							FGFR4	3.07942	FGFR4	2.12324
MAZ	-0.53788	MAZ	-0.982711							LINC02724	2.56349	LINC02724	2.16274
PPIF	-0.402202	PPIF	-0.981857							OASL	2.52561	OASL	2.20368
EME2	-0.577016	EME2	-0.981526							TTC9B	3.59915	TTC9B	2.209
MCM9	-0.846365	MCM9	-0.979228							RASD2	2.53666	RASD2	2.21372
C22orf39	-0.633746	C22orf39	-0.978945							TEX45	2.39699	TEX45	2.24987
RASSF1	-0.76275	RASSF1	-0.978131							ABCG4	2.97546	ABCG4	2.27389
AKAP8	-0.543304	AKAP8	-0.976303							MYO1D	3.33866	MYO1D	2.28402
RAVER1	-0.718171	RAVER1	-0.975905							PDZD7	2.87717	PDZD7	2.35497
PSMB6	-0.534228	PSMB6	-0.975388							COX6B2	2.76432	COX6B2	2.37241
PHLPP2	-0.839615	PHLPP2	-0.973852							PLCL1	2.89541	PLCL1	2.42794
TMEM39B	-0.636588	TMEM39B	-0.973301							PRSS3	3.61794	PRSS3	2.44176
DEK	-0.603923	DEK	-0.973019							TMEM270	3.32553	TMEM270	2.47338
SRSF1	-0.650672	SRSF1	-0.972006							GPR85	3.39477	GPR85	2.48305
HNRNPM	-0.867779	HNRNPM	-0.970095							KCNH6	2.86113	KCNH6	2.58424
ASPM	-0.780429	ASPM	-0.969122							KCNN1	2.79803	KCNN1	2.65446
SET	-0.767547	SET	-0.96877							PMEL	3.05121	PMEL	2.67072
NUP50	-0.671078	NUP50	-0.967611							CCDC110	2.94987	CCDC110	2.68473
SLC19A1	-0.546901	SLC19A1	-0.967124							CCM2L	3.33998	CCM2L	2.72484
ATP6V0E2-AS1	-0.896245	ATP6V0E2-AS1	-0.964608							SLC2A4	3.14774	SLC2A4	2.7557
PEF1	-0.50546	PEF1	-0.962718							REPS2	2.96542	REPS2	2.76024
ZNF726	-0.88847	ZNF726	-0.962363							PAIP2B	3.1425	PAIP2B	2.76363
PCNA	-0.891996	PCNA	-0.961656							HES7	4.16889	HES7	2.79029
AURKB	-0.82306	AURKB	-0.960206							GRIN3B	3.56373	GRIN3B	2.81401
CTPS1	-0.776292	CTPS1	-0.959349							SLC17A7	5.2142	SLC17A7	2.98037
JPT2	-0.697277	JPT2	-0.95898							DNAAF3	4.06228	DNAAF3	2.98614
INKA2	-0.882856	INKA2	-0.957563							SMIM24	3.59757	SMIM24	3.20597
ATXN2L	-0.586952	ATXN2L	-0.956846							PITX3	3.94884	PITX3	3.26886
ZNF721	-0.471529	ZNF721	-0.954874							SLC8A2	3.9008	SLC8A2	3.40857
LSM7	-0.492375	LSM7	-0.954681							RTBDN	5.26703	RTBDN	3.55803
FASN	-0.661975	FASN	-0.953318							RGS9	4.1274	RGS9	3.61597
KIF2C	-0.881349	KIF2C	-0.953254							CD40	4.17774	CD40	3.7088
PHLDB1	-0.376156	PHLDB1	-0.94829
AP5S1	-0.611115	AP5S1	-0.948118
DNAJB12	-0.81624	DNAJB12	-0.947338
CENPBD1	-0.730915	CENPBD1	-0.947002
CRTC3	-0.579457	CRTC3	-0.946148
PYM1	-0.621787	PYM1	-0.943664
INPPL1	-0.49668	INPPL1	-0.943481
ACIN1	-0.710448	ACIN1	-0.943222
RAD51D	-0.46243	RAD51D	-0.942039
ZNF853	-0.505141	ZNF853	-0.941279
TMEM87A	-0.769737	TMEM87A	-0.940051
PGM1	-0.436027	PGM1	-0.939054
SMC4	-0.703153	SMC4	-0.938274
MRTO4	-0.678146	MRTO4	-0.934221
MRPS26	-0.539941	MRPS26	-0.933234
NFATC2IP	-0.606974	NFATC2IP	-0.933171
nan	-0.753176	nan	-0.932686
COMMD4	-0.754329	COMMD4	-0.929924
ATF1	-0.535697	ATF1	-0.929611
E2F7	-0.594879	E2F7	-0.929538
NUP188	-0.681827	NUP188	-0.928995
NEMP1	-0.735011	NEMP1	-0.928319
ASPSCR1	-0.672312	ASPSCR1	-0.927867
TGFBRAP1	-0.295679	TGFBRAP1	-0.926693
STAG2	-0.516045	STAG2	-0.926125
TBC1D9B	-0.474286	TBC1D9B	-0.92482
RACGAP1	-0.645308	RACGAP1	-0.923138
nan	-0.750593	nan	-0.923138
RNF138	-0.458285	RNF138	-0.922163
SPOUT1	-0.627111	SPOUT1	-0.919739
AKT2	-0.592761	AKT2	-0.918204
TCHP	-0.619686	TCHP	-0.91746
NFKBIA	-0.86558	NFKBIA	-0.917336
KAT2B	-0.5361	KAT2B	-0.91627
YARS2	-0.54745	YARS2	-0.916169
BARD1	-0.583335	BARD1	-0.915007
PFAS	-0.502662	PFAS	-0.914717
RBL1	-0.836916	RBL1	-0.914428
KIFC1	-0.74618	KIFC1	-0.912113
TACO1	-0.467634	TACO1	-0.911922
SEPTIN8	-0.391866	SEPTIN8	-0.910387
DEAF1	-0.740008	DEAF1	-0.910071
GLYCTK	-0.782199	GLYCTK	-0.90893
ZNF534	-0.698351	ZNF534	-0.908171
CTU2	-0.486469	CTU2	-0.907646
SSRP1	-0.585947	SSRP1	-0.905946
COIL	-0.563202	COIL	-0.90484
HMGXB4	-0.746541	HMGXB4	-0.901659
CBFB	-0.393731	CBFB	-0.901233
IQCB1	-0.642845	IQCB1	-0.899987
EMG1	-0.523826	EMG1	-0.898664
WDR74	-0.403253	WDR74	-0.897318
CBX5	-0.652363	CBX5	-0.896302
SETSIP	-0.683493	SETSIP	-0.895308
FDPS	-0.612769	FDPS	-0.894999
MIS18BP1	-0.66874	MIS18BP1	-0.894529
ATAD3B	-0.658835	ATAD3B	-0.894197
PANK4	-0.497755	PANK4	-0.893839
NOTCH1	-0.519681	NOTCH1	-0.892105
CIZ1	-0.787653	CIZ1	-0.891841
TOR1AIP1	-0.523386	TOR1AIP1	-0.891316
ECI1	-0.432481	ECI1	-0.890369
ZNF76	-0.675208	ZNF76	-0.88916
UTP20	-0.630863	UTP20	-0.88862
ANP32E	-0.50056	ANP32E	-0.888378
TMEM143	-0.467621	TMEM143	-0.888178
GPI	-0.428785	GPI	-0.888128
KANSL2	-0.636023	KANSL2	-0.887891
TMEM234	-0.484258	TMEM234	-0.885657
TSSC4	-0.537772	TSSC4	-0.885302
SMARCC2	-0.3366	SMARCC2	-0.885067
HNRNPH3	-0.432191	HNRNPH3	-0.88373
SLC35D1	-0.688231	SLC35D1	-0.882142
NSUN4	-0.54676	NSUN4	-0.881842
MIS18A	-0.80316	MIS18A	-0.881473
SRSF3	-0.627465	SRSF3	-0.880771
BUD13	-0.724236	BUD13	-0.879854
ARFGAP2	-0.602074	ARFGAP2	-0.879802
PWP2	-0.473913	PWP2	-0.876692
TOP3A	-0.597917	TOP3A	-0.876325
SNHG7	-0.805258	SNHG7	-0.876132
SRM	-0.804612	SRM	-0.876092
MED16	-0.641424	MED16	-0.87608
ELMOD3	-0.817073	ELMOD3	-0.874748
KIAA0753	-0.51964	KIAA0753	-0.873889
HAUS2	-0.642926	HAUS2	-0.873743
MLST8	-0.426345	MLST8	-0.873104
MYBBP1A	-0.456644	MYBBP1A	-0.871784
SMG5	-0.681838	SMG5	-0.871401
SNRPD1	-0.456443	SNRPD1	-0.87039
TUBB	-0.815783	TUBB	-0.870091
LAS1L	-0.600368	LAS1L	-0.869921
CSE1L	-0.665803	CSE1L	-0.869417
TMEM254	-0.671856	TMEM254	-0.868312
PSMB5	-0.569196	PSMB5	-0.868019
DCLRE1A	-0.417107	DCLRE1A	-0.867326
TMEM94	-0.454873	TMEM94	-0.867286
RFC4	-0.800086	RFC4	-0.867065
WDR6	-0.661286	WDR6	-0.865559
MTA2	-0.461815	MTA2	-0.865524
ALG12	-0.456806	ALG12	-0.864056
SNAPC5	-0.744232	SNAPC5	-0.863643
ECH1	-0.370886	ECH1	-0.863044
HAUS1	-0.779719	HAUS1	-0.862411
PRMT7	-0.670603	PRMT7	-0.861045
TET2	-0.526238	TET2	-0.860867
ENDOG	-0.569988	ENDOG	-0.860177
ZNF16	-0.483674	ZNF16	-0.859159
MRPS7	-0.61509	MRPS7	-0.856052
PDCD7	-0.505379	PDCD7	-0.855856
MAGOHB	-0.754384	MAGOHB	-0.854903
SLC66A1	-0.658292	SLC66A1	-0.852984
SUCLG2	-0.642984	SUCLG2	-0.851762
COPRS	-0.483198	COPRS	-0.850178
DHX34	-0.631263	DHX34	-0.850078
NACC2	-0.415444	NACC2	-0.849739
HNRNPAB	-0.674527	HNRNPAB	-0.848448
MRPL15	-0.578449	MRPL15	-0.846241
PPIH	-0.626638	PPIH	-0.844639
IDH3B	-0.535367	IDH3B	-0.844548
DUS1L	-0.527775	DUS1L	-0.844275
THAP3	-0.429217	THAP3	-0.84328
DDX6	-0.609133	DDX6	-0.843083
PDLIM2	-0.396373	PDLIM2	-0.84244
NDUFS3	-0.469419	NDUFS3	-0.841067
DCK	-0.724084	DCK	-0.840958
AP5B1	-0.504532	AP5B1	-0.840776
STRN4	-0.442562	STRN4	-0.840096
TMEM126A	-0.481223	TMEM126A	-0.839453
ZNF358	-0.5274	ZNF358	-0.838395
RAD18	-0.762889	RAD18	-0.838197
TIGD5	-0.304337	TIGD5	-0.837159
DUSP28	-0.723488	DUSP28	-0.836905
TJAP1	-0.63103	TJAP1	-0.836751
DNAJC17	-0.526343	DNAJC17	-0.836142
NOP14	-0.618671	NOP14	-0.835744
MED12	-0.412841	MED12	-0.83407
BAZ2B	-0.455605	BAZ2B	-0.833829
FGD1	-0.515494	FGD1	-0.833587
DNAJC7	-0.497719	DNAJC7	-0.831542
RFC3	-0.676127	RFC3	-0.830102
ZNF680	-0.595079	ZNF680	-0.829956
SNX21	-0.398004	SNX21	-0.829902
ATL3	-0.463212	ATL3	-0.829453
RAF1	-0.483756	RAF1	-0.829263
ZNF253	-0.656646	ZNF253	-0.828674
FAM216A	-0.49916	FAM216A	-0.828664
SLC25A13	-0.450629	SLC25A13	-0.827327
CKS1B	-0.632486	CKS1B	-0.82601
SRCAP	-0.62979	SRCAP	-0.825308
IFRD2	-0.403887	IFRD2	-0.825099
CSDE1	-0.508825	CSDE1	-0.825014
NABP2	-0.637337	NABP2	-0.824161
nan	-0.557119	nan	-0.823515
ZNF814	-0.620997	ZNF814	-0.822579
KDM3B	-0.59288	KDM3B	-0.822453
TTF1	-0.531199	TTF1	-0.822426
RRP1	-0.46202	RRP1	-0.82194
MCRS1	-0.723304	MCRS1	-0.820341
POMT1	-0.514872	POMT1	-0.819843
OPA3	-0.535237	OPA3	-0.817133
NUMA1	-0.484088	NUMA1	-0.815791
C1orf43	-0.403505	C1orf43	-0.814685
NUP62	-0.437308	NUP62	-0.814602
DDX54	-0.437163	DDX54	-0.814377
DGCR8	-0.404957	DGCR8	-0.812834
SMYD5	-0.572134	SMYD5	-0.811623
ATAD3A	-0.369005	ATAD3A	-0.810115
PDS5A	-0.473207	PDS5A	-0.810071
ZMYND19	-0.461157	ZMYND19	-0.808774
DNMT1	-0.590531	DNMT1	-0.807917
ZNF383	-0.687081	ZNF383	-0.80742
TRMT61A	-0.436847	TRMT61A	-0.805891
ILF3	-0.400574	ILF3	-0.80531
ZCCHC8	-0.381331	ZCCHC8	-0.803456
PLEKHO1	-0.698188	PLEKHO1	-0.803428
MAU2	-0.530389	MAU2	-0.803185
ZNF708	-0.658747	ZNF708	-0.802751
USP21	-0.564417	USP21	-0.801934
KLHL23	-0.557643	KLHL23	-0.800846
ZSWIM3	-0.688719	ZSWIM3	-0.799249
TNRC18	-0.450744	TNRC18	-0.799191
ZC3H7A	-0.366034	ZC3H7A	-0.797873
GPATCH3	-0.534229	GPATCH3	-0.79727
PRR22	-0.706944	PRR22	-0.795969
ENOSF1	-0.57767	ENOSF1	-0.795441
TANGO6	-0.582576	TANGO6	-0.79468
MRPL49	-0.417053	MRPL49	-0.79439
DHX37	-0.669045	DHX37	-0.792921
FAM120A	-0.29953	FAM120A	-0.789746
PHTF1	-0.540424	PHTF1	-0.788734
MRPL23	-0.451957	MRPL23	-0.787941
KANSL1	-0.424628	KANSL1	-0.787081
MRPL54	-0.580877	MRPL54	-0.787075
DNAAF5	-0.288282	DNAAF5	-0.786137
TOR3A	-0.66662	TOR3A	-0.784283
SYNCRIP	-0.650485	SYNCRIP	-0.783913
MGME1	-0.396536	MGME1	-0.783534
POMK	-0.604343	POMK	-0.782641
GOSR1	-0.506093	GOSR1	-0.782189
MAIP1	-0.317595	MAIP1	-0.781739
OPHN1	-0.657683	OPHN1	-0.780937
MFSD5	-0.33668	MFSD5	-0.779525
SNHG20	-0.516988	SNHG20	-0.778043
HNRNPD	-0.458776	HNRNPD	-0.777564
NT5C3B	-0.433751	NT5C3B	-0.777511
RABEPK	-0.484155	RABEPK	-0.777243
PDIK1L	-0.671328	PDIK1L	-0.774889
PAXIP1	-0.56376	PAXIP1	-0.774508
TCERG1	-0.421564	TCERG1	-0.772679
TIMM44	-0.590234	TIMM44	-0.772487
nan	-0.458247	nan	-0.772294
CYC1	-0.454249	CYC1	-0.769841
DCAF15	-0.600385	DCAF15	-0.767864
RFWD3	-0.517633	RFWD3	-0.76739
CFAP410	-0.565726	CFAP410	-0.767359
PRMT1	-0.417327	PRMT1	-0.766682
TRAPPC13	-0.358238	TRAPPC13	-0.765535
ALG8	-0.471658	ALG8	-0.765444
AMER1	-0.522405	AMER1	-0.764836
ITGAE	-0.68125	ITGAE	-0.764108
CCDC86	-0.346762	CCDC86	-0.763264
ZFP37	-0.483798	ZFP37	-0.76218
NCAPD3	-0.650511	NCAPD3	-0.762033
DUT	-0.590086	DUT	-0.761815
ZNF773	-0.511151	ZNF773	-0.761708
KNSTRN	-0.650996	KNSTRN	-0.761399
C8orf33	-0.556095	C8orf33	-0.76104
POLDIP3	-0.59068	POLDIP3	-0.760214
FN3KRP	-0.497102	FN3KRP	-0.75986
PLEKHJ1	-0.536036	PLEKHJ1	-0.759738
SETMAR	-0.632357	SETMAR	-0.759592
IMP4	-0.272131	IMP4	-0.759565
PFKL	-0.553094	PFKL	-0.758617
SNRNP40	-0.652503	SNRNP40	-0.75785
NUP107	-0.425495	NUP107	-0.757221
ZNF772	-0.293968	ZNF772	-0.756677
LETM1	-0.385003	LETM1	-0.755484
INO80E	-0.29592	INO80E	-0.75513
ZSCAN29	-0.461783	ZSCAN29	-0.754677
BAZ1B	-0.43078	BAZ1B	-0.754676
SLC35E2A	-0.418826	SLC35E2A	-0.754638
CEBPG	-0.44751	CEBPG	-0.753963
HINT1	-0.553615	HINT1	-0.752161
SREK1IP1	-0.376036	SREK1IP1	-0.7518
BRIX1	-0.446038	BRIX1	-0.751663
WDR18	-0.338951	WDR18	-0.750491
ZNF131	-0.534064	ZNF131	-0.749482
SIAH1	-0.463721	SIAH1	-0.748198
PGAM5	-0.533679	PGAM5	-0.746619
C1QBP	-0.449167	C1QBP	-0.745546
OXCT1	-0.463622	OXCT1	-0.744775
ADNP	-0.331168	ADNP	-0.744598
RBM22	-0.395309	RBM22	-0.743978
ZBTB45	-0.341415	ZBTB45	-0.743678
NFYC	-0.574212	NFYC	-0.743261
MRPS18B	-0.415383	MRPS18B	-0.742851
PNN	-0.688555	PNN	-0.74066
NAE1	-0.443804	NAE1	-0.738514
CHCHD4	-0.48176	CHCHD4	-0.737292
MAML1	-0.488402	MAML1	-0.736761
HNRNPCL1	-0.699771	HNRNPCL1	-0.736393
PTBP1	-0.415956	PTBP1	-0.736328
HNRNPDL	-0.676253	HNRNPDL	-0.735299
SMPD4	-0.440566	SMPD4	-0.734346
NUDT1	-0.698512	NUDT1	-0.733547
PPP4R3A	-0.338968	PPP4R3A	-0.731745
EWSR1	-0.540384	EWSR1	-0.731263
SAC3D1	-0.399799	SAC3D1	-0.731165
CRTAP	-0.427475	CRTAP	-0.73104
RBM10	-0.504341	RBM10	-0.731027
HNRNPA2B1	-0.433742	HNRNPA2B1	-0.730685
PPIL1	-0.448273	PPIL1	-0.730549
RBM5	-0.586483	RBM5	-0.730072
MRPL12	-0.291529	MRPL12	-0.727509
ZSCAN9	-0.590786	ZSCAN9	-0.727042
CTU1	-0.547303	CTU1	-0.725868
PALB2	-0.425734	PALB2	-0.724461
AIMP1	-0.437634	AIMP1	-0.724248
RBM39	-0.527825	RBM39	-0.72297
ZNF26	-0.328953	ZNF26	-0.722901
SFSWAP	-0.600864	SFSWAP	-0.722837
RBM4B	-0.596809	RBM4B	-0.721997
ATP5MC2	-0.32283	ATP5MC2	-0.721557
RFC2	-0.550637	RFC2	-0.721529
SLC35B1	-0.364732	SLC35B1	-0.720618
DDX56	-0.472889	DDX56	-0.720299
COPS6	-0.371476	COPS6	-0.72019
TIRAP	-0.323153	TIRAP	-0.719673
GABPB1	-0.618227	GABPB1	-0.718312
NFKBIL1	-0.507433	NFKBIL1	-0.717976
GTF3C2	-0.351272	GTF3C2	-0.71679
ZNF777	-0.379379	ZNF777	-0.71651
nan	-0.579974	nan	-0.715459
SELENOH	-0.52097	SELENOH	-0.714723
TUBGCP3	-0.455195	TUBGCP3	-0.714601
KAT5	-0.539938	KAT5	-0.714526
SGF29	-0.596469	SGF29	-0.714317
DPP9	-0.360661	DPP9	-0.713986
CCDC97	-0.599597	CCDC97	-0.713714
RPRD1B	-0.476032	RPRD1B	-0.712667
TCOF1	-0.56969	TCOF1	-0.706605
DIDO1	-0.483772	DIDO1	-0.705001
FKBP4	-0.365599	FKBP4	-0.703626
C11orf68	-0.639446	C11orf68	-0.703446
FUS	-0.652867	FUS	-0.700467
CNPY3	-0.618282	CNPY3	-0.69898
WIZ	-0.536253	WIZ	-0.697804
HSPA8	-0.41438	HSPA8	-0.697024
BCS1L	-0.417241	BCS1L	-0.69468
TYSND1	-0.584098	TYSND1	-0.693179
CEP20	-0.511564	CEP20	-0.691962
TRAF2	-0.480731	TRAF2	-0.691937
LSM14A	-0.411024	LSM14A	-0.691639
DAZAP1	-0.387054	DAZAP1	-0.691
PTTG1	-0.385298	PTTG1	-0.690362
ECSIT	-0.605723	ECSIT	-0.690188
JRK	-0.635366	JRK	-0.689406
DCAF1	-0.356378	DCAF1	-0.688972
FLII	-0.447089	FLII	-0.688577
POLR1H	-0.344485	POLR1H	-0.687804
ZNF326	-0.542537	ZNF326	-0.687174
SCNM1	-0.435024	SCNM1	-0.685636
ZFP91	-0.513159	ZFP91	-0.683882
TIAL1	-0.472705	TIAL1	-0.683311
ACBD5	-0.270731	ACBD5	-0.682824
CSTF2	-0.506138	CSTF2	-0.682782
NELFCD	-0.498195	NELFCD	-0.682618
ARL6IP4	-0.296629	ARL6IP4	-0.682219
RANBP3	-0.379962	RANBP3	-0.682188
PA2G4	-0.355031	PA2G4	-0.681784
USF1	-0.533878	USF1	-0.681013
C6orf136	-0.409815	C6orf136	-0.680535
TAPBP	-0.516659	TAPBP	-0.678799
ZBED5	-0.578409	ZBED5	-0.676732
FMNL3	-0.412529	FMNL3	-0.676652
ACD	-0.277207	ACD	-0.676632
RGL2	-0.414648	RGL2	-0.67663
OGFOD3	-0.532994	OGFOD3	-0.676085
ASTE1	-0.501861	ASTE1	-0.674779
DHX35	-0.580938	DHX35	-0.672746
nan	-0.483988	nan	-0.672709
NDUFA6	-0.445353	NDUFA6	-0.670295
MAGI1	-0.570737	MAGI1	-0.668325
SLTM	-0.478937	SLTM	-0.668147
SNRPA1	-0.617996	SNRPA1	-0.668144
TMEM214	-0.380253	TMEM214	-0.664513
APH1A	-0.241026	APH1A	-0.661979
ANKLE2	-0.499702	ANKLE2	-0.661887
DDX49	-0.320453	DDX49	-0.657801
PSMC5	-0.446876	PSMC5	-0.656126
TSR1	-0.544581	TSR1	-0.655298
PGGT1B	-0.43945	PGGT1B	-0.653617
ZNF644	-0.348069	ZNF644	-0.65352
NUP205	-0.54641	NUP205	-0.652649
LATS1	-0.500728	LATS1	-0.651842
TRA2B	-0.536144	TRA2B	-0.650981
NAA60	-0.241507	NAA60	-0.650516
EHMT1	-0.372633	EHMT1	-0.650031
C1orf159	-0.410862	C1orf159	-0.649269
DCTN6	-0.447328	DCTN6	-0.649178
RILPL1	-0.344308	RILPL1	-0.648567
ERLIN1	-0.455392	ERLIN1	-0.647579
ABCE1	-0.450957	ABCE1	-0.647043
SPG21	-0.35326	SPG21	-0.646859
DUSP12	-0.415908	DUSP12	-0.646417
PHF5A	-0.461001	PHF5A	-0.64595
ZNF202	-0.555951	ZNF202	-0.64539
PUF60	-0.539026	PUF60	-0.645355
GUCD1	-0.337076	GUCD1	-0.644189
H2AZ1	-0.474201	H2AZ1	-0.643429
MPHOSPH9	-0.517282	MPHOSPH9	-0.642894
KBTBD2	-0.206799	KBTBD2	-0.642107
NRF1	-0.598492	NRF1	-0.639918
HSPBAP1	-0.44489	HSPBAP1	-0.639412
BPTF	-0.466738	BPTF	-0.639111
NDUFB2	-0.571097	NDUFB2	-0.638785
PRR3	-0.254302	PRR3	-0.638634
MACROH2A1	-0.370685	MACROH2A1	-0.638458
PPAN	-0.472196	PPAN	-0.63789
SMARCAD1	-0.486524	SMARCAD1	-0.637826
PSMA7	-0.311743	PSMA7	-0.637661
STK39	-0.376549	STK39	-0.637465
FAM189B	-0.437957	FAM189B	-0.637233
TNPO1	-0.42988	TNPO1	-0.636419
UBE2Q2	-0.277582	UBE2Q2	-0.636078
FAM193A	-0.434784	FAM193A	-0.635297
KIFBP	-0.369739	KIFBP	-0.634817
MRM2	-0.532664	MRM2	-0.634742
SF3B3	-0.555769	SF3B3	-0.634164
SAP30BP	-0.286203	SAP30BP	-0.633426
HSPE1	-0.344335	HSPE1	-0.632654
SLC35E2B	-0.575787	SLC35E2B	-0.630546
MRPL3	-0.34845	MRPL3	-0.630301
WDR33	-0.443148	WDR33	-0.630088
CROCCP2	-0.513178	CROCCP2	-0.63003
ZNF319	-0.585272	ZNF319	-0.627765
POLR3E	-0.350337	POLR3E	-0.626467
BAG1	-0.590072	BAG1	-0.625926
MDM2	-0.476486	MDM2	-0.625637
PLEKHM2	-0.422045	PLEKHM2	-0.625184
PPP2R1A	-0.5705	PPP2R1A	-0.624581
ZBTB26	-0.473662	ZBTB26	-0.624517
DDX59	-0.584773	DDX59	-0.623608
ANAPC7	-0.511462	ANAPC7	-0.621429
COA3	-0.428562	COA3	-0.620719
CAMKK2	-0.286461	CAMKK2	-0.620696
GRWD1	-0.434534	GRWD1	-0.62035
CUX1	-0.356039	CUX1	-0.619549
DNAJC11	-0.401557	DNAJC11	-0.619365
UBA2	-0.492281	UBA2	-0.618616
SETD2	-0.405542	SETD2	-0.61834
NOP56	-0.529183	NOP56	-0.618316
TXN2	-0.45978	TXN2	-0.617836
VBP1	-0.530515	VBP1	-0.616128
DERL2	-0.374809	DERL2	-0.615736
SAMD1	-0.247312	SAMD1	-0.615035
NDUFC1	-0.471157	NDUFC1	-0.614896
TAF5L	-0.499315	TAF5L	-0.614517
HSPD1	-0.359434	HSPD1	-0.614451
RPA2	-0.530303	RPA2	-0.612924
CDK12	-0.449256	CDK12	-0.610168
PIGU	-0.437902	PIGU	-0.609564
WBP11	-0.403813	WBP11	-0.609268
CPSF2	-0.44242	CPSF2	-0.60923
ZNF790	-0.263671	ZNF790	-0.609222
NUP155	-0.44644	NUP155	-0.608494
SF3A2	-0.366542	SF3A2	-0.608274
GADD45GIP1	-0.328129	GADD45GIP1	-0.607969
MRPS35	-0.342763	MRPS35	-0.607363
RCHY1	-0.354032	RCHY1	-0.607233
DYRK1A	-0.288162	DYRK1A	-0.606866
DYNLL1	-0.349784	DYNLL1	-0.606242
XPO4	-0.508504	XPO4	-0.605296
GLE1	-0.490806	GLE1	-0.604566
BCLAF1	-0.537101	BCLAF1	-0.604244
LSM11	-0.531702	LSM11	-0.603847
EIF4ENIF1	-0.522365	EIF4ENIF1	-0.603769
NME1	-0.2981	NME1	-0.603319
EIF2B5	-0.370687	EIF2B5	-0.603198
SRSF10	-0.443658	SRSF10	-0.602829
MRGBP	-0.291877	MRGBP	-0.602197
ZC3HC1	-0.517876	ZC3HC1	-0.602176
ANKRD52	-0.275701	ANKRD52	-0.601481
SMARCE1	-0.502992	SMARCE1	-0.60095
TLK2	-0.314614	TLK2	-0.60053
NCBP3	-0.557439	NCBP3	-0.600196
RCE1	-0.350571	RCE1	-0.599486
GNL3L	-0.55569	GNL3L	-0.598458
SCAF11	-0.263499	SCAF11	-0.598155
ZBTB14	-0.532116	ZBTB14	-0.598088
RXRB	-0.260816	RXRB	-0.597782
SH2B1	-0.333318	SH2B1	-0.5962
LRP3	-0.348441	LRP3	-0.593573
TIMM21	-0.285742	TIMM21	-0.593431
SMARCD1	-0.541715	SMARCD1	-0.593376
SCAF1	-0.501982	SCAF1	-0.593173
RANGAP1	-0.431382	RANGAP1	-0.591413
NDUFAF8	-0.318414	NDUFAF8	-0.591149
CDC23	-0.491172	CDC23	-0.590946
MAPKAPK5	-0.252675	MAPKAPK5	-0.590669
ELP6	-0.417747	ELP6	-0.590574
PGP	-0.428204	PGP	-0.588038
CTDNEP1	-0.288682	CTDNEP1	-0.587955
KBTBD4	-0.425086	KBTBD4	-0.587842
NUP35	-0.488746	NUP35	-0.586691
PRPF38A	-0.524382	PRPF38A	-0.586645
ZNF564	-0.395059	ZNF564	-0.586415
MRPL27	-0.479615	MRPL27	-0.58618
CCDC138	-0.48026	CCDC138	-0.584716
RAB1B	-0.328142	RAB1B	-0.584583
DKC1	-0.463851	DKC1	-0.584045
TAF4	-0.424495	TAF4	-0.583663
FAAP100	-0.411564	FAAP100	-0.583122
UBXN4	-0.32484	UBXN4	-0.581876
EEF1B2	-0.492488	EEF1B2	-0.581165
SBDSP1	-0.473399	SBDSP1	-0.580363
ZNF275	-0.520291	ZNF275	-0.580147
HAUS5	-0.519004	HAUS5	-0.579891
ZNF629	-0.360318	ZNF629	-0.578541
TOMM22	-0.376464	TOMM22	-0.57708
SFPQ	-0.479016	SFPQ	-0.576952
POLR2D	-0.452409	POLR2D	-0.576598
WBP11P1	-0.391305	WBP11P1	-0.576462
UCK1	-0.497442	UCK1	-0.575944
ANO6	-0.196529	ANO6	-0.574449
CTBP1	-0.303167	CTBP1	-0.574235
CLCC1	-0.511384	CLCC1	-0.574201
UBAP2L	-0.440655	UBAP2L	-0.573727
ERAL1	-0.341575	ERAL1	-0.573286
PMS2CL	-0.385352	PMS2CL	-0.571661
PRPSAP1	-0.481865	PRPSAP1	-0.57121
LSM2	-0.480124	LSM2	-0.570368
EIF4A1	-0.506496	EIF4A1	-0.57029
CHCHD5	-0.447036	CHCHD5	-0.569748
BOD1	-0.427052	BOD1	-0.568993
ANAPC1	-0.319789	ANAPC1	-0.568912
PKNOX1	-0.401854	PKNOX1	-0.568333
JTB	-0.241186	JTB	-0.566907
DNAJC2	-0.470297	DNAJC2	-0.566661
COPS3	-0.386469	COPS3	-0.56518
ANKFY1	-0.502411	ANKFY1	-0.562219
DHX30	-0.487692	DHX30	-0.561556
XRCC5	-0.395783	XRCC5	-0.560353
MEAF6	-0.409901	MEAF6	-0.560352
nan	-0.344325	nan	-0.559904
OIP5-AS1	-0.463416	OIP5-AS1	-0.55976
CCT5	-0.433227	CCT5	-0.55783
IMPDH2	-0.460527	IMPDH2	-0.557353
CNTROB	-0.433336	CNTROB	-0.555283
TSR2	-0.434788	TSR2	-0.554121
XIAP	-0.36126	XIAP	-0.552595
DDX42	-0.435249	DDX42	-0.55183
SPCS2	-0.408139	SPCS2	-0.551544
HGSNAT	-0.50054	HGSNAT	-0.550115
ZNF408	-0.372001	ZNF408	-0.549994
LARS1	-0.316157	LARS1	-0.549813
FGD5-AS1	-0.486457	FGD5-AS1	-0.548107
PRKDC	-0.448286	PRKDC	-0.547479
MTX3	-0.409115	MTX3	-0.545349
IGHMBP2	-0.374467	IGHMBP2	-0.545325
EHMT2	-0.500553	EHMT2	-0.543421
COG1	-0.358824	COG1	-0.541661
ANKRD39	-0.244328	ANKRD39	-0.541172
TMEM258	-0.357364	TMEM258	-0.540185
DDX23	-0.304113	DDX23	-0.53942
RFT1	-0.436817	RFT1	-0.539147
BNIP1	-0.315067	BNIP1	-0.53882
MRPL38	-0.389809	MRPL38	-0.538284
E4F1	-0.473092	E4F1	-0.538071
nan	-0.450584	nan	-0.535247
SF3B2	-0.389672	SF3B2	-0.535212
USP5	-0.416224	USP5	-0.534923
ZZZ3	-0.405695	ZZZ3	-0.534572
NDC1	-0.478892	NDC1	-0.533469
EDC4	-0.466621	EDC4	-0.532389
NCOR1	-0.317873	NCOR1	-0.532328
NUBP1	-0.230273	NUBP1	-0.532227
ZNF354C	-0.300781	ZNF354C	-0.532213
CNOT3	-0.37363	CNOT3	-0.530906
ZNF140	-0.497735	ZNF140	-0.530409
NUP37	-0.371825	NUP37	-0.530373
TMEM11	-0.395784	TMEM11	-0.530256
B3GALT6	-0.443895	B3GALT6	-0.528986
PRPF8	-0.497997	PRPF8	-0.528509
ZNF384	-0.27736	ZNF384	-0.527684
ZNF776	-0.451078	ZNF776	-0.526797
MCM3AP	-0.330256	MCM3AP	-0.525205
DDX46	-0.393324	DDX46	-0.523504
TMEM222	-0.331734	TMEM222	-0.522985
SART1	-0.403487	SART1	-0.522813
GLOD4	-0.243638	GLOD4	-0.521833
SRF	-0.470683	SRF	-0.51964
XPO1	-0.237932	XPO1	-0.519304
CNOT9	-0.411621	CNOT9	-0.517655
SLC25A15	-0.488243	SLC25A15	-0.517394
SNRPF	-0.342685	SNRPF	-0.51739
ZNF566	-0.45845	ZNF566	-0.517317
NUP88	-0.470897	NUP88	-0.517197
COA4	-0.3591	COA4	-0.516544
USP36	-0.438456	USP36	-0.515762
GSK3A	-0.477857	GSK3A	-0.513098
TDP1	-0.431375	TDP1	-0.512959
PGLS	-0.452379	PGLS	-0.510349
PNISR	-0.37777	PNISR	-0.509855
SF3A1	-0.362604	SF3A1	-0.50921
nan	-0.314392	nan	-0.508625
SRP68	-0.456283	SRP68	-0.508412
CCDC14	-0.314598	CCDC14	-0.508174
MTMR4	-0.318815	MTMR4	-0.507441
INO80	-0.260768	INO80	-0.506018
MRPL58	-0.402081	MRPL58	-0.504631
C19orf12	-0.399208	C19orf12	-0.504502
ZNF302	-0.274507	ZNF302	-0.502333
SMARCA4	-0.384373	SMARCA4	-0.501924
ZNF432	-0.447861	ZNF432	-0.500177
COA6	-0.33387	COA6	-0.499723
KLHL11	-0.393433	KLHL11	-0.498226
THAP11	-0.215256	THAP11	-0.497074
HNRNPA3	-0.195433	HNRNPA3	-0.495024
ABCF2	-0.393419	ABCF2	-0.493898
CCDC12	-0.329541	CCDC12	-0.49163
JMJD1C	-0.458151	JMJD1C	-0.490955
NAA25	-0.402649	NAA25	-0.490544
METTL16	-0.435796	METTL16	-0.4895
EXOSC2	-0.446504	EXOSC2	-0.489254
HNRNPU	-0.349086	HNRNPU	-0.488971
ANKRD40	-0.431562	ANKRD40	-0.488434
DOLPP1	-0.43252	DOLPP1	-0.486477
SETD1A	-0.294628	SETD1A	-0.484905
nan	-0.272533	nan	-0.483231
NFX1	-0.376447	NFX1	-0.482923
GABPA	-0.35769	GABPA	-0.480642
CASP2	-0.314828	CASP2	-0.478703
PSMG1	-0.374875	PSMG1	-0.478252
TUBGCP4	-0.249044	TUBGCP4	-0.477887
CLASRP	-0.310389	CLASRP	-0.476398
SMG8	-0.356469	SMG8	-0.476139
GNE	-0.423061	GNE	-0.475549
RRP36	-0.335832	RRP36	-0.475407
ZCCHC10	-0.399686	ZCCHC10	-0.475225
XRCC6	-0.355753	XRCC6	-0.473815
ZNF668	-0.294532	ZNF668	-0.473726
NUP160	-0.41562	NUP160	-0.473594
LSM12	-0.35791	LSM12	-0.471501
QRSL1	-0.336712	QRSL1	-0.471351
RAD21	-0.320732	RAD21	-0.470783
MED1	-0.349227	MED1	-0.467743
EP400	-0.316297	EP400	-0.46714
CPSF6	-0.378929	CPSF6	-0.466646
ZNF507	-0.36927	ZNF507	-0.465994
RNASEH1	-0.337598	RNASEH1	-0.465061
C6orf47	-0.264778	C6orf47	-0.464752
DRG1	-0.336053	DRG1	-0.464654
VPS33A	-0.269196	VPS33A	-0.462287
ZNF443	-0.415893	ZNF443	-0.461654
SDHAF2	-0.28243	SDHAF2	-0.461279
PDAP1	-0.275154	PDAP1	-0.46033
EIF2S2	-0.255237	EIF2S2	-0.455597
QRICH1	-0.423979	QRICH1	-0.455538
NMT1	-0.186061	NMT1	-0.454729
APPL1	-0.211303	APPL1	-0.45226
PATL1	-0.34793	PATL1	-0.451427
ZNF639	-0.411966	ZNF639	-0.451263
NGRN	-0.412186	NGRN	-0.448848
NDUFA13	-0.375856	NDUFA13	-0.447739
PCBP2	-0.38629	PCBP2	-0.444666
RNF214	-0.291308	RNF214	-0.443235
PLEKHG2	-0.393801	PLEKHG2	-0.443152
ACLY	-0.401932	ACLY	-0.441044
ATXN10	-0.327311	ATXN10	-0.431807
NAT9	-0.385771	NAT9	-0.431696
ACAD9	-0.402243	ACAD9	-0.429678
NXT1	-0.28862	NXT1	-0.428671
MRM3	-0.303451	MRM3	-0.42862
SCRIB	-0.375768	SCRIB	-0.426074
MUS81	-0.324005	MUS81	-0.423985
C5orf24	-0.272352	C5orf24	-0.422139
RAD51C	-0.273835	RAD51C	-0.422069
PSMC6	-0.390234	PSMC6	-0.420759
SRSF6	-0.287461	SRSF6	-0.420633
MRPL20	-0.233987	MRPL20	-0.42056
PPIL2	-0.272512	PPIL2	-0.420519
ERCC3	-0.329573	ERCC3	-0.420154
NELFE	-0.229739	NELFE	-0.419299
ZC3H18	-0.302506	ZC3H18	-0.418213
MON1A	-0.338314	MON1A	-0.414422
CCT6A	-0.367163	CCT6A	-0.412951
SAFB	-0.204266	SAFB	-0.412285
STRIP1	-0.23136	STRIP1	-0.410451
TMEM203	-0.244493	TMEM203	-0.407037
CNOT6	-0.281681	CNOT6	-0.406762
DICER1	-0.369485	DICER1	-0.406429
DDX18	-0.336823	DDX18	-0.405795
YWHAE	-0.381071	YWHAE	-0.404453
PES1	-0.294609	PES1	-0.401426
KCTD5	-0.262995	KCTD5	-0.400004
PRR14	-0.2315	PRR14	-0.396791
nan	-0.261483	nan	-0.391947
MRPL18	-0.297238	MRPL18	-0.390339
CLPX	-0.232153	CLPX	-0.383303
GRHPR	-0.294107	GRHPR	-0.373226
TARS1	-0.262509	TARS1	-0.369163
MRPL51	-0.300552	MRPL51	-0.369136
CBX3	-0.21299	CBX3	-0.368803
RBM33	-0.224416	RBM33	-0.364839
MATR3	-0.277492	MATR3	-0.364393
HNRNPA1	-0.290874	HNRNPA1	-0.362296
SNX17	-0.201632	SNX17	-0.348921
POLR3C	-0.319633	POLR3C	-0.348293
CDC27	-0.253117	CDC27	-0.326354
PCNP	-0.167898	PCNP	-0.314258
CAPRIN1	-0.211563	CAPRIN1	-0.307134
AP1M1	-0.226879	AP1M1	-0.294941
YLPM1	-0.188437	YLPM1	-0.28047
CWC15	-0.233568	CWC15	-0.270685
METTL2A	-0.227502	METTL2A	-0.267293
ZNF75A	-0.184224	ZNF75A	-0.26395
ZC3H3	-0.24172	ZC3H3	-0.261892
CENPBD1P1	-0.233192	CENPBD1P1	-0.257463
PEX13	0.262812	PEX13	0.290911
MAPK14	0.233959	MAPK14	0.296594
CCNK	0.147983	CCNK	0.337338
ACTR6	0.239045	ACTR6	0.352742
POLR2B	0.226317	POLR2B	0.355828
GNB2	0.29608	GNB2	0.379097
DRAP1	0.300472	DRAP1	0.379718
IMMP1L	0.272686	IMMP1L	0.381101
ANKIB1	0.350028	ANKIB1	0.397941
SARS1	0.341364	SARS1	0.408476
MTPN	0.319251	MTPN	0.411343
MED11	0.308004	MED11	0.413868
ARMT1	0.282417	ARMT1	0.418581
RNF216	0.155087	RNF216	0.419739
MRPL13	0.275679	MRPL13	0.419918
SNX11	0.289819	SNX11	0.422411
LMAN2L	0.338041	LMAN2L	0.435738
SEC22A	0.320312	SEC22A	0.438781
KIAA1109	0.316901	KIAA1109	0.439334
DAP3	0.268371	DAP3	0.440003
TTC37	0.130575	TTC37	0.440997
CMIP	0.353623	CMIP	0.442509
C19orf53	0.268436	C19orf53	0.446303
MAP3K7	0.253454	MAP3K7	0.448168
MXD1	0.405206	MXD1	0.448223
PIAS1	0.325902	PIAS1	0.451973
TMED9	0.364879	TMED9	0.452009
TMEM127	0.401556	TMEM127	0.455413
TUSC2	0.233035	TUSC2	0.458076
SPTLC2	0.433708	SPTLC2	0.465311
SERINC1	0.380836	SERINC1	0.470032
SPCS3	0.361574	SPCS3	0.470118
ATP5PF	0.38645	ATP5PF	0.47018
NUBPL	0.399611	NUBPL	0.47038
NDUFA2	0.216484	NDUFA2	0.470891
MEF2D	0.379028	MEF2D	0.476211
UBA52	0.327002	UBA52	0.477283
NDFIP1	0.392111	NDFIP1	0.482647
RAB11A	0.424367	RAB11A	0.483826
GLO1	0.221946	GLO1	0.486228
PGS1	0.358801	PGS1	0.486617
HEXIM1	0.422513	HEXIM1	0.487497
SDF2	0.319555	SDF2	0.487513
MAN1A2	0.422132	MAN1A2	0.489875
SYVN1	0.359311	SYVN1	0.490043
SEPSECS	0.237312	SEPSECS	0.491099
PICALM	0.417505	PICALM	0.491307
DCAF4	0.3387	DCAF4	0.495131
WASF1	0.435185	WASF1	0.496118
VPS13D	0.463483	VPS13D	0.498933
PIKFYVE	0.278858	PIKFYVE	0.499183
PIN4	0.453334	PIN4	0.500526
SBF2	0.408601	SBF2	0.501527
CDK5	0.367481	CDK5	0.506516
NKIRAS1	0.430129	NKIRAS1	0.506894
GRIPAP1	0.371439	GRIPAP1	0.508389
ZER1	0.446494	ZER1	0.511484
RPL38	0.449528	RPL38	0.515919
RAB7A	0.439849	RAB7A	0.516333
CRY1	0.410616	CRY1	0.520119
RPL18	0.404935	RPL18	0.521051
FBXL18	0.282881	FBXL18	0.522401
SLC45A4	0.339176	SLC45A4	0.523518
COPB2	0.260279	COPB2	0.524773
ERGIC1	0.398196	ERGIC1	0.525288
ZDHHC3	0.213206	ZDHHC3	0.526179
TMEM41B	0.277336	TMEM41B	0.52748
CRIPT	0.40435	CRIPT	0.527791
TRMT10C	0.307769	TRMT10C	0.527853
GOLGB1	0.304799	GOLGB1	0.529558
AKIRIN2	0.332586	AKIRIN2	0.531682
CNNM4	0.474132	CNNM4	0.532583
DPH3	0.366622	DPH3	0.536594
COX7A2L	0.439496	COX7A2L	0.540165
JAGN1	0.319938	JAGN1	0.542391
USP15	0.310276	USP15	0.543326
NDRG3	0.46838	NDRG3	0.544126
AK1	0.431051	AK1	0.544828
TBCEL	0.401924	TBCEL	0.54524
TECR	0.504867	TECR	0.547738
OTUD6B	0.384381	OTUD6B	0.548061
DHRS7B	0.41753	DHRS7B	0.550231
TMED7	0.401135	TMED7	0.551336
NAPG	0.524073	NAPG	0.55232
DBT	0.311581	DBT	0.553175
TUBE1	0.27904	TUBE1	0.554124
IL6ST	0.47782	IL6ST	0.556213
HLTF	0.33535	HLTF	0.55624
RUSF1	0.385245	RUSF1	0.557842
nan	0.417771	nan	0.55845
HECTD3	0.482343	HECTD3	0.558884
ATG2B	0.386176	ATG2B	0.559534
BPNT2	0.464579	BPNT2	0.559944
METTL14	0.217054	METTL14	0.563448
HS2ST1	0.499992	HS2ST1	0.564118
NUCB1	0.516312	NUCB1	0.566025
RNF123	0.364802	RNF123	0.566485
H3-3B	0.365701	H3-3B	0.566498
SKP1	0.349545	SKP1	0.567189
UBE2B	0.22682	UBE2B	0.567703
NTMT1	0.439458	NTMT1	0.568276
GNPTG	0.471708	GNPTG	0.568584
UBA1	0.474293	UBA1	0.570128
PRAF2	0.43948	PRAF2	0.570414
FAM118A	0.461999	FAM118A	0.572173
CHPF2	0.425258	CHPF2	0.574577
ADAM10	0.458364	ADAM10	0.575785
RMND1	0.425426	RMND1	0.577119
RPS6KC1	0.355705	RPS6KC1	0.577203
C1GALT1	0.505591	C1GALT1	0.578541
TMEM175	0.369964	TMEM175	0.58068
INTS12	0.322347	INTS12	0.582139
PPM1A	0.498509	PPM1A	0.582711
HBP1	0.515967	HBP1	0.582912
ATP6V1D	0.304713	ATP6V1D	0.58314
MRNIP	0.328518	MRNIP	0.584347
BCAP31	0.4963	BCAP31	0.585522
ZNHIT1	0.47399	ZNHIT1	0.585931
ZFYVE1	0.308802	ZFYVE1	0.585983
ZKSCAN3	0.478155	ZKSCAN3	0.586085
SELENOK	0.354744	SELENOK	0.586285
GOLGA7	0.375848	GOLGA7	0.588296
ZNF143	0.303988	ZNF143	0.588515
AGFG1	0.496135	AGFG1	0.588851
TMEFF1	0.417305	TMEFF1	0.590348
SHQ1	0.500208	SHQ1	0.595292
AASDH	0.360317	AASDH	0.59874
ZFP41	0.373261	ZFP41	0.603364
KLHDC10	0.443376	KLHDC10	0.603655
RAB1A	0.339362	RAB1A	0.606589
CCS	0.332649	CCS	0.60707
USP20	0.485664	USP20	0.607889
UBE2V1	0.450713	UBE2V1	0.608165
PPM1B	0.380061	PPM1B	0.609381
PLEKHM3	0.544167	PLEKHM3	0.609751
HADHB	0.407197	HADHB	0.6103
AP2A1	0.315045	AP2A1	0.613298
LIG4	0.508199	LIG4	0.614677
RTN3	0.490705	RTN3	0.615209
RNF11	0.383688	RNF11	0.616263
ILF3-DT	0.525322	ILF3-DT	0.617812
C1orf52	0.350121	C1orf52	0.619727
PRKD2	0.577034	PRKD2	0.621506
STK38L	0.49803	STK38L	0.622327
EPB41L5	0.360099	EPB41L5	0.622541
SPATA2	0.352916	SPATA2	0.623138
KLHL8	0.52687	KLHL8	0.623467
STRBP	0.578808	STRBP	0.624181
ZMIZ2	0.398841	ZMIZ2	0.624647
PREB	0.33369	PREB	0.625193
nan	0.563756	nan	0.627491
LETM2	0.4856	LETM2	0.627919
PI4K2A	0.373586	PI4K2A	0.627979
RNF114	0.28922	RNF114	0.632371
RB1CC1	0.364403	RB1CC1	0.632839
CREB3L2	0.567208	CREB3L2	0.640151
TMEM256	0.504264	TMEM256	0.641261
CALU	0.418884	CALU	0.641967
COASY	0.43287	COASY	0.642084
PRKACG	0.551984	PRKACG	0.643007
DNAJC10	0.442928	DNAJC10	0.643119
TTC1	0.358579	TTC1	0.643196
PIP4P2	0.378058	PIP4P2	0.643882
OAZ2	0.28673	OAZ2	0.644718
KMT2C	0.323642	KMT2C	0.646016
HELQ	0.309191	HELQ	0.649409
RNGTT	0.310557	RNGTT	0.650859
ANKS6	0.403545	ANKS6	0.651204
VPS16	0.460033	VPS16	0.653359
TANC2	0.43724	TANC2	0.655384
RTN4IP1	0.496586	RTN4IP1	0.65589
FAM172A	0.375906	FAM172A	0.65933
MAX	0.507644	MAX	0.659558
PRKAB2	0.290577	PRKAB2	0.660014
C6orf89	0.472401	C6orf89	0.664229
ATG101	0.325314	ATG101	0.665441
ATP1B3	0.517821	ATP1B3	0.665813
SMYD3	0.629388	SMYD3	0.665996
PEX2	0.546045	PEX2	0.667403
TCTN3	0.385265	TCTN3	0.667639
PRKCI	0.361259	PRKCI	0.669048
ATP6V0C	0.382265	ATP6V0C	0.669432
FAM174A	0.510549	FAM174A	0.670024
FAM8A1	0.408826	FAM8A1	0.671931
MKNK2	0.336632	MKNK2	0.672206
PPARD	0.369874	PPARD	0.672483
SSBP3	0.509432	SSBP3	0.673756
COMMD6	0.460969	COMMD6	0.673904
POMGNT2	0.475731	POMGNT2	0.67401
NDUFB3	0.45401	NDUFB3	0.674596
TMEM69	0.571679	TMEM69	0.67577
NPHP1	0.472112	NPHP1	0.677582
MAP3K13	0.558176	MAP3K13	0.678136
CCNC	0.628958	CCNC	0.678327
ATG4C	0.602718	ATG4C	0.678515
ATP6V1E1	0.558506	ATP6V1E1	0.679591
USP9X	0.465762	USP9X	0.679999
TRAPPC1	0.481351	TRAPPC1	0.680172
RAB10	0.555967	RAB10	0.680608
CIB1	0.411496	CIB1	0.68066
FAM114A2	0.414009	FAM114A2	0.68068
PIGN	0.418299	PIGN	0.681995
RAB9A	0.595446	RAB9A	0.686037
PELO	0.603052	PELO	0.690061
MTFR1	0.659139	MTFR1	0.693205
IDS	0.494745	IDS	0.694216
SEL1L	0.398434	SEL1L	0.699267
EEFSEC	0.4328	EEFSEC	0.700324
RMND5A	0.585107	RMND5A	0.700537
ARFIP1	0.475385	ARFIP1	0.702323
nan	0.345082	nan	0.704377
GGCX	0.506981	GGCX	0.705281
OS9	0.568293	OS9	0.706371
PINX1	0.468386	PINX1	0.707214
H3-5	0.369474	H3-5	0.708964
CPNE3	0.407714	CPNE3	0.709637
SMIM29	0.333314	SMIM29	0.71291
ACACB	0.396541	ACACB	0.713507
POLG2	0.405648	POLG2	0.714049
EXTL2	0.304142	EXTL2	0.716187
MIR663AHG	0.62235	MIR663AHG	0.716278
UBL5	0.522284	UBL5	0.717212
GDPGP1	0.510826	GDPGP1	0.72276
MARS2	0.364691	MARS2	0.726437
PECR	0.569003	PECR	0.728089
FIG4	0.612953	FIG4	0.733498
PTGR2	0.361684	PTGR2	0.734221
PRRC1	0.29401	PRRC1	0.734897
KTN1-AS1	0.670337	KTN1-AS1	0.734957
SLC38A10	0.546948	SLC38A10	0.735422
DGKQ	0.429308	DGKQ	0.735982
HS1BP3	0.681402	HS1BP3	0.736484
FZD2	0.398566	FZD2	0.738356
PRKACA	0.539164	PRKACA	0.739169
SAP30L	0.54055	SAP30L	0.740323
CGRRF1	0.432795	CGRRF1	0.741094
BLVRA	0.661938	BLVRA	0.741238
LACTB2	0.528788	LACTB2	0.742537
STAM2	0.342464	STAM2	0.74317
ELOC	0.394351	ELOC	0.743301
C20orf27	0.438321	C20orf27	0.744627
CAMK2N2	0.649396	CAMK2N2	0.748377
CACUL1	0.582026	CACUL1	0.749384
NFS1	0.430902	NFS1	0.750641
TMEM260	0.700507	TMEM260	0.751375
AP3S1	0.356243	AP3S1	0.75151
KRAS	0.529444	KRAS	0.752163
AP1S1	0.610263	AP1S1	0.753784
OAZ1	0.521403	OAZ1	0.754805
FBXO3	0.529597	FBXO3	0.755269
PELI1	0.508857	PELI1	0.756082
VTA1	0.29605	VTA1	0.756668
HIBADH	0.643546	HIBADH	0.758684
EVI5L	0.719077	EVI5L	0.758754
FAM120B	0.281609	FAM120B	0.759395
BMT2	0.400042	BMT2	0.761973
LRRC49	0.67223	LRRC49	0.765704
PPP1R12C	0.413155	PPP1R12C	0.766649
CBWD5	0.631316	CBWD5	0.77099
AHCYL2	0.545598	AHCYL2	0.771171
KYAT3	0.329049	KYAT3	0.771546
LUZP1	0.535628	LUZP1	0.77342
TMEM30A	0.658236	TMEM30A	0.774631
UTP3	0.347351	UTP3	0.775283
DGAT1	0.612365	DGAT1	0.777015
USP30	0.455698	USP30	0.777083
ANKRD30BL	0.590429	ANKRD30BL	0.77879
TMEM70	0.631955	TMEM70	0.779707
FAM214B	0.657109	FAM214B	0.780731
nan	0.616287	nan	0.781009
ATP13A2	0.6313	ATP13A2	0.785745
PEX1	0.546004	PEX1	0.785983
THNSL1	0.670538	THNSL1	0.788437
ASAH1	0.595845	ASAH1	0.788538
TNFAIP8L1	0.558702	TNFAIP8L1	0.789645
SNX2	0.62918	SNX2	0.789924
FBXO33	0.640601	FBXO33	0.790603
UGGT2	0.498101	UGGT2	0.790617
ARHGAP12	0.569582	ARHGAP12	0.795934
TASP1	0.393319	TASP1	0.796489
NME7	0.67213	NME7	0.796687
ZMAT5	0.36575	ZMAT5	0.79738
APLP2	0.558172	APLP2	0.801372
TMEM14A	0.66246	TMEM14A	0.803382
PDE6D	0.424464	PDE6D	0.805142
GPAA1	0.637436	GPAA1	0.806485
UBR5-AS1	0.511255	UBR5-AS1	0.806928
TRMT1L	0.48192	TRMT1L	0.807153
POGLUT2	0.504181	POGLUT2	0.808026
PDK2	0.675104	PDK2	0.808642
TMEM170B	0.555196	TMEM170B	0.810989
FBXL4	0.586046	FBXL4	0.811087
ERP44	0.537551	ERP44	0.813718
RETSAT	0.604664	RETSAT	0.813788
PLEKHB2	0.541876	PLEKHB2	0.814192
MTRES1	0.435594	MTRES1	0.815249
CASP9	0.325824	CASP9	0.815816
GSKIP	0.26856	GSKIP	0.816829
CETN3	0.407954	CETN3	0.817394
ORC4	0.54592	ORC4	0.818115
CCDC82	0.396905	CCDC82	0.820163
C9orf72	0.616532	C9orf72	0.820628
ACVR2A	0.684114	ACVR2A	0.821591
MARK4	0.518258	MARK4	0.824588
DYRK3	0.73429	DYRK3	0.825388
ANKMY2	0.722819	ANKMY2	0.82692
TNIK	0.443755	TNIK	0.828657
ZNF706	0.518581	ZNF706	0.829071
CYCS	0.373269	CYCS	0.829282
SLC12A6	0.713627	SLC12A6	0.829381
CRYZL1	0.534401	CRYZL1	0.831211
MOSPD3	0.475471	MOSPD3	0.832258
CDC37	0.746926	CDC37	0.833374
COX6A1	0.738768	COX6A1	0.833888
ZNF230-DT	0.549209	ZNF230-DT	0.836565
OSTM1	0.548128	OSTM1	0.837131
CCNYL1	0.311157	CCNYL1	0.843393
KDM5B	0.660377	KDM5B	0.847281
INPP5K	0.693584	INPP5K	0.847782
ARL8B	0.524062	ARL8B	0.848077
HMG20B	0.693168	HMG20B	0.848422
FAM117A	0.659761	FAM117A	0.848724
LYSMD3	0.625949	LYSMD3	0.850142
ITGA7	0.656154	ITGA7	0.850578
SNX29	0.597125	SNX29	0.851796
BPGM	0.703483	BPGM	0.853602
PCCA	0.768964	PCCA	0.854135
EFR3A	0.638751	EFR3A	0.855797
DAAM1	0.737204	DAAM1	0.857439
CHST12	0.558145	CHST12	0.857793
STRAP	0.433118	STRAP	0.858421
SH3GLB2	0.698955	SH3GLB2	0.861454
ATP6V0D1	0.53258	ATP6V0D1	0.864282
CDK9	0.653495	CDK9	0.866216
SAMD13	0.740143	SAMD13	0.866296
SBF1P1	0.390328	SBF1P1	0.867179
OSBPL8	0.330063	OSBPL8	0.867292
TTC30A	0.791825	TTC30A	0.872403
SLC27A1	0.627898	SLC27A1	0.873089
MAP1S	0.437896	MAP1S	0.873955
ASB6	0.584464	ASB6	0.874316
SMAP2	0.632564	SMAP2	0.874724
CTTNBP2NL	0.409364	CTTNBP2NL	0.874942
ZFAND6	0.668415	ZFAND6	0.875018
DDHD1	0.430777	DDHD1	0.876107
ALS2	0.447835	ALS2	0.879277
NUDT12	0.469572	NUDT12	0.882066
RAP1A	0.459532	RAP1A	0.882418
UBE3D	0.809432	UBE3D	0.882521
TBPL1	0.708691	TBPL1	0.882783
FGD6	0.736772	FGD6	0.88321
XPR1	0.763553	XPR1	0.885516
PCMT1	0.607686	PCMT1	0.886004
ATP2B1	0.601245	ATP2B1	0.887496
APMAP	0.557089	APMAP	0.888204
HSD17B4	0.639319	HSD17B4	0.892616
LRRC28	0.511357	LRRC28	0.8931
UBE2W	0.521348	UBE2W	0.89515
FAM91A1	0.354387	FAM91A1	0.896132
SLC25A39	0.784319	SLC25A39	0.897048
IFTAP	0.785124	IFTAP	0.89773
GLS	0.40797	GLS	0.898666
RPS10	0.526687	RPS10	0.899948
NRBF2	0.537205	NRBF2	0.900309
RNF24	0.558877	RNF24	0.900565
APEH	0.537383	APEH	0.901796
DAD1	0.695774	DAD1	0.905202
RGS17	0.74878	RGS17	0.905303
BATF3	0.744789	BATF3	0.905363
ZC2HC1A	0.578507	ZC2HC1A	0.908782
MGAT4A	0.625598	MGAT4A	0.909565
ARMCX3	0.624011	ARMCX3	0.909814
SMIM14	0.799835	SMIM14	0.910266
DENND4A	0.650981	DENND4A	0.911277
ARID5A	0.525151	ARID5A	0.911563
nan	0.598678	nan	0.911659
IGF2R	0.818468	IGF2R	0.912986
C9orf16	0.732614	C9orf16	0.91641
PLBD2	0.806589	PLBD2	0.919318
ARSK	0.754944	ARSK	0.921043
IFT43	0.62194	IFT43	0.921787
UNC13B	0.845786	UNC13B	0.922667
KIF3B	0.462328	KIF3B	0.923285
HSD11B1L	0.744319	HSD11B1L	0.923678
GDE1	0.746762	GDE1	0.925919
DCAF13	0.496053	DCAF13	0.929394
CETN2	0.429767	CETN2	0.930489
PLPPR2	0.88295	PLPPR2	0.931165
SLC35A1	0.574233	SLC35A1	0.932461
PRADC1	0.440835	PRADC1	0.932917
PIGH	0.568526	PIGH	0.933084
PDP1	0.770282	PDP1	0.933117
DPM1	0.53577	DPM1	0.933729
VMP1	0.572164	VMP1	0.933919
TMEM132A	0.563851	TMEM132A	0.935011
KBTBD8	0.716705	KBTBD8	0.936946
FAM234A	0.575822	FAM234A	0.939129
OCEL1	0.800251	OCEL1	0.942305
SPICE1	0.708722	SPICE1	0.942374
ZNF697	0.510548	ZNF697	0.94256
LINC00324	0.859933	LINC00324	0.951295
RPGR	0.591981	RPGR	0.951719
MGST3	0.881512	MGST3	0.953398
DNM3	0.905515	DNM3	0.956158
SLC25A32	0.649761	SLC25A32	0.958111
FGF14	0.73427	FGF14	0.961452
HECA	0.785151	HECA	0.963002
MAP9	0.429899	MAP9	0.965163
PEX16	0.74497	PEX16	0.965764
PIGV	0.651179	PIGV	0.966887
ATP8B5P	0.740893	ATP8B5P	0.969731
NQO2	0.698626	NQO2	0.970422
BSG	0.799825	BSG	0.974313
SEMA6C	0.625804	SEMA6C	0.978307
PHETA1	0.584266	PHETA1	0.978382
PNPLA8	0.457263	PNPLA8	0.978626
TUT7	0.538338	TUT7	0.979307
LMBRD1	0.735837	LMBRD1	0.982458
LNP1	0.826795	LNP1	0.983443
TEP1	0.810547	TEP1	0.985226
NOMO1	0.840669	NOMO1	0.986004
ZNF774	0.884413	ZNF774	0.986273
SLC30A1	0.471629	SLC30A1	0.986309
ATG4A	0.867524	ATG4A	0.986511
NUDT6	0.620459	NUDT6	0.986725
TTC39B	0.836849	TTC39B	0.988586
BPHL	0.494275	BPHL	0.989003
EPHA4	0.759811	EPHA4	0.989356
KIF5C	0.478662	KIF5C	0.989833
GPR173	0.801062	GPR173	0.994381
MICU1	0.688262	MICU1	0.99489
CYB5R4	0.663278	CYB5R4	0.995732
SND1	0.506354	SND1	0.996561
SPATA17	0.60366	SPATA17	1.0013
AFTPH	0.644336	AFTPH	1.00209
CRY2	0.497405	CRY2	1.00445
CHP1	0.650074	CHP1	1.00678
GSDMB	0.769488	GSDMB	1.00691
FAM117B	0.718696	FAM117B	1.00847
SBNO1	0.476169	SBNO1	1.00995
GRK5	0.822165	GRK5	1.01158
CYP2U1	0.634403	CYP2U1	1.01164
LRRC23	0.538036	LRRC23	1.01184
SGTB	0.711681	SGTB	1.01208
POLR2L	0.752529	POLR2L	1.01656
EVI5	0.582275	EVI5	1.01763
OPN1SW	0.889486	OPN1SW	1.0208
LMTK2	0.713025	LMTK2	1.02105
CLEC16A	0.589635	CLEC16A	1.0248
TIAM1	0.863207	TIAM1	1.0291
KLHL24	0.731063	KLHL24	1.02955
DEPDC7	0.626072	DEPDC7	1.02965
TAF1A-AS1	0.603992	TAF1A-AS1	1.03223
MFSD12	0.602371	MFSD12	1.03319
GCLC	0.792807	GCLC	1.0367
HIBCH	0.635161	HIBCH	1.03726
GVQW3	0.814735	GVQW3	1.03758
TAF4B	0.771977	TAF4B	1.0385
PRR34	0.883454	PRR34	1.03951
IFT80	0.734827	IFT80	1.04023
ANKRD50	0.34174	ANKRD50	1.0409
MMAA	0.306875	MMAA	1.04229
ATP6V1A	0.796763	ATP6V1A	1.04279
AGAP1	0.468338	AGAP1	1.0438
AGFG2	0.587989	AGFG2	1.04385
FANCF	0.710532	FANCF	1.04605
nan	0.70648	nan	1.04734
SDHAF3	0.800774	SDHAF3	1.04739
JAG1	0.649805	JAG1	1.05027
HPCAL1	0.924213	HPCAL1	1.05175
KIF3A	0.4734	KIF3A	1.05374
GFOD1	0.961241	GFOD1	1.05549
GNS	0.900582	GNS	1.05565
TRDMT1	0.733167	TRDMT1	1.05678
URB1-AS1	0.987426	URB1-AS1	1.06351
FKBP14	0.850876	FKBP14	1.06424
AGRN	0.702745	AGRN	1.06879
ATP6AP2	0.767546	ATP6AP2	1.0693
IFNGR1	0.496956	IFNGR1	1.0696
PLIN3	0.661394	PLIN3	1.0704
QSOX1	0.67968	QSOX1	1.0712
ZNF385A	0.879282	ZNF385A	1.07193
KCTD21	0.458364	KCTD21	1.07236
GABARAPL2	0.559626	GABARAPL2	1.07344
USB1	0.596167	USB1	1.07404
LRP4-AS1	0.948017	LRP4-AS1	1.0756
EDEM2	0.681653	EDEM2	1.07569
AAMDC	0.9464	AAMDC	1.07653
WDR47	0.3782	WDR47	1.07684
RABGEF1	0.735929	RABGEF1	1.07746
GMDS	0.90439	GMDS	1.08092
LYRM4-AS1	0.617464	LYRM4-AS1	1.08214
SLC25A44	0.46138	SLC25A44	1.08477
MTM1	0.698685	MTM1	1.08562
CCDC169	0.708081	CCDC169	1.08869
PCTP	0.844812	PCTP	1.08885
ATP6V1C1	0.673129	ATP6V1C1	1.08954
NRG4	0.863863	NRG4	1.0982
HDAC3	0.444663	HDAC3	1.10163
PRRG1	0.993062	PRRG1	1.10178
PAXBP1-AS1	1.04512	PAXBP1-AS1	1.10404
EFNB3	0.948439	EFNB3	1.10794
CBR4	0.578981	CBR4	1.11123
TSGA10	1.02088	TSGA10	1.11251
PIGF	0.79838	PIGF	1.11451
AKAP13	0.529009	AKAP13	1.1164
SYAP1	0.388086	SYAP1	1.11957
SSBP2	0.498181	SSBP2	1.12858
nan	0.852664	nan	1.13726
OTUD1	0.884982	OTUD1	1.13748
TPI1P2	0.576562	TPI1P2	1.13754
PGPEP1	0.914264	PGPEP1	1.14272
CCDC112	0.690909	CCDC112	1.14359
EFHC1	0.75118	EFHC1	1.14519
F2R	0.571631	F2R	1.14701
EXOC6B	0.709314	EXOC6B	1.14705
SLC25A42	1.007	SLC25A42	1.15017
LTA4H	1.05502	LTA4H	1.15683
CDC42EP2	0.638113	CDC42EP2	1.15866
SPA17	0.542195	SPA17	1.15891
RNF122	0.64321	RNF122	1.15925
nan	1.04622	nan	1.16507
VPS8	0.71013	VPS8	1.16605
TRAF3IP3	0.788125	TRAF3IP3	1.16691
LRRC20	0.45194	LRRC20	1.1703
ASGR1	1.09888	ASGR1	1.17565
PARD6B	1.02992	PARD6B	1.17616
ANKRD42	0.57842	ANKRD42	1.17681
RELL2	0.907807	RELL2	1.17826
CSRNP1	0.847123	CSRNP1	1.17938
LMCD1	1.12384	LMCD1	1.1804
BBS7	0.597613	BBS7	1.18285
RALGPS1	1.01473	RALGPS1	1.18358
PALM3	0.818187	PALM3	1.18513
BCORL1	1.03038	BCORL1	1.18557
CCDC65	0.60757	CCDC65	1.19105
PLD3	0.598767	PLD3	1.19324
TBC1D7	0.444803	TBC1D7	1.19717
TMEM67	0.8822	TMEM67	1.19741
RSU1	0.683686	RSU1	1.19877
SFR1	0.7362	SFR1	1.20049
JARID2	0.375419	JARID2	1.20085
GPRIN1	0.575222	GPRIN1	1.20209
COA6-AS1	1.06849	COA6-AS1	1.20874
SARAF	0.848698	SARAF	1.21065
CCT6B	0.74996	CCT6B	1.21157
DNAJC28	0.848593	DNAJC28	1.21291
RALGAPA2	1.06554	RALGAPA2	1.218
LINC02777	1.14678	LINC02777	1.22019
MAP6	0.826815	MAP6	1.22277
LGMN	0.905431	LGMN	1.22351
ADARB1	0.814706	ADARB1	1.2253
TM2D2	0.470275	TM2D2	1.22662
ENKUR	0.624039	ENKUR	1.22745
ILRUN-AS1	0.890994	ILRUN-AS1	1.22803
RGL1	0.907241	RGL1	1.22909
CA13	0.943491	CA13	1.23111
NYAP1	0.874853	NYAP1	1.23281
MBNL2	0.819851	MBNL2	1.23531
SLC22A17	0.961661	SLC22A17	1.23594
AGTPBP1	0.880786	AGTPBP1	1.23875
CCNH	0.80961	CCNH	1.24199
MIPEP	0.9447	MIPEP	1.24233
TBC1D19	0.807989	TBC1D19	1.24314
HABP4	0.684414	HABP4	1.24455
ATP6V0A1	0.984461	ATP6V0A1	1.24735
C12orf75	0.784547	C12orf75	1.25115
BORCS5	0.722819	BORCS5	1.25221
DACT3	0.69759	DACT3	1.25229
BTD	0.499655	BTD	1.2523
nan	1.06529	nan	1.25427
SLC36A1	0.822658	SLC36A1	1.25439
ITPR1	0.846691	ITPR1	1.2561
ANO10	0.787088	ANO10	1.26128
GJC2	1.12991	GJC2	1.26366
ZNF217	0.742193	ZNF217	1.26504
BAIAP2L1	1.12164	BAIAP2L1	1.26673
ZNF277	1.01576	ZNF277	1.26875
OMA1	0.533365	OMA1	1.26899
KLRG1	0.652556	KLRG1	1.2699
TPK1	0.941601	TPK1	1.27178
EXOC3-AS1	0.845013	EXOC3-AS1	1.2729
CORO1A	1.11985	CORO1A	1.27597
KDM1B	0.598988	KDM1B	1.27736
NDFIP2	1.10902	NDFIP2	1.27806
BTG1	0.89427	BTG1	1.2791
CDKL5	0.927458	CDKL5	1.27969
WIPI1	1.14101	WIPI1	1.28406
CCDC87	0.834024	CCDC87	1.28513
BBS10	0.622839	BBS10	1.28962
MTMR7	0.725868	MTMR7	1.29025
GLI1	1.17505	GLI1	1.29185
nan	0.935567	nan	1.29595
THAP7-AS1	1.0512	THAP7-AS1	1.30134
YIPF1	0.409394	YIPF1	1.30152
SLC4A8	0.947383	SLC4A8	1.30829
MAP7	1.02865	MAP7	1.3173
MEIS1	0.702764	MEIS1	1.31806
NPTN	0.939588	NPTN	1.31926
MAST3	0.876003	MAST3	1.32371
CEBPB	0.910461	CEBPB	1.32433
ADCK5	0.618611	ADCK5	1.32516
IDH1-AS1	0.879885	IDH1-AS1	1.32963
ABLIM2	0.923351	ABLIM2	1.33183
L3MBTL3	1.01671	L3MBTL3	1.33195
C15orf65	1.08121	C15orf65	1.33384
MTUS1	0.938769	MTUS1	1.33389
DNAJC1	0.82302	DNAJC1	1.33685
ERICH2	1.16407	ERICH2	1.33724
CFAP44	0.755245	CFAP44	1.33731
DOCK6	1.20987	DOCK6	1.33738
CYFIP2	0.985927	CYFIP2	1.33795
KDM7A	0.867144	KDM7A	1.33929
nan	0.912199	nan	1.33973
CLBA1	0.471571	CLBA1	1.34007
JRKL	0.831689	JRKL	1.34106
FLVCR2	0.816104	FLVCR2	1.34231
nan	0.904347	nan	1.34361
ARMC12	0.978018	ARMC12	1.347
ATP6V1B2	1.22966	ATP6V1B2	1.34899
BCAS4	1.21714	BCAS4	1.35485
nan	0.71789	nan	1.36162
GRN	1.26659	GRN	1.36807
LOX	1.13766	LOX	1.36942
LRRIQ3	1.02642	LRRIQ3	1.37161
PPP1R21	0.99059	PPP1R21	1.37339
IZUMO4	0.840894	IZUMO4	1.37963
ELOVL4	1.09981	ELOVL4	1.38362
SWT1	0.527935	SWT1	1.38565
MFSD4B	0.614098	MFSD4B	1.38705
PRKAR2B	1.01947	PRKAR2B	1.38718
NR4A2	1.29393	NR4A2	1.39179
H2AC11	0.880535	H2AC11	1.39194
KCNG1	0.935329	KCNG1	1.39584
ST8SIA4	1.15773	ST8SIA4	1.39868
TFB1M	0.92058	TFB1M	1.40593
MYO18B	1.14146	MYO18B	1.40816
IFT88	0.612926	IFT88	1.41208
CLDN11	1.03095	CLDN11	1.41378
SDCBP	0.823869	SDCBP	1.41472
BACH2	0.868971	BACH2	1.41897
GPC2	1.28928	GPC2	1.42063
nan	0.938061	nan	1.4242
TPST2	0.82582	TPST2	1.42563
TTC21A	0.634395	TTC21A	1.43033
C12orf60	1.08975	C12orf60	1.43259
TRNP1	1.00689	TRNP1	1.43261
ARHGDIB	1.05781	ARHGDIB	1.43271
IQCH	0.972769	IQCH	1.43404
SAXO2	0.541975	SAXO2	1.43468
GDAP1	0.974243	GDAP1	1.4348
MAML3	1.12117	MAML3	1.43848
nan	1.04035	nan	1.43851
FAM155B	1.25756	FAM155B	1.43973
FBLN5	1.10122	FBLN5	1.44011
DNER	1.18359	DNER	1.44203
CALCOCO1	1.14446	CALCOCO1	1.44296
BCKDHB	0.717963	BCKDHB	1.44601
MMP25	1.1814	MMP25	1.44896
GEMIN8	0.877221	GEMIN8	1.45425
CCDC191	0.557444	CCDC191	1.46023
FAM234B	1.13958	FAM234B	1.46137
ROGDI	1.05459	ROGDI	1.46448
CXADR	1.35391	CXADR	1.47258
CHST2	0.63263	CHST2	1.47632
NKX3-1	1.16819	NKX3-1	1.47941
SMIM8	0.842913	SMIM8	1.48206
GDF11	0.68336	GDF11	1.48301
PRX	0.77983	PRX	1.48409
ID2-AS1	0.943431	ID2-AS1	1.48571
MARCHF2	1.18732	MARCHF2	1.49363
BCL11A	1.21864	BCL11A	1.49533
G6PD	1.33389	G6PD	1.49791
THPO	1.34783	THPO	1.50013
FAM229B	1.05729	FAM229B	1.50209
WHRN	1.19445	WHRN	1.50451
A4GALT	1.27854	A4GALT	1.50894
H2BC15	0.872024	H2BC15	1.51001
CAHM	0.9864	CAHM	1.51047
KIF21B	0.94064	KIF21B	1.51263
AK9	1.14913	AK9	1.51455
MYO1F	1.09574	MYO1F	1.51584
GPR155	0.801559	GPR155	1.52992
TRAPPC9	1.01861	TRAPPC9	1.5301
MTURN	1.4112	MTURN	1.53092
RNASEK	1.42372	RNASEK	1.53834
CADM3	1.35543	CADM3	1.53861
PPP1R3C	0.886601	PPP1R3C	1.53863
DENND3	1.46866	DENND3	1.54213
GM2A	1.08879	GM2A	1.54638
ALDH4A1	0.821042	ALDH4A1	1.54729
HSPB8	1.10059	HSPB8	1.55292
CDHR2	0.774381	CDHR2	1.55906
AKAP3	1.38646	AKAP3	1.56053
CYP2R1	1.15214	CYP2R1	1.56673
DICER1-AS1	0.559305	DICER1-AS1	1.56693
TMEM205	1.39062	TMEM205	1.56884
ATP7B	1.15335	ATP7B	1.56913
BBS12	0.906563	BBS12	1.57134
CYB5R1	1.29144	CYB5R1	1.5716
RAB27B	1.49051	RAB27B	1.57633
ARL6	0.61271	ARL6	1.57669
FKBP7	0.819479	FKBP7	1.57741
GCNT1	1.02253	GCNT1	1.58154
BCDIN3D-AS1	1.06438	BCDIN3D-AS1	1.59277
TLE6	1.00767	TLE6	1.60156
LINC02762	1.13042	LINC02762	1.6032
AZIN2	1.15773	AZIN2	1.60514
SNX32	1.26884	SNX32	1.60587
GLCE	0.793881	GLCE	1.60691
TEX9	0.822095	TEX9	1.60754
ARL15	0.846493	ARL15	1.60946
NDRG1	1.14514	NDRG1	1.61099
PLA2G12A	1.05585	PLA2G12A	1.61379
MATN3	1.19572	MATN3	1.61402
KLHL7-DT	0.839841	KLHL7-DT	1.61508
KIAA0513	1.15059	KIAA0513	1.61677
MACC1	1.46652	MACC1	1.62536
LIFR-AS1	0.835342	LIFR-AS1	1.62713
LNC-LBCS	1.3702	LNC-LBCS	1.63317
SLC25A4	0.953459	SLC25A4	1.63453
MAPRE3	1.1567	MAPRE3	1.63647
CFAP54	1.36826	CFAP54	1.63941
MKLN1-AS	1.00004	MKLN1-AS	1.64002
BBS9	1.30535	BBS9	1.64547
HERPUD2-AS1	0.836796	HERPUD2-AS1	1.65026
CYSRT1	0.908975	CYSRT1	1.65258
ASPHD2	1.0783	ASPHD2	1.65643
LINC01315	1.15936	LINC01315	1.66054
GALNT15	1.07481	GALNT15	1.66164
HLF	1.56337	HLF	1.66194
CITED4	0.921829	CITED4	1.66307
GCH1	1.54052	GCH1	1.66371
KCNJ2-AS1	1.49463	KCNJ2-AS1	1.66714
CARMIL3	1.36414	CARMIL3	1.66811
DLGAP3	1.25677	DLGAP3	1.6725
BMP4	1.39372	BMP4	1.67833
SLC26A7	1.11768	SLC26A7	1.67906
DUSP23	1.13474	DUSP23	1.68318
PDGFRL	1.59224	PDGFRL	1.68323
IFITM10	0.939608	IFITM10	1.68781
ESRRG	1.33214	ESRRG	1.69057
TCAF2	1.07914	TCAF2	1.69509
TMEM241	1.50344	TMEM241	1.69693
SYT2	1.31695	SYT2	1.70877
TENT5C	1.00454	TENT5C	1.70987
RSPH1	1.20641	RSPH1	1.71344
CBR1	1.13706	CBR1	1.72122
SLC45A3	1.43787	SLC45A3	1.73183
SPAG4	1.46694	SPAG4	1.73634
YTHDF3-DT	1.28988	YTHDF3-DT	1.73863
DNAJC12	1.5997	DNAJC12	1.74316
FAT4	1.21605	FAT4	1.74396
CITED2	0.781278	CITED2	1.75457
SLC8B1	1.13411	SLC8B1	1.75732
EXOC3L1	1.25685	EXOC3L1	1.75739
TBC1D8-AS1	1.52819	TBC1D8-AS1	1.77695
SELENOP	1.50605	SELENOP	1.77735
PADI2	1.2828	PADI2	1.77894
nan	0.993623	nan	1.78321
ZNF878	0.799213	ZNF878	1.7918
MLF1	1.14258	MLF1	1.79412
SLC9A9	1.51209	SLC9A9	1.79972
PIFO	1.43279	PIFO	1.80082
SRXN1	1.14649	SRXN1	1.80225
RAP2C-AS1	1.3302	RAP2C-AS1	1.80834
LCA5L	0.868046	LCA5L	1.80957
ADRB2	1.41142	ADRB2	1.81607
nan	1.54692	nan	1.81652
MMEL1	1.18979	MMEL1	1.81898
THSD1	0.74675	THSD1	1.82757
NAP1L2	1.46623	NAP1L2	1.84093
MT1X	1.35861	MT1X	1.84099
HTR7P1	1.26208	HTR7P1	1.84438
PTH1R	1.37559	PTH1R	1.84684
PCDHAC1	1.3857	PCDHAC1	1.84804
CCDC126	0.643975	CCDC126	1.84976
TMEM74	1.24397	TMEM74	1.8553
ABCA7	1.56043	ABCA7	1.8574
AGTR1	1.13658	AGTR1	1.85953
TBC1D30	1.15076	TBC1D30	1.86774
RHPN1	1.07439	RHPN1	1.86907
FGGY	0.928764	FGGY	1.87711
KLLN	1.06302	KLLN	1.87958
NME5	1.12075	NME5	1.87967
ZNF843	1.58975	ZNF843	1.88083
C9orf43	1.18651	C9orf43	1.88104
GABRA3	1.14981	GABRA3	1.88849
PDGFB	1.02103	PDGFB	1.88929
LINC00449	1.32441	LINC00449	1.90008
LRGUK	1.35422	LRGUK	1.9006
CCDC39	0.799655	CCDC39	1.90311
ACBD7	1.18154	ACBD7	1.9044
nan	0.913828	nan	1.90896
CTXN2	1.44125	CTXN2	1.91218
SSTR2	1.65347	SSTR2	1.91807
PLCXD2	1.83434	PLCXD2	1.92646
PIP5KL1	1.35766	PIP5KL1	1.93242
EFCAB10	0.723577	EFCAB10	1.93584
SNPH	1.74364	SNPH	1.93941
nan	0.944209	nan	1.9426
CLSTN3	1.52918	CLSTN3	1.94519
IGSF8	1.01518	IGSF8	1.96222
BAIAP3	1.18401	BAIAP3	1.96452
CYP46A1	1.33451	CYP46A1	1.96668
SERPINI1	1.11323	SERPINI1	1.96712
FBXO15	1.33905	FBXO15	1.9744
FANK1	1.61155	FANK1	1.97806
SYP	1.65311	SYP	1.98247
ERO1B	0.942526	ERO1B	1.99081
PRSS16	1.30182	PRSS16	1.99437
CELF3	1.12033	CELF3	1.99544
SIRT4	1.54127	SIRT4	2.00474
ACHE	1.83971	ACHE	2.01273
PCAT6	1.22451	PCAT6	2.01278
ETFBKMT	0.711389	ETFBKMT	2.02212
FLJ20021	1.4947	FLJ20021	2.0234
IGSF22	1.46515	IGSF22	2.02566
RND1	1.01355	RND1	2.03364
NLRP1	0.790942	NLRP1	2.04182
GDF9	0.799573	GDF9	2.05826
IRF6	1.00352	IRF6	2.07463
nan	1.02919	nan	2.0786
CCDC153	1.26181	CCDC153	2.0879
KANK3	1.86859	KANK3	2.08887
PLIN5	1.58898	PLIN5	2.10182
ZSCAN23	0.688009	ZSCAN23	2.10427
SLN	1.54306	SLN	2.10715
VWA5A	1.1964	VWA5A	2.13105
CAMSAP3	1.99831	CAMSAP3	2.13724
CLCN4	1.68646	CLCN4	2.15695
EIF2AK3-DT	0.964927	EIF2AK3-DT	2.15746
[truncated: 107 more rows]

## Sheet: Fig. 2B
Gene	IDHwt Pano / IDHwt Veh															IDHmut Pano / IDHmut Veh
CDKN1A	0.835804	0.722438	0.498447	0.594094	0.427943	0.438955	2.9751	2.56025	1.94076	3.30367	3.04333	1.97888	0.882615	0.637432	0.516906	0.82693	1.31478	1.0469	5.61082	4.84469	4.11342	0.823107	0.667545	0.577532	4.97993	3.63946	3.99158

## Sheet: Fig. 2C
Greater effect in IDHwt
IDHwt		IDHmut
MYBL2	-1.89076	MYBL2	-1.42656
ZWINT	-1.5056	ZWINT	-1.34399
CRPPA	-1.85878	CRPPA	-1.31143
RRM2	-1.5571	RRM2	-1.26739
BRCA1	-1.18571	BRCA1	-1.10577
HMGN2	-1.2935	HMGN2	-1.10287
BRIP1	-1.2441	BRIP1	-1.07518
ORC1	-1.19258	ORC1	-1.07187
TRAIP	-1.31417	TRAIP	-1.06067
EXO1	-1.10737	EXO1	-1.03911
MVD	-1.23494	MVD	-1.03222
FAAP24	-1.62233	FAAP24	-1.00543
MCM10	-1.1884	MCM10	-0.999968
OIP5	-1.15457	OIP5	-0.999198
nan	-1.23599	nan	-0.991218
AADAT	-1.05955	AADAT	-0.970436
BUB1B	-1.016	BUB1B	-0.965155
HROB	-1.07768	HROB	-0.961962
CENPN	-1.18712	CENPN	-0.948417
SKA3	-1.11022	SKA3	-0.947377
WDR62	-1.0406	WDR62	-0.945456
CIP2A	-1.17642	CIP2A	-0.941716
SPC25	-1.09534	SPC25	-0.941402
CENPH	-1.0053	CENPH	-0.926057
FANCD2	-1.18005	FANCD2	-0.912603
ZNF273	-0.973591	ZNF273	-0.900349
C1orf112	-1.02906	C1orf112	-0.894323
CEP135	-0.947426	CEP135	-0.894133
IL18BP	-0.981	IL18BP	-0.892957
BRCA2	-0.961623	BRCA2	-0.887476
DHFR	-1.2041	DHFR	-0.884323
PCLAF	-1.23389	PCLAF	-0.87353
NCAPG	-0.928841	NCAPG	-0.872467
MASTL	-1.04468	MASTL	-0.869613
AUNIP	-1.08639	AUNIP	-0.86852
E2F1	-0.947906	E2F1	-0.863289
NAIF1	-1.14127	NAIF1	-0.861937
EME1	-0.983887	EME1	-0.853389
PCYT2	-0.878026	PCYT2	-0.8311
MND1	-1.26521	MND1	-0.820177
POLQ	-1.16295	POLQ	-0.808964
SNHG1	-0.859649	SNHG1	-0.806973
CDC6	-1.12304	CDC6	-0.796074
NEIL3	-0.90295	NEIL3	-0.793302
STAG1	-0.950322	STAG1	-0.789903
ERMAP	-1.18025	ERMAP	-0.785465
DBF4B	-0.844935	DBF4B	-0.783925
ZWILCH	-0.861119	ZWILCH	-0.756474
ZNF621	-0.870779	ZNF621	-0.753962
CEP192	-0.877183	CEP192	-0.751204
PRDM10	-0.955238	PRDM10	-0.750593
ZNF92	-0.921696	ZNF92	-0.744757
GEN1	-0.962516	GEN1	-0.743407
ZNF682	-0.823091	ZNF682	-0.742525
ESCO2	-0.870698	ESCO2	-0.739613
TICRR	-0.982292	TICRR	-0.737267
SKA1	-1.20217	SKA1	-0.736323
PXN-AS1	-0.876784	PXN-AS1	-0.735659
IBA57	-0.892872	IBA57	-0.727666
DBF4	-0.763803	DBF4	-0.725169
HAUS8	-0.868484	HAUS8	-0.717048
SPIN4	-0.873912	SPIN4	-0.715883
MTFR2	-0.796219	MTFR2	-0.714
SGO1	-0.922373	SGO1	-0.709777
WDHD1	-0.741275	WDHD1	-0.703128
TRAF3IP2-AS1	-0.810493	TRAF3IP2-AS1	-0.700286
SMC1A	-0.755497	SMC1A	-0.699136
RECQL4	-0.746763	RECQL4	-0.690282
CENPU	-0.912874	CENPU	-0.689693
PABPN1	-0.728713	PABPN1	-0.689226
NUSAP1	-0.901404	NUSAP1	-0.687831
SNHG32	-0.738268	SNHG32	-0.685094
CENPQ	-0.750754	CENPQ	-0.684956
PPP2R3C	-0.791618	PPP2R3C	-0.674401
DSN1	-0.84157	DSN1	-0.673391
nan	-0.756297	nan	-0.667553
ZNF341	-0.729187	ZNF341	-0.645563
PGAP2	-0.775611	PGAP2	-0.636259
LSM3	-0.708684	LSM3	-0.625022
KIAA1841	-0.708168	KIAA1841	-0.622837
ZNF519	-0.693353	ZNF519	-0.622218
DSCC1	-0.788316	DSCC1	-0.614
PIF1	-1.08698	PIF1	-0.613893
MIR621	-0.69284	MIR621	-0.612074
BANF1	-0.738024	BANF1	-0.611913
PHACTR4	-0.703662	PHACTR4	-0.604741
HNRNPC	-0.671255	HNRNPC	-0.594086
TAF6L	-0.643529	TAF6L	-0.593957
CDAN1	-0.795293	CDAN1	-0.593141
DNAJA1	-0.675555	DNAJA1	-0.579525
PBRM1	-0.760814	PBRM1	-0.572413
FAM219B	-0.62087	FAM219B	-0.572391
RFC5	-0.691141	RFC5	-0.572345
GTF3A	-0.780111	GTF3A	-0.571412
CCDC15	-0.95209	CCDC15	-0.563336
SNRPA	-0.731083	SNRPA	-0.55992
KCTD7	-1.02911	KCTD7	-0.559734
ST3GAL3	-0.832765	ST3GAL3	-0.557465
PPCDC	-0.976154	PPCDC	-0.549145
TARBP2	-0.660109	TARBP2	-0.546357
ZNF136	-0.790464	ZNF136	-0.536711
SNHG12	-0.563023	SNHG12	-0.533782
MEA1	-0.654572	MEA1	-0.528415
C18orf54	-0.730213	C18orf54	-0.52755
B9D2	-0.827591	B9D2	-0.527348
POC1A	-0.872701	POC1A	-0.526694
ZNF625	-0.636903	ZNF625	-0.523607
CHMP3	-0.61289	CHMP3	-0.520903
SPATA33	-0.560929	SPATA33	-0.514137
ZNF784	-0.591736	ZNF784	-0.512015
PDCL3	-0.641758	PDCL3	-0.511918
RWDD4	-0.644812	RWDD4	-0.505641
PRRC2A	-0.547621	PRRC2A	-0.502937
KMT5A	-0.530528	KMT5A	-0.496768
ASH2L	-0.557123	ASH2L	-0.491374
nan	-0.534781	nan	-0.48418
RBM25	-0.513246	RBM25	-0.48052
BRCC3	-0.541697	BRCC3	-0.475881
UTP14A	-0.592082	UTP14A	-0.473678
AACS	-0.549539	AACS	-0.473298
ZNF268	-0.530921	ZNF268	-0.473242
TAF5	-0.659916	TAF5	-0.472794
UMPS	-0.497287	UMPS	-0.470217
ZSCAN25	-0.49913	ZSCAN25	-0.469939
DDIAS	-0.746987	DDIAS	-0.461102
CKAP2	-0.525677	CKAP2	-0.453691
MLH1	-0.567623	MLH1	-0.447368
ZC3H14	-0.490662	ZC3H14	-0.447146
ORMDL1	-0.472906	ORMDL1	-0.44482
ELP5	-0.530585	ELP5	-0.438495
SMIM7	-0.483583	SMIM7	-0.437435
NOL11	-0.479398	NOL11	-0.434736
RPA1	-0.490068	RPA1	-0.434512
BRD8	-0.567517	BRD8	-0.431861
SGCB	-0.478198	SGCB	-0.430883
ZNF543	-0.503546	ZNF543	-0.422785
TARDBP	-0.472607	TARDBP	-0.420889
ERI2	-0.578877	ERI2	-0.4075
KPTN	-0.757323	KPTN	-0.399743
U2SURP	-0.46257	U2SURP	-0.397177
RPIA	-0.611362	RPIA	-0.391395
RBM14	-0.604679	RBM14	-0.387857
ATP5MF	-0.420691	ATP5MF	-0.384558
MAP3K2	-0.429656	MAP3K2	-0.383519
GNL3	-0.521584	GNL3	-0.382688
AHCY	-0.531592	AHCY	-0.365904
GGA3	-0.38008	GGA3	-0.357945
RPL41	-0.491875	RPL41	-0.352603
POLR1A	-0.417875	POLR1A	-0.344005
CZIB	-0.496376	CZIB	-0.334012
RAD1	-0.364289	RAD1	-0.333122
USP16	-0.384766	USP16	-0.326932
C2CD5	-0.364223	C2CD5	-0.317587
EIF5	-0.50347	EIF5	-0.313682
SUMO2	-0.379657	SUMO2	-0.301507
ZNF207	-0.312135	ZNF207	-0.290103
DDX3X	-0.304859	DDX3X	-0.288976
TSTD2	-0.337831	TSTD2	-0.273142
RBM28	-0.281546	RBM28	-0.257663
WDR45B	-0.296657	WDR45B	-0.208653
CHTF8	-0.296053	CHTF8	-0.200603
RAB5B	-0.208857	RAB5B	-0.197035
DNAJA3	-0.262636	DNAJA3	-0.171919
EIF4G1	-0.305276	EIF4G1	-0.167516
TRAF7	0.260881	TRAF7	0.183343
OXLD1	0.302804	OXLD1	0.23867
TAF7	0.31608	TAF7	0.245872
MAPKAPK3	0.719645	MAPKAPK3	0.259529
DNAJB11	0.504772	DNAJB11	0.276822
MKRN1	0.366635	MKRN1	0.291196
MIEN1	0.324851	MIEN1	0.298607
ELK1	0.412265	ELK1	0.311846
HEMK1	0.347155	HEMK1	0.315756
FBXO8	0.452126	FBXO8	0.322358
CDIPT	0.418399	CDIPT	0.325781
PAFAH1B2	0.364636	PAFAH1B2	0.337928
ATG3	0.521098	ATG3	0.346855
SEPHS2	0.450815	SEPHS2	0.3574
WDR54	0.627417	WDR54	0.358577
IL17RA	0.443131	IL17RA	0.362096
ZDHHC13	0.447586	ZDHHC13	0.368275
HSP90B2P	0.488025	HSP90B2P	0.376534
HSP90B1	0.491227	HSP90B1	0.376967
TCF20	0.402579	TCF20	0.37789
ZNF891	0.473686	ZNF891	0.392211
FAHD1	0.460688	FAHD1	0.396851
CPOX	0.458644	CPOX	0.398363
FLYWCH1	0.441357	FLYWCH1	0.408786
ACSF2	0.999735	ACSF2	0.421344
WWP1	0.605345	WWP1	0.425987
MSRB2	0.629313	MSRB2	0.427345
RAD51B	0.468812	RAD51B	0.427965
COX10-AS1	0.523588	COX10-AS1	0.429255
RGS14	0.766759	RGS14	0.436586
RALB	0.504041	RALB	0.437524
G3BP1	0.745322	G3BP1	0.444659
TMEM179B	0.501564	TMEM179B	0.446235
PLCD3	0.745734	PLCD3	0.449229
ECE2	0.924683	ECE2	0.451889
USP35	0.532498	USP35	0.454019
DGKA	1.08368	DGKA	0.463209
NAMPT	1.03696	NAMPT	0.468622
PELI3	1.07921	PELI3	0.471581
MDH1	0.533181	MDH1	0.478459
SMUG1	0.592093	SMUG1	0.482567
INO80B	0.778642	INO80B	0.489267
UVRAG	0.661382	UVRAG	0.500955
TECPR1	0.5443	TECPR1	0.502385
PPFIA3	0.794468	PPFIA3	0.504782
AUH	0.540295	AUH	0.506118
AP2S1	0.563037	AP2S1	0.511545
UMAD1	0.551814	UMAD1	0.520145
GALT	0.925015	GALT	0.525163
DTX2	0.589584	DTX2	0.529624
PIGQ	0.585789	PIGQ	0.537085
TRIQK	0.935265	TRIQK	0.54223
WDR44	0.763721	WDR44	0.547413
KLHL17	0.591144	KLHL17	0.548838
ACADVL	0.811371	ACADVL	0.548982
LINC02210	0.791642	LINC02210	0.553757
MROH1	0.750292	MROH1	0.557307
AKR1B1	0.624443	AKR1B1	0.558258
C4orf33	1.13137	C4orf33	0.560306
SLC25A5-AS1	0.65631	SLC25A5-AS1	0.565488
SAMHD1	0.644763	SAMHD1	0.574541
THEM6	0.654746	THEM6	0.574616
FAM131A	0.693286	FAM131A	0.577616
MADD	0.628876	MADD	0.577955
LRCH2	0.969158	LRCH2	0.597597
SLC30A4	0.816988	SLC30A4	0.598623
YPEL5	0.644815	YPEL5	0.601456
CHMP1B	0.674321	CHMP1B	0.602129
CHIC2	0.673176	CHIC2	0.604058
NTPCR	0.773742	NTPCR	0.614111
KYAT1	0.744395	KYAT1	0.617321
MINCR	0.697569	MINCR	0.618301
AXIN2	0.730456	AXIN2	0.618359
PRCP	0.735148	PRCP	0.623057
ADGRL1	1.02877	ADGRL1	0.635871
SPATA2L	0.696746	SPATA2L	0.636915
POLR3GL	0.696915	POLR3GL	0.638624
RITA1	0.719366	RITA1	0.641263
INSIG2	0.994889	INSIG2	0.649953
CRYL1	0.935492	CRYL1	0.65053
GRAMD2B	0.868962	GRAMD2B	0.65253
KIFC2	0.970024	KIFC2	0.653886
CPEB3	1.43083	CPEB3	0.656498
DHRS7	0.95361	DHRS7	0.659317
JUNB	0.847186	JUNB	0.66904
LRBA	0.848625	LRBA	0.672274
NEO1	1.0384	NEO1	0.672693
nan	0.798414	nan	0.675131
STARD10	1.01871	STARD10	0.675977
SGSM3	0.794916	SGSM3	0.677087
MIR100HG	0.808532	MIR100HG	0.68477
SPAG8	0.824999	SPAG8	0.689805
VPS13A	0.940362	VPS13A	0.692657
nan	1.04902	nan	0.707887
ARHGAP45	1.52163	ARHGAP45	0.712474
SLC48A1	0.839389	SLC48A1	0.713756
KCNAB2	1.1584	KCNAB2	0.725187
C11orf71	0.879155	C11orf71	0.72579
PRRT1	1.03285	PRRT1	0.738578
PRRT3	1.27472	PRRT3	0.746218
HEXB	0.792108	HEXB	0.748526
PPIP5K1	1.38447	PPIP5K1	0.749556
STN1	0.837322	STN1	0.750278
SLC46A3	1.82732	SLC46A3	0.75047
BBC3	0.921743	BBC3	0.761003
SMIM30	0.978165	SMIM30	0.764105
SNTA1	0.813576	SNTA1	0.765733
B3GNT2	0.961256	B3GNT2	0.766689
KIFAP3	1.0134	KIFAP3	0.770001
MAP1B	0.91419	MAP1B	0.774942
KIAA0895	1.0359	KIAA0895	0.780221
SLC29A2	0.911801	SLC29A2	0.786274
TIPARP	0.845337	TIPARP	0.794211
TMEM63B	0.844829	TMEM63B	0.795143
STXBP1	0.99193	STXBP1	0.797235
SLC9A5	1.05425	SLC9A5	0.800688
SLC9A7	0.966319	SLC9A7	0.810419
ZDHHC23	0.906849	ZDHHC23	0.8114
nan	1.08227	nan	0.815661
TRPM4	1.05176	TRPM4	0.817496
CTSB	0.972548	CTSB	0.821469
PRPF40B	0.992338	PRPF40B	0.826648
SLC12A5	0.976899	SLC12A5	0.828422
MISP3	1.58169	MISP3	0.832588
KBTBD3	1.1444	KBTBD3	0.834595
CCPG1	0.992242	CCPG1	0.836475
CTC1	1.0008	CTC1	0.858471
HLA-E	1.06127	HLA-E	0.86494
MIR3681HG	1.12633	MIR3681HG	0.87104
TMEM35A	1.5006	TMEM35A	0.874097
IQSEC2	1.26439	IQSEC2	0.874269
ARL4D	0.950539	ARL4D	0.875736
NOTUM	3.52731	NOTUM	0.877175
ZFYVE28	1.03542	ZFYVE28	0.877351
TPP1	1.0261	TPP1	0.877713
CDHR3	0.954188	CDHR3	0.879347
MYL12B	0.988133	MYL12B	0.88023
PLS1	2.31112	PLS1	0.896336
MAFK	1.05018	MAFK	0.898374
VAT1	1.00202	VAT1	0.910717
JMJD1C-AS1	1.17331	JMJD1C-AS1	0.911543
NR1D1	1.10111	NR1D1	0.929794
PINK1	1.04164	PINK1	0.948431
CCDC28A	1.15884	CCDC28A	0.950541
ENPP4	1.23674	ENPP4	0.967621
RAB26	2.07906	RAB26	0.974237
MXI1	1.25656	MXI1	0.979844
MITF	1.11141	MITF	0.98255
SCPEP1	1.67202	SCPEP1	0.982954
TDRKH	1.08053	TDRKH	0.990095
LRFN1	1.21502	LRFN1	0.99402
MADCAM1	1.18441	MADCAM1	0.999384
MFSD3	1.11455	MFSD3	1.00969
ITGA6	1.19698	ITGA6	1.01029
MIR600HG	1.08743	MIR600HG	1.01189
FBXL2	1.39317	FBXL2	1.01434
RCN3	1.59677	RCN3	1.02648
ADAM11	1.12809	ADAM11	1.03635
ATP23	1.21818	ATP23	1.03788
ACBD4	1.46116	ACBD4	1.03937
SLC22A18	1.4385	SLC22A18	1.04121
PPL	1.28054	PPL	1.04218
SDAD1P1	1.17723	SDAD1P1	1.04668
MAOA	1.36336	MAOA	1.04944
ATOX1	1.61088	ATOX1	1.0583
DUSP19	1.17293	DUSP19	1.06217
CDON	1.47721	CDON	1.06243
ATP8B3	2.72009	ATP8B3	1.06387
CHP1P2	1.13175	CHP1P2	1.06955
EPOR	1.60163	EPOR	1.06987
GMPR	1.31175	GMPR	1.07044
ABHD6	1.29141	ABHD6	1.0816
WNK4	1.47982	WNK4	1.08543
TGFB2	1.55351	TGFB2	1.09108
GIPR	3.19073	GIPR	1.10032
ARHGAP30	1.37868	ARHGAP30	1.10637
WNT2B	1.26225	WNT2B	1.10935
TUBA4A	1.38789	TUBA4A	1.11149
ERC2	1.46165	ERC2	1.11285
MIRLET7BHG	1.32233	MIRLET7BHG	1.11546
TTBK1	1.43042	TTBK1	1.12291
SH3BGR	1.21553	SH3BGR	1.13304
SLC7A7	1.78431	SLC7A7	1.14899
FAM43B	1.41809	FAM43B	1.15582
VDR	2.37818	VDR	1.1576
DLEU1	1.46978	DLEU1	1.16593
INAFM1	1.61845	INAFM1	1.16732
ELL2	1.30078	ELL2	1.17832
TBC1D8B	1.33909	TBC1D8B	1.17906
FUCA1	1.36021	FUCA1	1.20807
NFE2L3	1.6623	NFE2L3	1.21015
IKZF2	2.31933	IKZF2	1.22038
SNAP25	1.85589	SNAP25	1.24418
SLC7A8	1.42716	SLC7A8	1.24609
GUCY1B1	2.1712	GUCY1B1	1.2513
CAPS2	1.60303	CAPS2	1.27381
STX7	1.35894	STX7	1.28104
GXYLT2	1.35381	GXYLT2	1.2847
HOXB13	1.6046	HOXB13	1.2858
EML2	1.50469	EML2	1.29697
MAST1	1.45099	MAST1	1.3062
TMEM63C	3.03602	TMEM63C	1.31389
ACKR2	2.02239	ACKR2	1.33562
ITGAX	1.7265	ITGAX	1.33736
LINC00551	1.498	LINC00551	1.33903
RTN2	1.59053	RTN2	1.34164
FXYD1	2.25588	FXYD1	1.36122
KREMEN2	2.38504	KREMEN2	1.36242
TMEM130	1.63953	TMEM130	1.37002
SLITRK5	2.62125	SLITRK5	1.37431
AIFM3	2.11405	AIFM3	1.37691
RUNDC3A	1.70898	RUNDC3A	1.38637
nan	1.85636	nan	1.38684
CRLF1	1.65287	CRLF1	1.39539
TCP11L2	1.5496	TCP11L2	1.40426
GLRX	1.57807	GLRX	1.41048
C4orf54	1.69623	C4orf54	1.41514
TMEM59L	1.71783	TMEM59L	1.43047
PAQR5	2.85276	PAQR5	1.43192
RAET1G	2.82794	RAET1G	1.46077
SNCB	3.21219	SNCB	1.46159
IQCD	2.05372	IQCD	1.4651
ANKRD29	2.00189	ANKRD29	1.46678
PCLO	1.75496	PCLO	1.46722
ATP8A1	2.1315	ATP8A1	1.47142
FBXO16	1.64346	FBXO16	1.47162
FMO4	1.56647	FMO4	1.47592
MT1G	1.80352	MT1G	1.47916
JPH3	1.73801	JPH3	1.4804
ACSM3	2.17745	ACSM3	1.48479
OTULINL	1.79348	OTULINL	1.48986
NUDT7	1.64869	NUDT7	1.49558
IGF2	2.14205	IGF2	1.49875
EML6	1.83102	EML6	1.50211
SLC7A3	2.56843	SLC7A3	1.5089
BEX2	1.70104	BEX2	1.51336
TSPAN13	1.63665	TSPAN13	1.51855
CHRM4	2.37311	CHRM4	1.52196
PAK5	3.4083	PAK5	1.53182
KCNC3	2.18455	KCNC3	1.53438
IGSF1	2.76046	IGSF1	1.53882
CARMIL2	2.38233	CARMIL2	1.54074
HPSE	2.08983	HPSE	1.5452
SYPL2	2.50729	SYPL2	1.54879
CELF5	1.77861	CELF5	1.55073
ZCWPW2	1.71624	ZCWPW2	1.55562
IL21R	2.82562	IL21R	1.55609
CNN1	2.29536	CNN1	1.59161
LMOD1	2.65268	LMOD1	1.59611
PACSIN1	2.04511	PACSIN1	1.6034
TNNI3	4.58828	TNNI3	1.60748
PPM1N	2.04128	PPM1N	1.62193
FRK	1.76515	FRK	1.63181
IFIT1	1.92191	IFIT1	1.64277
NMRK1	2.00715	NMRK1	1.64474
IGSF9	2.49942	IGSF9	1.65984
GALR2	2.11229	GALR2	1.66262
GAS1RR	2.01799	GAS1RR	1.67138
MAK	1.79963	MAK	1.70316
GRAMD1C	2.01215	GRAMD1C	1.7109
MORN5	3.25493	MORN5	1.71325
ENPP5	2.31653	ENPP5	1.71871
CYP19A1	1.86638	CYP19A1	1.75414
CHGB	2.44716	CHGB	1.75646
CCNB3	2.28119	CCNB3	1.76304
PRKCB	2.01558	PRKCB	1.77447
LGI3	2.02564	LGI3	1.80134
NEFH	3.10713	NEFH	1.81467
NRSN1	2.04549	NRSN1	1.85202
ELOVL3	3.84784	ELOVL3	1.85274
DAPL1	4.26729	DAPL1	1.86336
C7orf57	2.03505	C7orf57	1.88709
AK7	2.11233	AK7	1.91671
GPR160	3.2024	GPR160	1.92403
IFI30	2.33566	IFI30	1.92961
CFD	2.86482	CFD	1.92974
PPP1R1A	2.24728	PPP1R1A	1.95271
ATP1A3	2.98613	ATP1A3	1.95416
GPR4	5.77256	GPR4	1.95518
CFAP74	3.03121	CFAP74	1.96585
GABRD	2.84587	GABRD	1.96937
WNT10A	2.57664	WNT10A	1.97593
LINC02458	2.7096	LINC02458	1.9766
ULBP2	2.18022	ULBP2	2.02314
EFNA3	2.89618	EFNA3	2.04202
CYP1A1	2.25441	CYP1A1	2.04922
AQP3	2.34024	AQP3	2.05359
DHRS2	3.89583	DHRS2	2.05438
UGT3A2	4.3062	UGT3A2	2.06279
NTRK1	2.58512	NTRK1	2.10051
FGFR4	3.07942	FGFR4	2.12324
LINC02724	2.56349	LINC02724	2.16274
OASL	2.52561	OASL	2.20368
TTC9B	3.59915	TTC9B	2.209
RASD2	2.53666	RASD2	2.21372
TEX45	2.39699	TEX45	2.24987
ABCG4	2.97546	ABCG4	2.27389
MYO1D	3.33866	MYO1D	2.28402
PDZD7	2.87717	PDZD7	2.35497
COX6B2	2.76432	COX6B2	2.37241
PLCL1	2.89541	PLCL1	2.42794
PRSS3	3.61794	PRSS3	2.44176
TMEM270	3.32553	TMEM270	2.47338
GPR85	3.39477	GPR85	2.48305
KCNH6	2.86113	KCNH6	2.58424
KCNN1	2.79803	KCNN1	2.65446
PMEL	3.05121	PMEL	2.67072
CCDC110	2.94987	CCDC110	2.68473
CCM2L	3.33998	CCM2L	2.72484
SLC2A4	3.14774	SLC2A4	2.7557
REPS2	2.96542	REPS2	2.76024
PAIP2B	3.1425	PAIP2B	2.76363
HES7	4.16889	HES7	2.79029
GRIN3B	3.56373	GRIN3B	2.81401
SLC17A7	5.2142	SLC17A7	2.98037
DNAAF3	4.06228	DNAAF3	2.98614
SMIM24	3.59757	SMIM24	3.20597
PITX3	3.94884	PITX3	3.26886
SLC8A2	3.9008	SLC8A2	3.40857
RTBDN	5.26703	RTBDN	3.55803
RGS9	4.1274	RGS9	3.61597
CD40	4.17774	CD40	3.7088

## Sheet: Fig. 2D
Greater effect in IDHmut
IDHwt		IDHmut
KCTD15	-1.35052	KCTD15	-3.32338
PHF19	-1.24527	PHF19	-2.88007
GTF3C6	-1.57329	GTF3C6	-2.61891
PRR19	-1.79113	PRR19	-2.60023
TYMS	-1.40477	TYMS	-2.52814
PSMB10	-0.497267	PSMB10	-2.48009
FBXW4	-1.03679	FBXW4	-2.43462
TGFB1I1	-0.9584	TGFB1I1	-2.42936
AVEN	-1.54915	AVEN	-2.36788
NMI	-0.861659	NMI	-2.36134
RHOJ	-0.86722	RHOJ	-2.34475
EFCAB2	-1.2975	EFCAB2	-2.33565
FAIM	-0.879502	FAIM	-2.31219
RTP4	-1.24739	RTP4	-2.27459
CFLAR	-0.744655	CFLAR	-2.20694
HDGF	-0.941641	HDGF	-2.19366
NFKB1	-1.01929	NFKB1	-2.17353
ZMYND11	-0.977787	ZMYND11	-2.12548
UFC1	-1.65946	UFC1	-2.12327
P2RX6	-1.08932	P2RX6	-2.11558
PBLD	-1.4157	PBLD	-2.10103
MYH7	-1.12964	MYH7	-2.0932
ZNF436	-0.634943	ZNF436	-2.06485
SAMD10	-0.796637	SAMD10	-2.0581
PHF2	-0.903261	PHF2	-2.01498
TXNDC15	-1.07452	TXNDC15	-2.00678
TLCD3A	-1.01459	TLCD3A	-1.9856
TXNRD2	-1.26389	TXNRD2	-1.98004
SYDE1	-1.12709	SYDE1	-1.97503
PMF1	-1.64027	PMF1	-1.97149
NSMAF	-0.935122	NSMAF	-1.96846
PPP3CB-AS1	-0.836994	PPP3CB-AS1	-1.96451
IRF1-AS1	-0.791226	IRF1-AS1	-1.96347
AS3MT	-0.822552	AS3MT	-1.93997
MVB12B	-0.857118	MVB12B	-1.92889
ALYREF	-1.1847	ALYREF	-1.92175
ADI1	-1.66221	ADI1	-1.9208
NUDT17	-1.08373	NUDT17	-1.90656
nan	-0.907629	nan	-1.90627
MPDU1	-1.48033	MPDU1	-1.87352
CHD3	-1.02012	CHD3	-1.86472
GAL3ST4	-0.801596	GAL3ST4	-1.85437
NUPR1	-0.880085	NUPR1	-1.82994
FOXM1	-1.35755	FOXM1	-1.82599
LRRC4	-1.4057	LRRC4	-1.82206
POU6F1	-0.789719	POU6F1	-1.8206
ECPAS	-0.872465	ECPAS	-1.81816
ZNF367	-0.975572	ZNF367	-1.8176
ANP32B	-1.0495	ANP32B	-1.81721
PCBD1	-0.802134	PCBD1	-1.81692
CERS2	-0.740264	CERS2	-1.81464
ZXDA	-0.699003	ZXDA	-1.80248
MCM5	-1.2758	MCM5	-1.77745
SORBS3	-0.99219	SORBS3	-1.77525
TNFSF12	-0.767303	TNFSF12	-1.74203
TFAP4	-0.543921	TFAP4	-1.73455
CDK2AP1	-1.20108	CDK2AP1	-1.73039
nan	-1.05116	nan	-1.70553
ZNF362	-0.922391	ZNF362	-1.70469
UBTF	-0.96642	UBTF	-1.70235
SCARA3	-0.840839	SCARA3	-1.6935
WTIP	-0.833013	WTIP	-1.67986
ARHGAP33	-1.18074	ARHGAP33	-1.66795
PITPNM2	-0.568953	PITPNM2	-1.66698
RAD51	-1.4824	RAD51	-1.66526
ZNF428	-0.979492	ZNF428	-1.65767
TMPRSS5	-0.854434	TMPRSS5	-1.65414
MZT2A	-0.713942	MZT2A	-1.64871
HAS3	-0.654239	HAS3	-1.64822
CDT1	-1.17952	CDT1	-1.62682
EPC1	-1.23662	EPC1	-1.62674
USP13	-0.566293	USP13	-1.62654
ZC3H7B	-0.85439	ZC3H7B	-1.6229
ZNF785	-0.77467	ZNF785	-1.62196
MOV10	-0.62579	MOV10	-1.61957
MTHFD1L	-0.88457	MTHFD1L	-1.61834
RAD51AP1	-1.27007	RAD51AP1	-1.60721
DUS3L	-1.07749	DUS3L	-1.60435
HUNK	-0.97217	HUNK	-1.60116
TOE1	-0.99545	TOE1	-1.60083
DNA2	-1.39683	DNA2	-1.60007
ATN1	-0.723254	ATN1	-1.59806
POLE	-1.1815	POLE	-1.59771
LMNB1	-1.11498	LMNB1	-1.59558
TRIP13	-1.31234	TRIP13	-1.59038
FBXW4P1	-0.863391	FBXW4P1	-1.58022
RABEP2	-1.10582	RABEP2	-1.57172
FADS1	-0.479448	FADS1	-1.57095
LRFN4	-0.634732	LRFN4	-1.56841
MTHFS	-1.0909	MTHFS	-1.56756
IRAK1	-1.08539	IRAK1	-1.56511
nan	-1.01984	nan	-1.55803
ESPL1	-1.32426	ESPL1	-1.55416
SUV39H1	-1.09213	SUV39H1	-1.55281
ZBTB8A	-0.85462	ZBTB8A	-1.54862
ZFX	-0.786559	ZFX	-1.54804
CCDC22	-0.932277	CCDC22	-1.54606
ZNF85	-1.29593	ZNF85	-1.54349
RCC2	-0.837538	RCC2	-1.54085
KLHL42	-0.710322	KLHL42	-1.5406
RCBTB2	-0.878387	RCBTB2	-1.53544
U2AF2	-1.01074	U2AF2	-1.53528
PLK4	-1.34745	PLK4	-1.53427
MCM7	-1.04803	MCM7	-1.53351
RIN3	-0.933516	RIN3	-1.53175
CENPM	-1.25828	CENPM	-1.53054
AURKA	-1.17297	AURKA	-1.5284
ZBTB2	-0.440213	ZBTB2	-1.52505
UBE2C	-1.05439	UBE2C	-1.52327
FANCA	-1.18818	FANCA	-1.50884
PBDC1	-0.915239	PBDC1	-1.50543
MEPCE	-1.11064	MEPCE	-1.50501
ZNF710	-0.989098	ZNF710	-1.50289
GPM6A	-0.818217	GPM6A	-1.50059
PRTFDC1	-0.377505	PRTFDC1	-1.49944
HMGB2	-1.03498	HMGB2	-1.49792
ABCB10	-0.677757	ABCB10	-1.4961
MBNL3	-1.14424	MBNL3	-1.48884
PATZ1	-0.891252	PATZ1	-1.48536
IKZF4	-0.77771	IKZF4	-1.48427
N4BP2	-0.858156	N4BP2	-1.48293
PTPN9	-0.530953	PTPN9	-1.48234
nan	-0.878247	nan	-1.48199
SLC15A3	-1.17017	SLC15A3	-1.47799
USE1	-1.02288	USE1	-1.47746
B4GALT2	-0.656505	B4GALT2	-1.47667
NSD1	-0.607437	NSD1	-1.47444
CDC25A	-1.29564	CDC25A	-1.46894
TMEM268	-0.60053	TMEM268	-1.46782
HDGFL3	-0.612524	HDGFL3	-1.46665
ZBED3	-0.494712	ZBED3	-1.45978
SPAG5	-1.28606	SPAG5	-1.45596
RP9P	-0.874116	RP9P	-1.45443
ZNF462	-0.777665	ZNF462	-1.4515
nan	-0.942716	nan	-1.44682
SFXN5	-1.20701	SFXN5	-1.44226
SPATS2L	-0.521333	SPATS2L	-1.43961
PSMB8	-0.692637	PSMB8	-1.43651
LRR1	-1.00723	LRR1	-1.43358
GTSE1	-1.2688	GTSE1	-1.43187
ARHGAP31	-0.640781	ARHGAP31	-1.43138
COL27A1	-1.13072	COL27A1	-1.42736
FUT11	-0.661063	FUT11	-1.42547
TMPO-AS1	-1.15175	TMPO-AS1	-1.42301
ARHGEF39	-0.772186	ARHGEF39	-1.4226
BRD1	-0.658831	BRD1	-1.41983
RAMP1	-0.750192	RAMP1	-1.41629
DNPH1	-0.665162	DNPH1	-1.41253
nan	-1.19204	nan	-1.41217
FAM111A	-1.01265	FAM111A	-1.40139
SOCS2-AS1	-0.684581	SOCS2-AS1	-1.39705
RRM1	-0.910316	RRM1	-1.39695
KAT2A	-0.924641	KAT2A	-1.39506
LANCL2	-1.10582	LANCL2	-1.39235
SEPHS1	-1.08338	SEPHS1	-1.3902
SMO	-0.734883	SMO	-1.38857
ZNF93	-1.28965	ZNF93	-1.38851
ADM5	-0.811938	ADM5	-1.38633
ANKMY1	-0.869602	ANKMY1	-1.38173
BID	-0.589238	BID	-1.38084
VSIG10	-0.557578	VSIG10	-1.37782
FAM53B	-0.597551	FAM53B	-1.37593
CDCA5	-1.29938	CDCA5	-1.37551
MCM2	-1.02286	MCM2	-1.37149
AKT1S1	-0.664201	AKT1S1	-1.37078
LIN9	-1.06622	LIN9	-1.36953
C5orf34	-1.04345	C5orf34	-1.36924
MMAB	-1.20711	MMAB	-1.36913
PPRC1	-0.709212	PPRC1	-1.36844
AHSA2P	-0.700292	AHSA2P	-1.36188
BRPF3	-1.08331	BRPF3	-1.36083
LRRC37B	-0.845726	LRRC37B	-1.3604
PLEKHA4	-0.920508	PLEKHA4	-1.35896
GNB3	-0.942586	GNB3	-1.35806
MKI67	-1.12155	MKI67	-1.35702
SLC9B2	-0.827031	SLC9B2	-1.35661
LRRC41	-0.747092	LRRC41	-1.35299
MYD88	-0.627487	MYD88	-1.35073
PRC1	-0.877276	PRC1	-1.34711
CHST3	-0.699626	CHST3	-1.3461
IGDCC4	-0.713473	IGDCC4	-1.34609
RBMX	-0.870636	RBMX	-1.34468
CENPO	-1.07948	CENPO	-1.34065
SUSD1	-1.20554	SUSD1	-1.3392
RAB11B	-0.956609	RAB11B	-1.33884
DDX51	-0.658375	DDX51	-1.33678
TCF25	-0.582715	TCF25	-1.33174
DTYMK	-1.10092	DTYMK	-1.32496
PBK	-0.740003	PBK	-1.32147
WDR4	-0.859835	WDR4	-1.31918
VPS35L	-0.650695	VPS35L	-1.31911
FBXO6	-0.604176	FBXO6	-1.31894
DHRS4L2	-0.785957	DHRS4L2	-1.31844
PLAAT4	-0.860221	PLAAT4	-1.3178
BEND3	-0.838053	BEND3	-1.31669
nan	-0.855626	nan	-1.31586
TAF9B	-0.902265	TAF9B	-1.30627
DIS3L	-0.754552	DIS3L	-1.3051
MRPL11	-0.7086	MRPL11	-1.3033
TMEM147-AS1	-0.64466	TMEM147-AS1	-1.29449
WDR76	-0.767605	WDR76	-1.2915
C12orf57	-0.626964	C12orf57	-1.29105
TOR1A	-0.589806	TOR1A	-1.29061
nan	-1.06002	nan	-1.28999
DTL	-1.16953	DTL	-1.28736
KIF18B	-1.21129	KIF18B	-1.28616
NUCKS1	-0.863458	NUCKS1	-1.28591
VPS52	-0.885343	VPS52	-1.28376
CARD8-AS1	-0.879202	CARD8-AS1	-1.28305
SMG9	-0.990011	SMG9	-1.27955
SFMBT1	-0.991273	SFMBT1	-1.27606
PRELID3A	-0.909102	PRELID3A	-1.27522
ZNF254	-0.840273	ZNF254	-1.27498
KEAP1	-1.13815	KEAP1	-1.27303
NOTCH4	-0.694113	NOTCH4	-1.27204
QTRT1	-0.845869	QTRT1	-1.26691
MROH8	-0.810644	MROH8	-1.25929
ATL1	-0.563567	ATL1	-1.25727
DZIP1L	-0.898561	DZIP1L	-1.25242
ZXDB	-0.794247	ZXDB	-1.25088
AFG3L1P	-0.89754	AFG3L1P	-1.24943
SRRM2	-0.796592	SRRM2	-1.24808
ZNF660	-1.02169	ZNF660	-1.24524
TFDP1	-0.738337	TFDP1	-1.24512
CCNB1	-0.954606	CCNB1	-1.24492
TMPO	-0.969762	TMPO	-1.24417
NDST1	-0.532899	NDST1	-1.24411
DDX39A	-0.570922	DDX39A	-1.24343
GBAP1	-0.895158	GBAP1	-1.24184
ALDH16A1	-0.856148	ALDH16A1	-1.24174
SPINDOC	-0.899784	SPINDOC	-1.24062
TOPBP1	-0.881654	TOPBP1	-1.23922
PCBD2	-1.06998	PCBD2	-1.23857
E2F8	-0.94311	E2F8	-1.23515
PCNT	-1.12977	PCNT	-1.23397
SMARCB1	-0.814476	SMARCB1	-1.2324
CDCA3	-0.911237	CDCA3	-1.23089
TELO2	-1.00224	TELO2	-1.22973
POLD3	-0.734184	POLD3	-1.22762
HASPIN	-1.02584	HASPIN	-1.22728
CENPK	-1.10985	CENPK	-1.22393
ZNF107	-1.08075	ZNF107	-1.22232
INO80D	-0.616226	INO80D	-1.22038
POLE2	-1.01899	POLE2	-1.21915
GINS3	-0.922581	GINS3	-1.2186
ITPA	-0.757691	ITPA	-1.21854
MED24	-0.552076	MED24	-1.21505
BIRC5	-0.965109	BIRC5	-1.21487
TLK1	-0.526859	TLK1	-1.2144
SRSF7	-0.811805	SRSF7	-1.21368
TMEM80	-0.51827	TMEM80	-1.21231
MZT2B	-0.862011	MZT2B	-1.21221
MCM4	-1.15138	MCM4	-1.21039
CUL1	-0.455774	CUL1	-1.20717
SENP6	-0.573872	SENP6	-1.207
FDX2	-0.732498	FDX2	-1.20685
TPX2	-0.850169	TPX2	-1.20494
SLC5A6	-1.02011	SLC5A6	-1.20439
ZNF43	-0.957062	ZNF43	-1.20434
QRICH2	-1.06145	QRICH2	-1.20312
DHRS4	-0.902977	DHRS4	-1.19832
TMED1	-0.816573	TMED1	-1.1983
TK2	-0.628152	TK2	-1.19678
HCFC1	-0.914795	HCFC1	-1.19578
CHRAC1	-0.764045	CHRAC1	-1.19482
CHAF1A	-1.00854	CHAF1A	-1.19458
ATXN7L2	-1.07735	ATXN7L2	-1.19454
LIG1	-1.04563	LIG1	-1.19334
CHEK1	-0.956857	CHEK1	-1.19322
NDC80	-1.02062	NDC80	-1.19293
RHBDD3	-0.562374	RHBDD3	-1.19276
AP4S1	-0.401836	AP4S1	-1.18635
SASS6	-0.815637	SASS6	-1.18608
PLK1	-1.03184	PLK1	-1.18507
RAN	-0.631463	RAN	-1.18005
DOCK7	-0.427244	DOCK7	-1.17991
PCGF6	-0.915851	PCGF6	-1.17835
FAM217B	-0.842319	FAM217B	-1.17757
ITFG2	-0.873585	ITFG2	-1.17694
DENND2A	-0.858096	DENND2A	-1.17458
TMEM62	-0.567366	TMEM62	-1.17429
ARSB	-1.08803	ARSB	-1.17307
SPC24	-0.843066	SPC24	-1.17077
NSD2	-0.754257	NSD2	-1.16717
MRPL9	-0.763854	MRPL9	-1.16441
PRR4	-0.655639	PRR4	-1.16291
PBX2	-0.538722	PBX2	-1.15951
GINS1	-0.990034	GINS1	-1.15932
UNG	-0.745326	UNG	-1.1569
FBXO5	-1.05578	FBXO5	-1.1569
IQCH-AS1	-1.03192	IQCH-AS1	-1.15626
ZNF219	-0.451489	ZNF219	-1.15215
HIRIP3	-0.976325	HIRIP3	-1.15093
nan	-1.06729	nan	-1.15011
LMNB2	-0.791193	LMNB2	-1.1501
CNP	-0.679276	CNP	-1.14802
MIX23	-0.624718	MIX23	-1.14796
CBR3	-0.638416	CBR3	-1.14669
nan	-0.887696	nan	-1.14495
ZNF512B	-0.640731	ZNF512B	-1.14356
PRR12	-0.665289	PRR12	-1.14158
RNH1	-0.687242	RNH1	-1.14089
ZNF689	-0.704873	ZNF689	-1.13771
UGDH	-0.587828	UGDH	-1.13718
GABPB2	-0.781242	GABPB2	-1.13511
SPAG7	-0.824015	SPAG7	-1.13432
SETD1B	-0.757295	SETD1B	-1.13428
ZBTB1	-0.570092	ZBTB1	-1.13264
NUP85	-0.781218	NUP85	-1.13252
SFXN4	-0.522068	SFXN4	-1.13067
TMEM79	-0.803763	TMEM79	-1.13044
TP53I3	-0.886122	TP53I3	-1.12926
C8orf82	-0.858388	C8orf82	-1.12762
COMMD7	-0.69111	COMMD7	-1.12662
STK36	-0.859322	STK36	-1.12569
PKMYT1	-0.809917	PKMYT1	-1.12549
CMPK1	-0.629177	CMPK1	-1.11957
RBX1	-0.636499	RBX1	-1.11718
RNF166	-0.497406	RNF166	-1.11505
BRD9	-0.78901	BRD9	-1.1143
L3MBTL2	-0.651784	L3MBTL2	-1.11371
KAT7	-0.522991	KAT7	-1.11047
MESP1	-0.762815	MESP1	-1.10963
TRMU	-0.655196	TRMU	-1.10934
ADCY3	-0.533215	ADCY3	-1.10896
HDAC7	-0.45655	HDAC7	-1.10719
CAPN1	-0.338904	CAPN1	-1.10679
MSL1	-0.637292	MSL1	-1.10595
ATAD5	-0.992379	ATAD5	-1.10571
APOBEC3B	-0.895676	APOBEC3B	-1.10354
CDCA8	-0.930041	CDCA8	-1.10353
VPS36	-0.64292	VPS36	-1.10323
KIF23	-1.0095	KIF23	-1.10304
SLF2	-0.703424	SLF2	-1.09988
PLEKHA2	-0.331282	PLEKHA2	-1.09974
IQCC	-0.651178	IQCC	-1.09861
DNAJC9	-0.750553	DNAJC9	-1.0983
PPP1R3E	-0.723959	PPP1R3E	-1.09801
DCPS	-0.797357	DCPS	-1.09679
EIF2AK2	-0.387599	EIF2AK2	-1.0965
VAV2	-0.416242	VAV2	-1.09553
CCDC137	-0.671259	CCDC137	-1.0955
WSB2	-0.618867	WSB2	-1.09481
TSC2	-0.57167	TSC2	-1.09431
DTX3	-0.364543	DTX3	-1.09337
RANGRF	-0.575946	RANGRF	-1.09002
SENP1	-0.646194	SENP1	-1.08931
EXOSC8	-0.730765	EXOSC8	-1.08872
PTPRJ	-0.413301	PTPRJ	-1.0881
CREBBP	-0.902115	CREBBP	-1.08806
NR2C2AP	-0.83065	NR2C2AP	-1.08803
MCPH1	-0.668206	MCPH1	-1.08753
RABL6	-0.641011	RABL6	-1.08728
GFER	-0.73042	GFER	-1.08579
SUMO3	-0.620379	SUMO3	-1.08269
ARID1B	-0.588226	ARID1B	-1.08146
MCM3	-0.794533	MCM3	-1.08003
EXOSC10	-0.697291	EXOSC10	-1.07903
SKP2	-0.77249	SKP2	-1.07464
RANBP1	-0.603681	RANBP1	-1.07364
CENPL	-0.913238	CENPL	-1.07335
METTL1	-0.47991	METTL1	-1.07116
ABCA11P	-0.678932	ABCA11P	-1.07082
EIF2D	-0.638429	EIF2D	-1.06807
RNASEH1-AS1	-0.551991	RNASEH1-AS1	-1.06652
nan	-0.86455	nan	-1.06302
ZNF282	-0.430545	ZNF282	-1.06216
SRSF2	-0.944014	SRSF2	-1.05824
PIDD1	-0.717822	PIDD1	-1.05721
UNK	-0.647881	UNK	-1.05631
TIA1	-0.638507	TIA1	-1.0557
PTBP2	-0.512146	PTBP2	-1.05509
FEN1	-0.738669	FEN1	-1.05479
FAM136A	-0.514726	FAM136A	-1.05464
MBD3	-0.894097	MBD3	-1.04968
MCM6	-0.695242	MCM6	-1.04921
RHNO1	-0.66494	RHNO1	-1.0491
KDM2B	-0.667631	KDM2B	-1.04909
ZNF649	-0.600375	ZNF649	-1.0484
AIP	-0.519919	AIP	-1.04724
MXD3	-0.86359	MXD3	-1.04724
nan	-0.468207	nan	-1.04588
RNPEPL1	-0.435685	RNPEPL1	-1.04435
SLC7A6	-0.67624	SLC7A6	-1.04393
NCAPH2	-0.700737	NCAPH2	-1.04246
TMEM18	-0.790034	TMEM18	-1.04082
KAT6B	-0.694121	KAT6B	-1.0408
YAP1	-0.540837	YAP1	-1.04045
FANCG	-0.786306	FANCG	-1.04038
CENPF	-0.684204	CENPF	-1.03937
DXO	-0.419891	DXO	-1.03897
GEMIN4	-0.724364	GEMIN4	-1.03873
YJU2	-0.772473	YJU2	-1.03659
FIZ1	-0.780442	FIZ1	-1.03603
NDUFAF6	-0.646434	NDUFAF6	-1.03551
ZNF33A	-0.818953	ZNF33A	-1.03503
CAD	-0.656338	CAD	-1.03394
HNRNPL	-0.560845	HNRNPL	-1.03327
SUV39H2	-0.784894	SUV39H2	-1.03266
CPSF7	-0.709695	CPSF7	-1.02936
ZNF614	-0.572042	ZNF614	-1.0293
KPNB1	-0.640926	KPNB1	-1.02878
FNBP4	-0.612162	FNBP4	-1.02803
SLC16A1-AS1	-0.808775	SLC16A1-AS1	-1.02732
PPP1R14B	-0.425557	PPP1R14B	-1.02517
TRIM65	-0.372917	TRIM65	-1.02272
ZNF142	-0.661999	ZNF142	-1.02235
TM9SF1	-0.728885	TM9SF1	-1.02189
LY6G5B	-0.699834	LY6G5B	-1.02176
CYTH2	-0.895017	CYTH2	-1.01808
nan	-0.84068	nan	-1.018
TRIOBP	-0.55736	TRIOBP	-1.01709
nan	-0.549673	nan	-1.01685
C1orf174	-0.553937	C1orf174	-1.01566
RPRD2	-0.529239	RPRD2	-1.0153
GMEB2	-0.640252	GMEB2	-1.01407
PRR7	-0.451304	PRR7	-1.01376
GPATCH4	-0.773745	GPATCH4	-1.01369
ZGRF1	-0.885798	ZGRF1	-1.01341
MTX1	-0.503983	MTX1	-1.01211
HSF2BP	-0.857753	HSF2BP	-1.01124
KIF22	-0.907831	KIF22	-1.00978
MIF4GD-DT	-0.487014	MIF4GD-DT	-1.00906
ZBTB12	-0.642997	ZBTB12	-1.00653
MTBP	-0.868843	MTBP	-1.00494
UHRF1BP1	-0.399548	UHRF1BP1	-1.00474
ARMC6	-0.761466	ARMC6	-1.00473
HNRNPH1	-0.744743	HNRNPH1	-1.00426
IRF9	-0.697649	IRF9	-1.00418
P3H3	-0.644967	P3H3	-1.0038
HNRNPUL1	-0.549938	HNRNPUL1	-1.00369
DENND4B	-0.342291	DENND4B	-1.00284
THOP1	-0.641987	THOP1	-1.00196
SCCPDH	-0.721458	SCCPDH	-1.001
CAPN15	-0.580344	CAPN15	-1.00084
PSMC3	-0.648261	PSMC3	-0.997372
MED22	-0.497431	MED22	-0.997276
DDX11	-0.642269	DDX11	-0.996471
SMC2	-0.779442	SMC2	-0.995842
ARHGAP11A	-0.913471	ARHGAP11A	-0.994609
SLC2A4RG	-0.4668	SLC2A4RG	-0.99434
TPGS1	-0.675886	TPGS1	-0.99327
DONSON	-0.838336	DONSON	-0.992798
TOP2A	-0.872348	TOP2A	-0.991108
INTS3	-0.397274	INTS3	-0.990921
MTA1	-0.425329	MTA1	-0.989652
CTPS2	-0.590236	CTPS2	-0.988697
MAN2A2	-0.661082	MAN2A2	-0.988242
ST7L	-0.479147	ST7L	-0.985515
CCDC43	-0.513406	CCDC43	-0.985297
BCL7C	-0.888384	BCL7C	-0.98468
INPP5E	-0.473612	INPP5E	-0.984307
DPH7	-0.704167	DPH7	-0.983578
NASP	-0.674836	NASP	-0.983434
NME6	-0.767706	NME6	-0.982821
MAZ	-0.53788	MAZ	-0.982711
PPIF	-0.402202	PPIF	-0.981857
EME2	-0.577016	EME2	-0.981526
MCM9	-0.846365	MCM9	-0.979228
C22orf39	-0.633746	C22orf39	-0.978945
RASSF1	-0.76275	RASSF1	-0.978131
AKAP8	-0.543304	AKAP8	-0.976303
RAVER1	-0.718171	RAVER1	-0.975905
PSMB6	-0.534228	PSMB6	-0.975388
PHLPP2	-0.839615	PHLPP2	-0.973852
TMEM39B	-0.636588	TMEM39B	-0.973301
DEK	-0.603923	DEK	-0.973019
SRSF1	-0.650672	SRSF1	-0.972006
HNRNPM	-0.867779	HNRNPM	-0.970095
ASPM	-0.780429	ASPM	-0.969122
SET	-0.767547	SET	-0.96877
NUP50	-0.671078	NUP50	-0.967611
SLC19A1	-0.546901	SLC19A1	-0.967124
ATP6V0E2-AS1	-0.896245	ATP6V0E2-AS1	-0.964608
PEF1	-0.50546	PEF1	-0.962718
ZNF726	-0.88847	ZNF726	-0.962363
PCNA	-0.891996	PCNA	-0.961656
AURKB	-0.82306	AURKB	-0.960206
CTPS1	-0.776292	CTPS1	-0.959349
JPT2	-0.697277	JPT2	-0.95898
INKA2	-0.882856	INKA2	-0.957563
ATXN2L	-0.586952	ATXN2L	-0.956846
ZNF721	-0.471529	ZNF721	-0.954874
LSM7	-0.492375	LSM7	-0.954681
FASN	-0.661975	FASN	-0.953318
KIF2C	-0.881349	KIF2C	-0.953254
PHLDB1	-0.376156	PHLDB1	-0.94829
AP5S1	-0.611115	AP5S1	-0.948118
DNAJB12	-0.81624	DNAJB12	-0.947338
CENPBD1	-0.730915	CENPBD1	-0.947002
CRTC3	-0.579457	CRTC3	-0.946148
PYM1	-0.621787	PYM1	-0.943664
INPPL1	-0.49668	INPPL1	-0.943481
ACIN1	-0.710448	ACIN1	-0.943222
RAD51D	-0.46243	RAD51D	-0.942039
ZNF853	-0.505141	ZNF853	-0.941279
TMEM87A	-0.769737	TMEM87A	-0.940051
PGM1	-0.436027	PGM1	-0.939054
SMC4	-0.703153	SMC4	-0.938274
MRTO4	-0.678146	MRTO4	-0.934221
MRPS26	-0.539941	MRPS26	-0.933234
NFATC2IP	-0.606974	NFATC2IP	-0.933171
nan	-0.753176	nan	-0.932686
COMMD4	-0.754329	COMMD4	-0.929924
ATF1	-0.535697	ATF1	-0.929611
E2F7	-0.594879	E2F7	-0.929538
NUP188	-0.681827	NUP188	-0.928995
NEMP1	-0.735011	NEMP1	-0.928319
ASPSCR1	-0.672312	ASPSCR1	-0.927867
TGFBRAP1	-0.295679	TGFBRAP1	-0.926693
STAG2	-0.516045	STAG2	-0.926125
TBC1D9B	-0.474286	TBC1D9B	-0.92482
RACGAP1	-0.645308	RACGAP1	-0.923138
nan	-0.750593	nan	-0.923138
RNF138	-0.458285	RNF138	-0.922163
SPOUT1	-0.627111	SPOUT1	-0.919739
AKT2	-0.592761	AKT2	-0.918204
TCHP	-0.619686	TCHP	-0.91746
NFKBIA	-0.86558	NFKBIA	-0.917336
KAT2B	-0.5361	KAT2B	-0.91627
YARS2	-0.54745	YARS2	-0.916169
BARD1	-0.583335	BARD1	-0.915007
PFAS	-0.502662	PFAS	-0.914717
RBL1	-0.836916	RBL1	-0.914428
KIFC1	-0.74618	KIFC1	-0.912113
TACO1	-0.467634	TACO1	-0.911922
SEPTIN8	-0.391866	SEPTIN8	-0.910387
DEAF1	-0.740008	DEAF1	-0.910071
GLYCTK	-0.782199	GLYCTK	-0.90893
ZNF534	-0.698351	ZNF534	-0.908171
CTU2	-0.486469	CTU2	-0.907646
SSRP1	-0.585947	SSRP1	-0.905946
COIL	-0.563202	COIL	-0.90484
HMGXB4	-0.746541	HMGXB4	-0.901659
CBFB	-0.393731	CBFB	-0.901233
IQCB1	-0.642845	IQCB1	-0.899987
EMG1	-0.523826	EMG1	-0.898664
WDR74	-0.403253	WDR74	-0.897318
CBX5	-0.652363	CBX5	-0.896302
SETSIP	-0.683493	SETSIP	-0.895308
FDPS	-0.612769	FDPS	-0.894999
MIS18BP1	-0.66874	MIS18BP1	-0.894529
ATAD3B	-0.658835	ATAD3B	-0.894197
PANK4	-0.497755	PANK4	-0.893839
NOTCH1	-0.519681	NOTCH1	-0.892105
CIZ1	-0.787653	CIZ1	-0.891841
TOR1AIP1	-0.523386	TOR1AIP1	-0.891316
ECI1	-0.432481	ECI1	-0.890369
ZNF76	-0.675208	ZNF76	-0.88916
UTP20	-0.630863	UTP20	-0.88862
ANP32E	-0.50056	ANP32E	-0.888378
TMEM143	-0.467621	TMEM143	-0.888178
GPI	-0.428785	GPI	-0.888128
KANSL2	-0.636023	KANSL2	-0.887891
TMEM234	-0.484258	TMEM234	-0.885657
TSSC4	-0.537772	TSSC4	-0.885302
SMARCC2	-0.3366	SMARCC2	-0.885067
HNRNPH3	-0.432191	HNRNPH3	-0.88373
SLC35D1	-0.688231	SLC35D1	-0.882142
NSUN4	-0.54676	NSUN4	-0.881842
MIS18A	-0.80316	MIS18A	-0.881473
SRSF3	-0.627465	SRSF3	-0.880771
BUD13	-0.724236	BUD13	-0.879854
ARFGAP2	-0.602074	ARFGAP2	-0.879802
PWP2	-0.473913	PWP2	-0.876692
TOP3A	-0.597917	TOP3A	-0.876325
SNHG7	-0.805258	SNHG7	-0.876132
SRM	-0.804612	SRM	-0.876092
MED16	-0.641424	MED16	-0.87608
ELMOD3	-0.817073	ELMOD3	-0.874748
KIAA0753	-0.51964	KIAA0753	-0.873889
HAUS2	-0.642926	HAUS2	-0.873743
MLST8	-0.426345	MLST8	-0.873104
MYBBP1A	-0.456644	MYBBP1A	-0.871784
SMG5	-0.681838	SMG5	-0.871401
SNRPD1	-0.456443	SNRPD1	-0.87039
TUBB	-0.815783	TUBB	-0.870091
LAS1L	-0.600368	LAS1L	-0.869921
CSE1L	-0.665803	CSE1L	-0.869417
TMEM254	-0.671856	TMEM254	-0.868312
PSMB5	-0.569196	PSMB5	-0.868019
DCLRE1A	-0.417107	DCLRE1A	-0.867326
TMEM94	-0.454873	TMEM94	-0.867286
RFC4	-0.800086	RFC4	-0.867065
WDR6	-0.661286	WDR6	-0.865559
MTA2	-0.461815	MTA2	-0.865524
ALG12	-0.456806	ALG12	-0.864056
SNAPC5	-0.744232	SNAPC5	-0.863643
ECH1	-0.370886	ECH1	-0.863044
HAUS1	-0.779719	HAUS1	-0.862411
PRMT7	-0.670603	PRMT7	-0.861045
TET2	-0.526238	TET2	-0.860867
ENDOG	-0.569988	ENDOG	-0.860177
ZNF16	-0.483674	ZNF16	-0.859159
MRPS7	-0.61509	MRPS7	-0.856052
PDCD7	-0.505379	PDCD7	-0.855856
MAGOHB	-0.754384	MAGOHB	-0.854903
SLC66A1	-0.658292	SLC66A1	-0.852984
SUCLG2	-0.642984	SUCLG2	-0.851762
COPRS	-0.483198	COPRS	-0.850178
DHX34	-0.631263	DHX34	-0.850078
NACC2	-0.415444	NACC2	-0.849739
HNRNPAB	-0.674527	HNRNPAB	-0.848448
MRPL15	-0.578449	MRPL15	-0.846241
PPIH	-0.626638	PPIH	-0.844639
IDH3B	-0.535367	IDH3B	-0.844548
DUS1L	-0.527775	DUS1L	-0.844275
THAP3	-0.429217	THAP3	-0.84328
DDX6	-0.609133	DDX6	-0.843083
PDLIM2	-0.396373	PDLIM2	-0.84244
NDUFS3	-0.469419	NDUFS3	-0.841067
DCK	-0.724084	DCK	-0.840958
AP5B1	-0.504532	AP5B1	-0.840776
STRN4	-0.442562	STRN4	-0.840096
TMEM126A	-0.481223	TMEM126A	-0.839453
ZNF358	-0.5274	ZNF358	-0.838395
RAD18	-0.762889	RAD18	-0.838197
TIGD5	-0.304337	TIGD5	-0.837159
DUSP28	-0.723488	DUSP28	-0.836905
TJAP1	-0.63103	TJAP1	-0.836751
DNAJC17	-0.526343	DNAJC17	-0.836142
NOP14	-0.618671	NOP14	-0.835744
MED12	-0.412841	MED12	-0.83407
BAZ2B	-0.455605	BAZ2B	-0.833829
FGD1	-0.515494	FGD1	-0.833587
DNAJC7	-0.497719	DNAJC7	-0.831542
RFC3	-0.676127	RFC3	-0.830102
ZNF680	-0.595079	ZNF680	-0.829956
SNX21	-0.398004	SNX21	-0.829902
ATL3	-0.463212	ATL3	-0.829453
RAF1	-0.483756	RAF1	-0.829263
ZNF253	-0.656646	ZNF253	-0.828674
FAM216A	-0.49916	FAM216A	-0.828664
SLC25A13	-0.450629	SLC25A13	-0.827327
CKS1B	-0.632486	CKS1B	-0.82601
SRCAP	-0.62979	SRCAP	-0.825308
IFRD2	-0.403887	IFRD2	-0.825099
CSDE1	-0.508825	CSDE1	-0.825014
NABP2	-0.637337	NABP2	-0.824161
nan	-0.557119	nan	-0.823515
ZNF814	-0.620997	ZNF814	-0.822579
KDM3B	-0.59288	KDM3B	-0.822453
TTF1	-0.531199	TTF1	-0.822426
RRP1	-0.46202	RRP1	-0.82194
MCRS1	-0.723304	MCRS1	-0.820341
POMT1	-0.514872	POMT1	-0.819843
OPA3	-0.535237	OPA3	-0.817133
NUMA1	-0.484088	NUMA1	-0.815791
C1orf43	-0.403505	C1orf43	-0.814685
NUP62	-0.437308	NUP62	-0.814602
DDX54	-0.437163	DDX54	-0.814377
DGCR8	-0.404957	DGCR8	-0.812834
SMYD5	-0.572134	SMYD5	-0.811623
ATAD3A	-0.369005	ATAD3A	-0.810115
PDS5A	-0.473207	PDS5A	-0.810071
ZMYND19	-0.461157	ZMYND19	-0.808774
DNMT1	-0.590531	DNMT1	-0.807917
ZNF383	-0.687081	ZNF383	-0.80742
TRMT61A	-0.436847	TRMT61A	-0.805891
ILF3	-0.400574	ILF3	-0.80531
ZCCHC8	-0.381331	ZCCHC8	-0.803456
PLEKHO1	-0.698188	PLEKHO1	-0.803428
MAU2	-0.530389	MAU2	-0.803185
ZNF708	-0.658747	ZNF708	-0.802751
USP21	-0.564417	USP21	-0.801934
KLHL23	-0.557643	KLHL23	-0.800846
ZSWIM3	-0.688719	ZSWIM3	-0.799249
TNRC18	-0.450744	TNRC18	-0.799191
ZC3H7A	-0.366034	ZC3H7A	-0.797873
GPATCH3	-0.534229	GPATCH3	-0.79727
PRR22	-0.706944	PRR22	-0.795969
ENOSF1	-0.57767	ENOSF1	-0.795441
TANGO6	-0.582576	TANGO6	-0.79468
MRPL49	-0.417053	MRPL49	-0.79439
DHX37	-0.669045	DHX37	-0.792921
FAM120A	-0.29953	FAM120A	-0.789746
PHTF1	-0.540424	PHTF1	-0.788734
MRPL23	-0.451957	MRPL23	-0.787941
KANSL1	-0.424628	KANSL1	-0.787081
MRPL54	-0.580877	MRPL54	-0.787075
DNAAF5	-0.288282	DNAAF5	-0.786137
TOR3A	-0.66662	TOR3A	-0.784283
SYNCRIP	-0.650485	SYNCRIP	-0.783913
MGME1	-0.396536	MGME1	-0.783534
POMK	-0.604343	POMK	-0.782641
GOSR1	-0.506093	GOSR1	-0.782189
MAIP1	-0.317595	MAIP1	-0.781739
OPHN1	-0.657683	OPHN1	-0.780937
MFSD5	-0.33668	MFSD5	-0.779525
SNHG20	-0.516988	SNHG20	-0.778043
HNRNPD	-0.458776	HNRNPD	-0.777564
NT5C3B	-0.433751	NT5C3B	-0.777511
RABEPK	-0.484155	RABEPK	-0.777243
PDIK1L	-0.671328	PDIK1L	-0.774889
PAXIP1	-0.56376	PAXIP1	-0.774508
TCERG1	-0.421564	TCERG1	-0.772679
TIMM44	-0.590234	TIMM44	-0.772487
nan	-0.458247	nan	-0.772294
CYC1	-0.454249	CYC1	-0.769841
DCAF15	-0.600385	DCAF15	-0.767864
RFWD3	-0.517633	RFWD3	-0.76739
CFAP410	-0.565726	CFAP410	-0.767359
PRMT1	-0.417327	PRMT1	-0.766682
TRAPPC13	-0.358238	TRAPPC13	-0.765535
ALG8	-0.471658	ALG8	-0.765444
AMER1	-0.522405	AMER1	-0.764836
ITGAE	-0.68125	ITGAE	-0.764108
CCDC86	-0.346762	CCDC86	-0.763264
ZFP37	-0.483798	ZFP37	-0.76218
NCAPD3	-0.650511	NCAPD3	-0.762033
DUT	-0.590086	DUT	-0.761815
ZNF773	-0.511151	ZNF773	-0.761708
KNSTRN	-0.650996	KNSTRN	-0.761399
C8orf33	-0.556095	C8orf33	-0.76104
POLDIP3	-0.59068	POLDIP3	-0.760214
FN3KRP	-0.497102	FN3KRP	-0.75986
PLEKHJ1	-0.536036	PLEKHJ1	-0.759738
SETMAR	-0.632357	SETMAR	-0.759592
IMP4	-0.272131	IMP4	-0.759565
PFKL	-0.553094	PFKL	-0.758617
SNRNP40	-0.652503	SNRNP40	-0.75785
NUP107	-0.425495	NUP107	-0.757221
ZNF772	-0.293968	ZNF772	-0.756677
LETM1	-0.385003	LETM1	-0.755484
INO80E	-0.29592	INO80E	-0.75513
ZSCAN29	-0.461783	ZSCAN29	-0.754677
BAZ1B	-0.43078	BAZ1B	-0.754676
SLC35E2A	-0.418826	SLC35E2A	-0.754638
CEBPG	-0.44751	CEBPG	-0.753963
HINT1	-0.553615	HINT1	-0.752161
SREK1IP1	-0.376036	SREK1IP1	-0.7518
BRIX1	-0.446038	BRIX1	-0.751663
WDR18	-0.338951	WDR18	-0.750491
ZNF131	-0.534064	ZNF131	-0.749482
SIAH1	-0.463721	SIAH1	-0.748198
PGAM5	-0.533679	PGAM5	-0.746619
C1QBP	-0.449167	C1QBP	-0.745546
OXCT1	-0.463622	OXCT1	-0.744775
ADNP	-0.331168	ADNP	-0.744598
RBM22	-0.395309	RBM22	-0.743978
ZBTB45	-0.341415	ZBTB45	-0.743678
NFYC	-0.574212	NFYC	-0.743261
MRPS18B	-0.415383	MRPS18B	-0.742851
PNN	-0.688555	PNN	-0.74066
NAE1	-0.443804	NAE1	-0.738514
CHCHD4	-0.48176	CHCHD4	-0.737292
MAML1	-0.488402	MAML1	-0.736761
HNRNPCL1	-0.699771	HNRNPCL1	-0.736393
PTBP1	-0.415956	PTBP1	-0.736328
HNRNPDL	-0.676253	HNRNPDL	-0.735299
SMPD4	-0.440566	SMPD4	-0.734346
NUDT1	-0.698512	NUDT1	-0.733547
PPP4R3A	-0.338968	PPP4R3A	-0.731745
EWSR1	-0.540384	EWSR1	-0.731263
SAC3D1	-0.399799	SAC3D1	-0.731165
CRTAP	-0.427475	CRTAP	-0.73104
RBM10	-0.504341	RBM10	-0.731027
HNRNPA2B1	-0.433742	HNRNPA2B1	-0.730685
PPIL1	-0.448273	PPIL1	-0.730549
RBM5	-0.586483	RBM5	-0.730072
MRPL12	-0.291529	MRPL12	-0.727509
ZSCAN9	-0.590786	ZSCAN9	-0.727042
CTU1	-0.547303	CTU1	-0.725868
PALB2	-0.425734	PALB2	-0.724461
AIMP1	-0.437634	AIMP1	-0.724248
RBM39	-0.527825	RBM39	-0.72297
ZNF26	-0.328953	ZNF26	-0.722901
SFSWAP	-0.600864	SFSWAP	-0.722837
RBM4B	-0.596809	RBM4B	-0.721997
ATP5MC2	-0.32283	ATP5MC2	-0.721557
RFC2	-0.550637	RFC2	-0.721529
SLC35B1	-0.364732	SLC35B1	-0.720618
DDX56	-0.472889	DDX56	-0.720299
COPS6	-0.371476	COPS6	-0.72019
TIRAP	-0.323153	TIRAP	-0.719673
GABPB1	-0.618227	GABPB1	-0.718312
NFKBIL1	-0.507433	NFKBIL1	-0.717976
GTF3C2	-0.351272	GTF3C2	-0.71679
ZNF777	-0.379379	ZNF777	-0.71651
nan	-0.579974	nan	-0.715459
SELENOH	-0.52097	SELENOH	-0.714723
TUBGCP3	-0.455195	TUBGCP3	-0.714601
KAT5	-0.539938	KAT5	-0.714526
SGF29	-0.596469	SGF29	-0.714317
DPP9	-0.360661	DPP9	-0.713986
CCDC97	-0.599597	CCDC97	-0.713714
RPRD1B	-0.476032	RPRD1B	-0.712667
TCOF1	-0.56969	TCOF1	-0.706605
DIDO1	-0.483772	DIDO1	-0.705001
FKBP4	-0.365599	FKBP4	-0.703626
C11orf68	-0.639446	C11orf68	-0.703446
FUS	-0.652867	FUS	-0.700467
CNPY3	-0.618282	CNPY3	-0.69898
WIZ	-0.536253	WIZ	-0.697804
HSPA8	-0.41438	HSPA8	-0.697024
BCS1L	-0.417241	BCS1L	-0.69468
TYSND1	-0.584098	TYSND1	-0.693179
CEP20	-0.511564	CEP20	-0.691962
TRAF2	-0.480731	TRAF2	-0.691937
LSM14A	-0.411024	LSM14A	-0.691639
DAZAP1	-0.387054	DAZAP1	-0.691
PTTG1	-0.385298	PTTG1	-0.690362
ECSIT	-0.605723	ECSIT	-0.690188
JRK	-0.635366	JRK	-0.689406
DCAF1	-0.356378	DCAF1	-0.688972
FLII	-0.447089	FLII	-0.688577
POLR1H	-0.344485	POLR1H	-0.687804
ZNF326	-0.542537	ZNF326	-0.687174
SCNM1	-0.435024	SCNM1	-0.685636
ZFP91	-0.513159	ZFP91	-0.683882
TIAL1	-0.472705	TIAL1	-0.683311
ACBD5	-0.270731	ACBD5	-0.682824
CSTF2	-0.506138	CSTF2	-0.682782
NELFCD	-0.498195	NELFCD	-0.682618
ARL6IP4	-0.296629	ARL6IP4	-0.682219
RANBP3	-0.379962	RANBP3	-0.682188
PA2G4	-0.355031	PA2G4	-0.681784
USF1	-0.533878	USF1	-0.681013
C6orf136	-0.409815	C6orf136	-0.680535
TAPBP	-0.516659	TAPBP	-0.678799
ZBED5	-0.578409	ZBED5	-0.676732
FMNL3	-0.412529	FMNL3	-0.676652
ACD	-0.277207	ACD	-0.676632
RGL2	-0.414648	RGL2	-0.67663
OGFOD3	-0.532994	OGFOD3	-0.676085
ASTE1	-0.501861	ASTE1	-0.674779
DHX35	-0.580938	DHX35	-0.672746
nan	-0.483988	nan	-0.672709
NDUFA6	-0.445353	NDUFA6	-0.670295
MAGI1	-0.570737	MAGI1	-0.668325
SLTM	-0.478937	SLTM	-0.668147
SNRPA1	-0.617996	SNRPA1	-0.668144
TMEM214	-0.380253	TMEM214	-0.664513
APH1A	-0.241026	APH1A	-0.661979
ANKLE2	-0.499702	ANKLE2	-0.661887
DDX49	-0.320453	DDX49	-0.657801
PSMC5	-0.446876	PSMC5	-0.656126
TSR1	-0.544581	TSR1	-0.655298
PGGT1B	-0.43945	PGGT1B	-0.653617
ZNF644	-0.348069	ZNF644	-0.65352
NUP205	-0.54641	NUP205	-0.652649
LATS1	-0.500728	LATS1	-0.651842
TRA2B	-0.536144	TRA2B	-0.650981
NAA60	-0.241507	NAA60	-0.650516
EHMT1	-0.372633	EHMT1	-0.650031
C1orf159	-0.410862	C1orf159	-0.649269
DCTN6	-0.447328	DCTN6	-0.649178
RILPL1	-0.344308	RILPL1	-0.648567
ERLIN1	-0.455392	ERLIN1	-0.647579
ABCE1	-0.450957	ABCE1	-0.647043
SPG21	-0.35326	SPG21	-0.646859
DUSP12	-0.415908	DUSP12	-0.646417
PHF5A	-0.461001	PHF5A	-0.64595
ZNF202	-0.555951	ZNF202	-0.64539
PUF60	-0.539026	PUF60	-0.645355
GUCD1	-0.337076	GUCD1	-0.644189
H2AZ1	-0.474201	H2AZ1	-0.643429
MPHOSPH9	-0.517282	MPHOSPH9	-0.642894
KBTBD2	-0.206799	KBTBD2	-0.642107
NRF1	-0.598492	NRF1	-0.639918
HSPBAP1	-0.44489	HSPBAP1	-0.639412
BPTF	-0.466738	BPTF	-0.639111
NDUFB2	-0.571097	NDUFB2	-0.638785
PRR3	-0.254302	PRR3	-0.638634
MACROH2A1	-0.370685	MACROH2A1	-0.638458
PPAN	-0.472196	PPAN	-0.63789
SMARCAD1	-0.486524	SMARCAD1	-0.637826
PSMA7	-0.311743	PSMA7	-0.637661
STK39	-0.376549	STK39	-0.637465
FAM189B	-0.437957	FAM189B	-0.637233
TNPO1	-0.42988	TNPO1	-0.636419
UBE2Q2	-0.277582	UBE2Q2	-0.636078
FAM193A	-0.434784	FAM193A	-0.635297
KIFBP	-0.369739	KIFBP	-0.634817
MRM2	-0.532664	MRM2	-0.634742
SF3B3	-0.555769	SF3B3	-0.634164
SAP30BP	-0.286203	SAP30BP	-0.633426
HSPE1	-0.344335	HSPE1	-0.632654
SLC35E2B	-0.575787	SLC35E2B	-0.630546
MRPL3	-0.34845	MRPL3	-0.630301
WDR33	-0.443148	WDR33	-0.630088
CROCCP2	-0.513178	CROCCP2	-0.63003
ZNF319	-0.585272	ZNF319	-0.627765
POLR3E	-0.350337	POLR3E	-0.626467
BAG1	-0.590072	BAG1	-0.625926
MDM2	-0.476486	MDM2	-0.625637
PLEKHM2	-0.422045	PLEKHM2	-0.625184
PPP2R1A	-0.5705	PPP2R1A	-0.624581
ZBTB26	-0.473662	ZBTB26	-0.624517
DDX59	-0.584773	DDX59	-0.623608
ANAPC7	-0.511462	ANAPC7	-0.621429
COA3	-0.428562	COA3	-0.620719
CAMKK2	-0.286461	CAMKK2	-0.620696
GRWD1	-0.434534	GRWD1	-0.62035
CUX1	-0.356039	CUX1	-0.619549
DNAJC11	-0.401557	DNAJC11	-0.619365
UBA2	-0.492281	UBA2	-0.618616
SETD2	-0.405542	SETD2	-0.61834
NOP56	-0.529183	NOP56	-0.618316
TXN2	-0.45978	TXN2	-0.617836
VBP1	-0.530515	VBP1	-0.616128
DERL2	-0.374809	DERL2	-0.615736
SAMD1	-0.247312	SAMD1	-0.615035
NDUFC1	-0.471157	NDUFC1	-0.614896
TAF5L	-0.499315	TAF5L	-0.614517
HSPD1	-0.359434	HSPD1	-0.614451
RPA2	-0.530303	RPA2	-0.612924
CDK12	-0.449256	CDK12	-0.610168
PIGU	-0.437902	PIGU	-0.609564
WBP11	-0.403813	WBP11	-0.609268
CPSF2	-0.44242	CPSF2	-0.60923
ZNF790	-0.263671	ZNF790	-0.609222
NUP155	-0.44644	NUP155	-0.608494
SF3A2	-0.366542	SF3A2	-0.608274
GADD45GIP1	-0.328129	GADD45GIP1	-0.607969
MRPS35	-0.342763	MRPS35	-0.607363
RCHY1	-0.354032	RCHY1	-0.607233
DYRK1A	-0.288162	DYRK1A	-0.606866
DYNLL1	-0.349784	DYNLL1	-0.606242
XPO4	-0.508504	XPO4	-0.605296
GLE1	-0.490806	GLE1	-0.604566
BCLAF1	-0.537101	BCLAF1	-0.604244
LSM11	-0.531702	LSM11	-0.603847
EIF4ENIF1	-0.522365	EIF4ENIF1	-0.603769
NME1	-0.2981	NME1	-0.603319
EIF2B5	-0.370687	EIF2B5	-0.603198
SRSF10	-0.443658	SRSF10	-0.602829
MRGBP	-0.291877	MRGBP	-0.602197
ZC3HC1	-0.517876	ZC3HC1	-0.602176
ANKRD52	-0.275701	ANKRD52	-0.601481
SMARCE1	-0.502992	SMARCE1	-0.60095
TLK2	-0.314614	TLK2	-0.60053
NCBP3	-0.557439	NCBP3	-0.600196
RCE1	-0.350571	RCE1	-0.599486
GNL3L	-0.55569	GNL3L	-0.598458
SCAF11	-0.263499	SCAF11	-0.598155
ZBTB14	-0.532116	ZBTB14	-0.598088
RXRB	-0.260816	RXRB	-0.597782
SH2B1	-0.333318	SH2B1	-0.5962
LRP3	-0.348441	LRP3	-0.593573
TIMM21	-0.285742	TIMM21	-0.593431
SMARCD1	-0.541715	SMARCD1	-0.593376
SCAF1	-0.501982	SCAF1	-0.593173
RANGAP1	-0.431382	RANGAP1	-0.591413
NDUFAF8	-0.318414	NDUFAF8	-0.591149
CDC23	-0.491172	CDC23	-0.590946
MAPKAPK5	-0.252675	MAPKAPK5	-0.590669
ELP6	-0.417747	ELP6	-0.590574
PGP	-0.428204	PGP	-0.588038
CTDNEP1	-0.288682	CTDNEP1	-0.587955
KBTBD4	-0.425086	KBTBD4	-0.587842
NUP35	-0.488746	NUP35	-0.586691
PRPF38A	-0.524382	PRPF38A	-0.586645
ZNF564	-0.395059	ZNF564	-0.586415
MRPL27	-0.479615	MRPL27	-0.58618
CCDC138	-0.48026	CCDC138	-0.584716
RAB1B	-0.328142	RAB1B	-0.584583
DKC1	-0.463851	DKC1	-0.584045
TAF4	-0.424495	TAF4	-0.583663
FAAP100	-0.411564	FAAP100	-0.583122
UBXN4	-0.32484	UBXN4	-0.581876
EEF1B2	-0.492488	EEF1B2	-0.581165
SBDSP1	-0.473399	SBDSP1	-0.580363
ZNF275	-0.520291	ZNF275	-0.580147
HAUS5	-0.519004	HAUS5	-0.579891
ZNF629	-0.360318	ZNF629	-0.578541
TOMM22	-0.376464	TOMM22	-0.57708
SFPQ	-0.479016	SFPQ	-0.576952
POLR2D	-0.452409	POLR2D	-0.576598
WBP11P1	-0.391305	WBP11P1	-0.576462
UCK1	-0.497442	UCK1	-0.575944
ANO6	-0.196529	ANO6	-0.574449
CTBP1	-0.303167	CTBP1	-0.574235
CLCC1	-0.511384	CLCC1	-0.574201
UBAP2L	-0.440655	UBAP2L	-0.573727
ERAL1	-0.341575	ERAL1	-0.573286
PMS2CL	-0.385352	PMS2CL	-0.571661
PRPSAP1	-0.481865	PRPSAP1	-0.57121
LSM2	-0.480124	LSM2	-0.570368
EIF4A1	-0.506496	EIF4A1	-0.57029
CHCHD5	-0.447036	CHCHD5	-0.569748
BOD1	-0.427052	BOD1	-0.568993
ANAPC1	-0.319789	ANAPC1	-0.568912
PKNOX1	-0.401854	PKNOX1	-0.568333
JTB	-0.241186	JTB	-0.566907
DNAJC2	-0.470297	DNAJC2	-0.566661
COPS3	-0.386469	COPS3	-0.56518
ANKFY1	-0.502411	ANKFY1	-0.562219
DHX30	-0.487692	DHX30	-0.561556
XRCC5	-0.395783	XRCC5	-0.560353
MEAF6	-0.409901	MEAF6	-0.560352
nan	-0.344325	nan	-0.559904
OIP5-AS1	-0.463416	OIP5-AS1	-0.55976
CCT5	-0.433227	CCT5	-0.55783
IMPDH2	-0.460527	IMPDH2	-0.557353
CNTROB	-0.433336	CNTROB	-0.555283
TSR2	-0.434788	TSR2	-0.554121
XIAP	-0.36126	XIAP	-0.552595
DDX42	-0.435249	DDX42	-0.55183
SPCS2	-0.408139	SPCS2	-0.551544
HGSNAT	-0.50054	HGSNAT	-0.550115
ZNF408	-0.372001	ZNF408	-0.549994
LARS1	-0.316157	LARS1	-0.549813
FGD5-AS1	-0.486457	FGD5-AS1	-0.548107
PRKDC	-0.448286	PRKDC	-0.547479
MTX3	-0.409115	MTX3	-0.545349
IGHMBP2	-0.374467	IGHMBP2	-0.545325
EHMT2	-0.500553	EHMT2	-0.543421
COG1	-0.358824	COG1	-0.541661
ANKRD39	-0.244328	ANKRD39	-0.541172
TMEM258	-0.357364	TMEM258	-0.540185
DDX23	-0.304113	DDX23	-0.53942
RFT1	-0.436817	RFT1	-0.539147
BNIP1	-0.315067	BNIP1	-0.53882
MRPL38	-0.389809	MRPL38	-0.538284
E4F1	-0.473092	E4F1	-0.538071
nan	-0.450584	nan	-0.535247
SF3B2	-0.389672	SF3B2	-0.535212
USP5	-0.416224	USP5	-0.534923
ZZZ3	-0.405695	ZZZ3	-0.534572
NDC1	-0.478892	NDC1	-0.533469
EDC4	-0.466621	EDC4	-0.532389
NCOR1	-0.317873	NCOR1	-0.532328
NUBP1	-0.230273	NUBP1	-0.532227
ZNF354C	-0.300781	ZNF354C	-0.532213
CNOT3	-0.37363	CNOT3	-0.530906
ZNF140	-0.497735	ZNF140	-0.530409
NUP37	-0.371825	NUP37	-0.530373
TMEM11	-0.395784	TMEM11	-0.530256
B3GALT6	-0.443895	B3GALT6	-0.528986
PRPF8	-0.497997	PRPF8	-0.528509
ZNF384	-0.27736	ZNF384	-0.527684
ZNF776	-0.451078	ZNF776	-0.526797
MCM3AP	-0.330256	MCM3AP	-0.525205
DDX46	-0.393324	DDX46	-0.523504
TMEM222	-0.331734	TMEM222	-0.522985
SART1	-0.403487	SART1	-0.522813
GLOD4	-0.243638	GLOD4	-0.521833
SRF	-0.470683	SRF	-0.51964
XPO1	-0.237932	XPO1	-0.519304
CNOT9	-0.411621	CNOT9	-0.517655
SLC25A15	-0.488243	SLC25A15	-0.517394
SNRPF	-0.342685	SNRPF	-0.51739
ZNF566	-0.45845	ZNF566	-0.517317
NUP88	-0.470897	NUP88	-0.517197
COA4	-0.3591	COA4	-0.516544
USP36	-0.438456	USP36	-0.515762
GSK3A	-0.477857	GSK3A	-0.513098
TDP1	-0.431375	TDP1	-0.512959
PGLS	-0.452379	PGLS	-0.510349
PNISR	-0.37777	PNISR	-0.509855
SF3A1	-0.362604	SF3A1	-0.50921
nan	-0.314392	nan	-0.508625
SRP68	-0.456283	SRP68	-0.508412
CCDC14	-0.314598	CCDC14	-0.508174
MTMR4	-0.318815	MTMR4	-0.507441
INO80	-0.260768	INO80	-0.506018
MRPL58	-0.402081	MRPL58	-0.504631
C19orf12	-0.399208	C19orf12	-0.504502
ZNF302	-0.274507	ZNF302	-0.502333
SMARCA4	-0.384373	SMARCA4	-0.501924
ZNF432	-0.447861	ZNF432	-0.500177
COA6	-0.33387	COA6	-0.499723
KLHL11	-0.393433	KLHL11	-0.498226
THAP11	-0.215256	THAP11	-0.497074
HNRNPA3	-0.195433	HNRNPA3	-0.495024
ABCF2	-0.393419	ABCF2	-0.493898
CCDC12	-0.329541	CCDC12	-0.49163
JMJD1C	-0.458151	JMJD1C	-0.490955
NAA25	-0.402649	NAA25	-0.490544
METTL16	-0.435796	METTL16	-0.4895
EXOSC2	-0.446504	EXOSC2	-0.489254
HNRNPU	-0.349086	HNRNPU	-0.488971
ANKRD40	-0.431562	ANKRD40	-0.488434
DOLPP1	-0.43252	DOLPP1	-0.486477
SETD1A	-0.294628	SETD1A	-0.484905
nan	-0.272533	nan	-0.483231
NFX1	-0.376447	NFX1	-0.482923
GABPA	-0.35769	GABPA	-0.480642
CASP2	-0.314828	CASP2	-0.478703
PSMG1	-0.374875	PSMG1	-0.478252
TUBGCP4	-0.249044	TUBGCP4	-0.477887
CLASRP	-0.310389	CLASRP	-0.476398
SMG8	-0.356469	SMG8	-0.476139
GNE	-0.423061	GNE	-0.475549
RRP36	-0.335832	RRP36	-0.475407
ZCCHC10	-0.399686	ZCCHC10	-0.475225
XRCC6	-0.355753	XRCC6	-0.473815
ZNF668	-0.294532	ZNF668	-0.473726
NUP160	-0.41562	NUP160	-0.473594
LSM12	-0.35791	LSM12	-0.471501
QRSL1	-0.336712	QRSL1	-0.471351
RAD21	-0.320732	RAD21	-0.470783
MED1	-0.349227	MED1	-0.467743
EP400	-0.316297	EP400	-0.46714
CPSF6	-0.378929	CPSF6	-0.466646
ZNF507	-0.36927	ZNF507	-0.465994
RNASEH1	-0.337598	RNASEH1	-0.465061
C6orf47	-0.264778	C6orf47	-0.464752
DRG1	-0.336053	DRG1	-0.464654
VPS33A	-0.269196	VPS33A	-0.462287
ZNF443	-0.415893	ZNF443	-0.461654
SDHAF2	-0.28243	SDHAF2	-0.461279
PDAP1	-0.275154	PDAP1	-0.46033
EIF2S2	-0.255237	EIF2S2	-0.455597
QRICH1	-0.423979	QRICH1	-0.455538
NMT1	-0.186061	NMT1	-0.454729
APPL1	-0.211303	APPL1	-0.45226
PATL1	-0.34793	PATL1	-0.451427
ZNF639	-0.411966	ZNF639	-0.451263
NGRN	-0.412186	NGRN	-0.448848
NDUFA13	-0.375856	NDUFA13	-0.447739
PCBP2	-0.38629	PCBP2	-0.444666
RNF214	-0.291308	RNF214	-0.443235
PLEKHG2	-0.393801	PLEKHG2	-0.443152
ACLY	-0.401932	ACLY	-0.441044
ATXN10	-0.327311	ATXN10	-0.431807
NAT9	-0.385771	NAT9	-0.431696
ACAD9	-0.402243	ACAD9	-0.429678
NXT1	-0.28862	NXT1	-0.428671
MRM3	-0.303451	MRM3	-0.42862
SCRIB	-0.375768	SCRIB	-0.426074
MUS81	-0.324005	MUS81	-0.423985
C5orf24	-0.272352	C5orf24	-0.422139
RAD51C	-0.273835	RAD51C	-0.422069
PSMC6	-0.390234	PSMC6	-0.420759
SRSF6	-0.287461	SRSF6	-0.420633
MRPL20	-0.233987	MRPL20	-0.42056
PPIL2	-0.272512	PPIL2	-0.420519
ERCC3	-0.329573	ERCC3	-0.420154
NELFE	-0.229739	NELFE	-0.419299
ZC3H18	-0.302506	ZC3H18	-0.418213
MON1A	-0.338314	MON1A	-0.414422
CCT6A	-0.367163	CCT6A	-0.412951
SAFB	-0.204266	SAFB	-0.412285
STRIP1	-0.23136	STRIP1	-0.410451
TMEM203	-0.244493	TMEM203	-0.407037
CNOT6	-0.281681	CNOT6	-0.406762
DICER1	-0.369485	DICER1	-0.406429
DDX18	-0.336823	DDX18	-0.405795
YWHAE	-0.381071	YWHAE	-0.404453
PES1	-0.294609	PES1	-0.401426
KCTD5	-0.262995	KCTD5	-0.400004
PRR14	-0.2315	PRR14	-0.396791
nan	-0.261483	nan	-0.391947
MRPL18	-0.297238	MRPL18	-0.390339
CLPX	-0.232153	CLPX	-0.383303
GRHPR	-0.294107	GRHPR	-0.373226
TARS1	-0.262509	TARS1	-0.369163
MRPL51	-0.300552	MRPL51	-0.369136
CBX3	-0.21299	CBX3	-0.368803
RBM33	-0.224416	RBM33	-0.364839
MATR3	-0.277492	MATR3	-0.364393
HNRNPA1	-0.290874	HNRNPA1	-0.362296
SNX17	-0.201632	SNX17	-0.348921
POLR3C	-0.319633	POLR3C	-0.348293
CDC27	-0.253117	CDC27	-0.326354
PCNP	-0.167898	PCNP	-0.314258
CAPRIN1	-0.211563	CAPRIN1	-0.307134
AP1M1	-0.226879	AP1M1	-0.294941
YLPM1	-0.188437	YLPM1	-0.28047
CWC15	-0.233568	CWC15	-0.270685
METTL2A	-0.227502	METTL2A	-0.267293
ZNF75A	-0.184224	ZNF75A	-0.26395
ZC3H3	-0.24172	ZC3H3	-0.261892
CENPBD1P1	-0.233192	CENPBD1P1	-0.257463
PEX13	0.262812	PEX13	0.290911
MAPK14	0.233959	MAPK14	0.296594
CCNK	0.147983	CCNK	0.337338
ACTR6	0.239045	ACTR6	0.352742
POLR2B	0.226317	POLR2B	0.355828
GNB2	0.29608	GNB2	0.379097
DRAP1	0.300472	DRAP1	0.379718
IMMP1L	0.272686	IMMP1L	0.381101
ANKIB1	0.350028	ANKIB1	0.397941
SARS1	0.341364	SARS1	0.408476
MTPN	0.319251	MTPN	0.411343
MED11	0.308004	MED11	0.413868
ARMT1	0.282417	ARMT1	0.418581
RNF216	0.155087	RNF216	0.419739
MRPL13	0.275679	MRPL13	0.419918
SNX11	0.289819	SNX11	0.422411
LMAN2L	0.338041	LMAN2L	0.435738
SEC22A	0.320312	SEC22A	0.438781
KIAA1109	0.316901	KIAA1109	0.439334
DAP3	0.268371	DAP3	0.440003
TTC37	0.130575	TTC37	0.440997
CMIP	0.353623	CMIP	0.442509
C19orf53	0.268436	C19orf53	0.446303
MAP3K7	0.253454	MAP3K7	0.448168
MXD1	0.405206	MXD1	0.448223
PIAS1	0.325902	PIAS1	0.451973
TMED9	0.364879	TMED9	0.452009
TMEM127	0.401556	TMEM127	0.455413
TUSC2	0.233035	TUSC2	0.458076
SPTLC2	0.433708	SPTLC2	0.465311
SERINC1	0.380836	SERINC1	0.470032
SPCS3	0.361574	SPCS3	0.470118
ATP5PF	0.38645	ATP5PF	0.47018
NUBPL	0.399611	NUBPL	0.47038
NDUFA2	0.216484	NDUFA2	0.470891
MEF2D	0.379028	MEF2D	0.476211
UBA52	0.327002	UBA52	0.477283
NDFIP1	0.392111	NDFIP1	0.482647
RAB11A	0.424367	RAB11A	0.483826
GLO1	0.221946	GLO1	0.486228
PGS1	0.358801	PGS1	0.486617
HEXIM1	0.422513	HEXIM1	0.487497
SDF2	0.319555	SDF2	0.487513
MAN1A2	0.422132	MAN1A2	0.489875
SYVN1	0.359311	SYVN1	0.490043
SEPSECS	0.237312	SEPSECS	0.491099
PICALM	0.417505	PICALM	0.491307
DCAF4	0.3387	DCAF4	0.495131
WASF1	0.435185	WASF1	0.496118
VPS13D	0.463483	VPS13D	0.498933
PIKFYVE	0.278858	PIKFYVE	0.499183
PIN4	0.453334	PIN4	0.500526
SBF2	0.408601	SBF2	0.501527
CDK5	0.367481	CDK5	0.506516
NKIRAS1	0.430129	NKIRAS1	0.506894
GRIPAP1	0.371439	GRIPAP1	0.508389
ZER1	0.446494	ZER1	0.511484
RPL38	0.449528	RPL38	0.515919
RAB7A	0.439849	RAB7A	0.516333
CRY1	0.410616	CRY1	0.520119
RPL18	0.404935	RPL18	0.521051
FBXL18	0.282881	FBXL18	0.522401
SLC45A4	0.339176	SLC45A4	0.523518
COPB2	0.260279	COPB2	0.524773
ERGIC1	0.398196	ERGIC1	0.525288
ZDHHC3	0.213206	ZDHHC3	0.526179
TMEM41B	0.277336	TMEM41B	0.52748
CRIPT	0.40435	CRIPT	0.527791
TRMT10C	0.307769	TRMT10C	0.527853
GOLGB1	0.304799	GOLGB1	0.529558
AKIRIN2	0.332586	AKIRIN2	0.531682
CNNM4	0.474132	CNNM4	0.532583
DPH3	0.366622	DPH3	0.536594
COX7A2L	0.439496	COX7A2L	0.540165
JAGN1	0.319938	JAGN1	0.542391
USP15	0.310276	USP15	0.543326
NDRG3	0.46838	NDRG3	0.544126
AK1	0.431051	AK1	0.544828
TBCEL	0.401924	TBCEL	0.54524
TECR	0.504867	TECR	0.547738
OTUD6B	0.384381	OTUD6B	0.548061
DHRS7B	0.41753	DHRS7B	0.550231
TMED7	0.401135	TMED7	0.551336
NAPG	0.524073	NAPG	0.55232
DBT	0.311581	DBT	0.553175
TUBE1	0.27904	TUBE1	0.554124
IL6ST	0.47782	IL6ST	0.556213
HLTF	0.33535	HLTF	0.55624
RUSF1	0.385245	RUSF1	0.557842
nan	0.417771	nan	0.55845
HECTD3	0.482343	HECTD3	0.558884
ATG2B	0.386176	ATG2B	0.559534
BPNT2	0.464579	BPNT2	0.559944
METTL14	0.217054	METTL14	0.563448
HS2ST1	0.499992	HS2ST1	0.564118
NUCB1	0.516312	NUCB1	0.566025
RNF123	0.364802	RNF123	0.566485
H3-3B	0.365701	H3-3B	0.566498
SKP1	0.349545	SKP1	0.567189
UBE2B	0.22682	UBE2B	0.567703
NTMT1	0.439458	NTMT1	0.568276
GNPTG	0.471708	GNPTG	0.568584
UBA1	0.474293	UBA1	0.570128
PRAF2	0.43948	PRAF2	0.570414
FAM118A	0.461999	FAM118A	0.572173
CHPF2	0.425258	CHPF2	0.574577
ADAM10	0.458364	ADAM10	0.575785
RMND1	0.425426	RMND1	0.577119
RPS6KC1	0.355705	RPS6KC1	0.577203
C1GALT1	0.505591	C1GALT1	0.578541
TMEM175	0.369964	TMEM175	0.58068
INTS12	0.322347	INTS12	0.582139
PPM1A	0.498509	PPM1A	0.582711
HBP1	0.515967	HBP1	0.582912
ATP6V1D	0.304713	ATP6V1D	0.58314
MRNIP	0.328518	MRNIP	0.584347
BCAP31	0.4963	BCAP31	0.585522
ZNHIT1	0.47399	ZNHIT1	0.585931
ZFYVE1	0.308802	ZFYVE1	0.585983
ZKSCAN3	0.478155	ZKSCAN3	0.586085
SELENOK	0.354744	SELENOK	0.586285
GOLGA7	0.375848	GOLGA7	0.588296
ZNF143	0.303988	ZNF143	0.588515
AGFG1	0.496135	AGFG1	0.588851
TMEFF1	0.417305	TMEFF1	0.590348
SHQ1	0.500208	SHQ1	0.595292
AASDH	0.360317	AASDH	0.59874
ZFP41	0.373261	ZFP41	0.603364
KLHDC10	0.443376	KLHDC10	0.603655
RAB1A	0.339362	RAB1A	0.606589
CCS	0.332649	CCS	0.60707
USP20	0.485664	USP20	0.607889
UBE2V1	0.450713	UBE2V1	0.608165
PPM1B	0.380061	PPM1B	0.609381
PLEKHM3	0.544167	PLEKHM3	0.609751
HADHB	0.407197	HADHB	0.6103
AP2A1	0.315045	AP2A1	0.613298
LIG4	0.508199	LIG4	0.614677
RTN3	0.490705	RTN3	0.615209
RNF11	0.383688	RNF11	0.616263
ILF3-DT	0.525322	ILF3-DT	0.617812
C1orf52	0.350121	C1orf52	0.619727
PRKD2	0.577034	PRKD2	0.621506
STK38L	0.49803	STK38L	0.622327
EPB41L5	0.360099	EPB41L5	0.622541
SPATA2	0.352916	SPATA2	0.623138
KLHL8	0.52687	KLHL8	0.623467
STRBP	0.578808	STRBP	0.624181
ZMIZ2	0.398841	ZMIZ2	0.624647
PREB	0.33369	PREB	0.625193
nan	0.563756	nan	0.627491
LETM2	0.4856	LETM2	0.627919
PI4K2A	0.373586	PI4K2A	0.627979
RNF114	0.28922	RNF114	0.632371
RB1CC1	0.364403	RB1CC1	0.632839
CREB3L2	0.567208	CREB3L2	0.640151
TMEM256	0.504264	TMEM256	0.641261
CALU	0.418884	CALU	0.641967
COASY	0.43287	COASY	0.642084
PRKACG	0.551984	PRKACG	0.643007
DNAJC10	0.442928	DNAJC10	0.643119
TTC1	0.358579	TTC1	0.643196
PIP4P2	0.378058	PIP4P2	0.643882
OAZ2	0.28673	OAZ2	0.644718
KMT2C	0.323642	KMT2C	0.646016
HELQ	0.309191	HELQ	0.649409
RNGTT	0.310557	RNGTT	0.650859
ANKS6	0.403545	ANKS6	0.651204
VPS16	0.460033	VPS16	0.653359
TANC2	0.43724	TANC2	0.655384
RTN4IP1	0.496586	RTN4IP1	0.65589
FAM172A	0.375906	FAM172A	0.65933
MAX	0.507644	MAX	0.659558
PRKAB2	0.290577	PRKAB2	0.660014
C6orf89	0.472401	C6orf89	0.664229
ATG101	0.325314	ATG101	0.665441
ATP1B3	0.517821	ATP1B3	0.665813
SMYD3	0.629388	SMYD3	0.665996
PEX2	0.546045	PEX2	0.667403
TCTN3	0.385265	TCTN3	0.667639
PRKCI	0.361259	PRKCI	0.669048
ATP6V0C	0.382265	ATP6V0C	0.669432
FAM174A	0.510549	FAM174A	0.670024
FAM8A1	0.408826	FAM8A1	0.671931
MKNK2	0.336632	MKNK2	0.672206
PPARD	0.369874	PPARD	0.672483
SSBP3	0.509432	SSBP3	0.673756
COMMD6	0.460969	COMMD6	0.673904
POMGNT2	0.475731	POMGNT2	0.67401
NDUFB3	0.45401	NDUFB3	0.674596
TMEM69	0.571679	TMEM69	0.67577
NPHP1	0.472112	NPHP1	0.677582
MAP3K13	0.558176	MAP3K13	0.678136
CCNC	0.628958	CCNC	0.678327
ATG4C	0.602718	ATG4C	0.678515
ATP6V1E1	0.558506	ATP6V1E1	0.679591
USP9X	0.465762	USP9X	0.679999
TRAPPC1	0.481351	TRAPPC1	0.680172
RAB10	0.555967	RAB10	0.680608
CIB1	0.411496	CIB1	0.68066
FAM114A2	0.414009	FAM114A2	0.68068
PIGN	0.418299	PIGN	0.681995
RAB9A	0.595446	RAB9A	0.686037
PELO	0.603052	PELO	0.690061
MTFR1	0.659139	MTFR1	0.693205
IDS	0.494745	IDS	0.694216
SEL1L	0.398434	SEL1L	0.699267
EEFSEC	0.4328	EEFSEC	0.700324
RMND5A	0.585107	RMND5A	0.700537
ARFIP1	0.475385	ARFIP1	0.702323
nan	0.345082	nan	0.704377
GGCX	0.506981	GGCX	0.705281
OS9	0.568293	OS9	0.706371
PINX1	0.468386	PINX1	0.707214
H3-5	0.369474	H3-5	0.708964
CPNE3	0.407714	CPNE3	0.709637
SMIM29	0.333314	SMIM29	0.71291
ACACB	0.396541	ACACB	0.713507
POLG2	0.405648	POLG2	0.714049
EXTL2	0.304142	EXTL2	0.716187
MIR663AHG	0.62235	MIR663AHG	0.716278
UBL5	0.522284	UBL5	0.717212
GDPGP1	0.510826	GDPGP1	0.72276
MARS2	0.364691	MARS2	0.726437
PECR	0.569003	PECR	0.728089
FIG4	0.612953	FIG4	0.733498
PTGR2	0.361684	PTGR2	0.734221
PRRC1	0.29401	PRRC1	0.734897
KTN1-AS1	0.670337	KTN1-AS1	0.734957
SLC38A10	0.546948	SLC38A10	0.735422
DGKQ	0.429308	DGKQ	0.735982
HS1BP3	0.681402	HS1BP3	0.736484
FZD2	0.398566	FZD2	0.738356
PRKACA	0.539164	PRKACA	0.739169
SAP30L	0.54055	SAP30L	0.740323
CGRRF1	0.432795	CGRRF1	0.741094
BLVRA	0.661938	BLVRA	0.741238
LACTB2	0.528788	LACTB2	0.742537
STAM2	0.342464	STAM2	0.74317
ELOC	0.394351	ELOC	0.743301
C20orf27	0.438321	C20orf27	0.744627
CAMK2N2	0.649396	CAMK2N2	0.748377
CACUL1	0.582026	CACUL1	0.749384
NFS1	0.430902	NFS1	0.750641
TMEM260	0.700507	TMEM260	0.751375
AP3S1	0.356243	AP3S1	0.75151
KRAS	0.529444	KRAS	0.752163
AP1S1	0.610263	AP1S1	0.753784
OAZ1	0.521403	OAZ1	0.754805
FBXO3	0.529597	FBXO3	0.755269
PELI1	0.508857	PELI1	0.756082
VTA1	0.29605	VTA1	0.756668
HIBADH	0.643546	HIBADH	0.758684
EVI5L	0.719077	EVI5L	0.758754
FAM120B	0.281609	FAM120B	0.759395
BMT2	0.400042	BMT2	0.761973
LRRC49	0.67223	LRRC49	0.765704
PPP1R12C	0.413155	PPP1R12C	0.766649
CBWD5	0.631316	CBWD5	0.77099
AHCYL2	0.545598	AHCYL2	0.771171
KYAT3	0.329049	KYAT3	0.771546
LUZP1	0.535628	LUZP1	0.77342
TMEM30A	0.658236	TMEM30A	0.774631
UTP3	0.347351	UTP3	0.775283
DGAT1	0.612365	DGAT1	0.777015
USP30	0.455698	USP30	0.777083
ANKRD30BL	0.590429	ANKRD30BL	0.77879
TMEM70	0.631955	TMEM70	0.779707
FAM214B	0.657109	FAM214B	0.780731
nan	0.616287	nan	0.781009
ATP13A2	0.6313	ATP13A2	0.785745
PEX1	0.546004	PEX1	0.785983
THNSL1	0.670538	THNSL1	0.788437
ASAH1	0.595845	ASAH1	0.788538
TNFAIP8L1	0.558702	TNFAIP8L1	0.789645
SNX2	0.62918	SNX2	0.789924
FBXO33	0.640601	FBXO33	0.790603
UGGT2	0.498101	UGGT2	0.790617
ARHGAP12	0.569582	ARHGAP12	0.795934
TASP1	0.393319	TASP1	0.796489
NME7	0.67213	NME7	0.796687
ZMAT5	0.36575	ZMAT5	0.79738
APLP2	0.558172	APLP2	0.801372
TMEM14A	0.66246	TMEM14A	0.803382
PDE6D	0.424464	PDE6D	0.805142
GPAA1	0.637436	GPAA1	0.806485
UBR5-AS1	0.511255	UBR5-AS1	0.806928
TRMT1L	0.48192	TRMT1L	0.807153
POGLUT2	0.504181	POGLUT2	0.808026
PDK2	0.675104	PDK2	0.808642
TMEM170B	0.555196	TMEM170B	0.810989
FBXL4	0.586046	FBXL4	0.811087
ERP44	0.537551	ERP44	0.813718
RETSAT	0.604664	RETSAT	0.813788
PLEKHB2	0.541876	PLEKHB2	0.814192
MTRES1	0.435594	MTRES1	0.815249
CASP9	0.325824	CASP9	0.815816
GSKIP	0.26856	GSKIP	0.816829
CETN3	0.407954	CETN3	0.817394
ORC4	0.54592	ORC4	0.818115
CCDC82	0.396905	CCDC82	0.820163
C9orf72	0.616532	C9orf72	0.820628
ACVR2A	0.684114	ACVR2A	0.821591
MARK4	0.518258	MARK4	0.824588
DYRK3	0.73429	DYRK3	0.825388
ANKMY2	0.722819	ANKMY2	0.82692
TNIK	0.443755	TNIK	0.828657
ZNF706	0.518581	ZNF706	0.829071
CYCS	0.373269	CYCS	0.829282
SLC12A6	0.713627	SLC12A6	0.829381
CRYZL1	0.534401	CRYZL1	0.831211
MOSPD3	0.475471	MOSPD3	0.832258
CDC37	0.746926	CDC37	0.833374
COX6A1	0.738768	COX6A1	0.833888
ZNF230-DT	0.549209	ZNF230-DT	0.836565
OSTM1	0.548128	OSTM1	0.837131
CCNYL1	0.311157	CCNYL1	0.843393
KDM5B	0.660377	KDM5B	0.847281
INPP5K	0.693584	INPP5K	0.847782
ARL8B	0.524062	ARL8B	0.848077
HMG20B	0.693168	HMG20B	0.848422
FAM117A	0.659761	FAM117A	0.848724
LYSMD3	0.625949	LYSMD3	0.850142
ITGA7	0.656154	ITGA7	0.850578
SNX29	0.597125	SNX29	0.851796
BPGM	0.703483	BPGM	0.853602
PCCA	0.768964	PCCA	0.854135
EFR3A	0.638751	EFR3A	0.855797
DAAM1	0.737204	DAAM1	0.857439
CHST12	0.558145	CHST12	0.857793
STRAP	0.433118	STRAP	0.858421
SH3GLB2	0.698955	SH3GLB2	0.861454
ATP6V0D1	0.53258	ATP6V0D1	0.864282
CDK9	0.653495	CDK9	0.866216
SAMD13	0.740143	SAMD13	0.866296
SBF1P1	0.390328	SBF1P1	0.867179
OSBPL8	0.330063	OSBPL8	0.867292
TTC30A	0.791825	TTC30A	0.872403
SLC27A1	0.627898	SLC27A1	0.873089
MAP1S	0.437896	MAP1S	0.873955
ASB6	0.584464	ASB6	0.874316
SMAP2	0.632564	SMAP2	0.874724
CTTNBP2NL	0.409364	CTTNBP2NL	0.874942
ZFAND6	0.668415	ZFAND6	0.875018
DDHD1	0.430777	DDHD1	0.876107
ALS2	0.447835	ALS2	0.879277
NUDT12	0.469572	NUDT12	0.882066
RAP1A	0.459532	RAP1A	0.882418
UBE3D	0.809432	UBE3D	0.882521
TBPL1	0.708691	TBPL1	0.882783
FGD6	0.736772	FGD6	0.88321
XPR1	0.763553	XPR1	0.885516
PCMT1	0.607686	PCMT1	0.886004
ATP2B1	0.601245	ATP2B1	0.887496
APMAP	0.557089	APMAP	0.888204
HSD17B4	0.639319	HSD17B4	0.892616
LRRC28	0.511357	LRRC28	0.8931
UBE2W	0.521348	UBE2W	0.89515
FAM91A1	0.354387	FAM91A1	0.896132
SLC25A39	0.784319	SLC25A39	0.897048
IFTAP	0.785124	IFTAP	0.89773
GLS	0.40797	GLS	0.898666
RPS10	0.526687	RPS10	0.899948
NRBF2	0.537205	NRBF2	0.900309
RNF24	0.558877	RNF24	0.900565
APEH	0.537383	APEH	0.901796
DAD1	0.695774	DAD1	0.905202
RGS17	0.74878	RGS17	0.905303
BATF3	0.744789	BATF3	0.905363
ZC2HC1A	0.578507	ZC2HC1A	0.908782
MGAT4A	0.625598	MGAT4A	0.909565
ARMCX3	0.624011	ARMCX3	0.909814
SMIM14	0.799835	SMIM14	0.910266
DENND4A	0.650981	DENND4A	0.911277
ARID5A	0.525151	ARID5A	0.911563
nan	0.598678	nan	0.911659
IGF2R	0.818468	IGF2R	0.912986
C9orf16	0.732614	C9orf16	0.91641
PLBD2	0.806589	PLBD2	0.919318
ARSK	0.754944	ARSK	0.921043
IFT43	0.62194	IFT43	0.921787
UNC13B	0.845786	UNC13B	0.922667
KIF3B	0.462328	KIF3B	0.923285
HSD11B1L	0.744319	HSD11B1L	0.923678
GDE1	0.746762	GDE1	0.925919
DCAF13	0.496053	DCAF13	0.929394
CETN2	0.429767	CETN2	0.930489
PLPPR2	0.88295	PLPPR2	0.931165
SLC35A1	0.574233	SLC35A1	0.932461
PRADC1	0.440835	PRADC1	0.932917
PIGH	0.568526	PIGH	0.933084
PDP1	0.770282	PDP1	0.933117
DPM1	0.53577	DPM1	0.933729
VMP1	0.572164	VMP1	0.933919
TMEM132A	0.563851	TMEM132A	0.935011
KBTBD8	0.716705	KBTBD8	0.936946
FAM234A	0.575822	FAM234A	0.939129
OCEL1	0.800251	OCEL1	0.942305
SPICE1	0.708722	SPICE1	0.942374
ZNF697	0.510548	ZNF697	0.94256
LINC00324	0.859933	LINC00324	0.951295
RPGR	0.591981	RPGR	0.951719
MGST3	0.881512	MGST3	0.953398
DNM3	0.905515	DNM3	0.956158
SLC25A32	0.649761	SLC25A32	0.958111
FGF14	0.73427	FGF14	0.961452
HECA	0.785151	HECA	0.963002
MAP9	0.429899	MAP9	0.965163
PEX16	0.74497	PEX16	0.965764
PIGV	0.651179	PIGV	0.966887
ATP8B5P	0.740893	ATP8B5P	0.969731
NQO2	0.698626	NQO2	0.970422
BSG	0.799825	BSG	0.974313
SEMA6C	0.625804	SEMA6C	0.978307
PHETA1	0.584266	PHETA1	0.978382
PNPLA8	0.457263	PNPLA8	0.978626
TUT7	0.538338	TUT7	0.979307
LMBRD1	0.735837	LMBRD1	0.982458
LNP1	0.826795	LNP1	0.983443
TEP1	0.810547	TEP1	0.985226
NOMO1	0.840669	NOMO1	0.986004
ZNF774	0.884413	ZNF774	0.986273
SLC30A1	0.471629	SLC30A1	0.986309
ATG4A	0.867524	ATG4A	0.986511
NUDT6	0.620459	NUDT6	0.986725
TTC39B	0.836849	TTC39B	0.988586
BPHL	0.494275	BPHL	0.989003
EPHA4	0.759811	EPHA4	0.989356
KIF5C	0.478662	KIF5C	0.989833
GPR173	0.801062	GPR173	0.994381
MICU1	0.688262	MICU1	0.99489
CYB5R4	0.663278	CYB5R4	0.995732
SND1	0.506354	SND1	0.996561
SPATA17	0.60366	SPATA17	1.0013
AFTPH	0.644336	AFTPH	1.00209
CRY2	0.497405	CRY2	1.00445
CHP1	0.650074	CHP1	1.00678
GSDMB	0.769488	GSDMB	1.00691
FAM117B	0.718696	FAM117B	1.00847
SBNO1	0.476169	SBNO1	1.00995
GRK5	0.822165	GRK5	1.01158
CYP2U1	0.634403	CYP2U1	1.01164
LRRC23	0.538036	LRRC23	1.01184
SGTB	0.711681	SGTB	1.01208
POLR2L	0.752529	POLR2L	1.01656
EVI5	0.582275	EVI5	1.01763
OPN1SW	0.889486	OPN1SW	1.0208
LMTK2	0.713025	LMTK2	1.02105
CLEC16A	0.589635	CLEC16A	1.0248
TIAM1	0.863207	TIAM1	1.0291
KLHL24	0.731063	KLHL24	1.02955
DEPDC7	0.626072	DEPDC7	1.02965
TAF1A-AS1	0.603992	TAF1A-AS1	1.03223
MFSD12	0.602371	MFSD12	1.03319
GCLC	0.792807	GCLC	1.0367
HIBCH	0.635161	HIBCH	1.03726
GVQW3	0.814735	GVQW3	1.03758
TAF4B	0.771977	TAF4B	1.0385
PRR34	0.883454	PRR34	1.03951
IFT80	0.734827	IFT80	1.04023
ANKRD50	0.34174	ANKRD50	1.0409
MMAA	0.306875	MMAA	1.04229
ATP6V1A	0.796763	ATP6V1A	1.04279
AGAP1	0.468338	AGAP1	1.0438
AGFG2	0.587989	AGFG2	1.04385
FANCF	0.710532	FANCF	1.04605
nan	0.70648	nan	1.04734
SDHAF3	0.800774	SDHAF3	1.04739
JAG1	0.649805	JAG1	1.05027
HPCAL1	0.924213	HPCAL1	1.05175
KIF3A	0.4734	KIF3A	1.05374
GFOD1	0.961241	GFOD1	1.05549
GNS	0.900582	GNS	1.05565
TRDMT1	0.733167	TRDMT1	1.05678
URB1-AS1	0.987426	URB1-AS1	1.06351
FKBP14	0.850876	FKBP14	1.06424
AGRN	0.702745	AGRN	1.06879
ATP6AP2	0.767546	ATP6AP2	1.0693
IFNGR1	0.496956	IFNGR1	1.0696
PLIN3	0.661394	PLIN3	1.0704
QSOX1	0.67968	QSOX1	1.0712
ZNF385A	0.879282	ZNF385A	1.07193
KCTD21	0.458364	KCTD21	1.07236
GABARAPL2	0.559626	GABARAPL2	1.07344
USB1	0.596167	USB1	1.07404
LRP4-AS1	0.948017	LRP4-AS1	1.0756
EDEM2	0.681653	EDEM2	1.07569
AAMDC	0.9464	AAMDC	1.07653
WDR47	0.3782	WDR47	1.07684
RABGEF1	0.735929	RABGEF1	1.07746
GMDS	0.90439	GMDS	1.08092
LYRM4-AS1	0.617464	LYRM4-AS1	1.08214
SLC25A44	0.46138	SLC25A44	1.08477
MTM1	0.698685	MTM1	1.08562
CCDC169	0.708081	CCDC169	1.08869
PCTP	0.844812	PCTP	1.08885
ATP6V1C1	0.673129	ATP6V1C1	1.08954
NRG4	0.863863	NRG4	1.0982
HDAC3	0.444663	HDAC3	1.10163
PRRG1	0.993062	PRRG1	1.10178
PAXBP1-AS1	1.04512	PAXBP1-AS1	1.10404
EFNB3	0.948439	EFNB3	1.10794
CBR4	0.578981	CBR4	1.11123
TSGA10	1.02088	TSGA10	1.11251
PIGF	0.79838	PIGF	1.11451
AKAP13	0.529009	AKAP13	1.1164
SYAP1	0.388086	SYAP1	1.11957
SSBP2	0.498181	SSBP2	1.12858
nan	0.852664	nan	1.13726
OTUD1	0.884982	OTUD1	1.13748
TPI1P2	0.576562	TPI1P2	1.13754
PGPEP1	0.914264	PGPEP1	1.14272
CCDC112	0.690909	CCDC112	1.14359
EFHC1	0.75118	EFHC1	1.14519
F2R	0.571631	F2R	1.14701
EXOC6B	0.709314	EXOC6B	1.14705
SLC25A42	1.007	SLC25A42	1.15017
LTA4H	1.05502	LTA4H	1.15683
CDC42EP2	0.638113	CDC42EP2	1.15866
SPA17	0.542195	SPA17	1.15891
RNF122	0.64321	RNF122	1.15925
nan	1.04622	nan	1.16507
VPS8	0.71013	VPS8	1.16605
TRAF3IP3	0.788125	TRAF3IP3	1.16691
LRRC20	0.45194	LRRC20	1.1703
ASGR1	1.09888	ASGR1	1.17565
PARD6B	1.02992	PARD6B	1.17616
ANKRD42	0.57842	ANKRD42	1.17681
RELL2	0.907807	RELL2	1.17826
CSRNP1	0.847123	CSRNP1	1.17938
LMCD1	1.12384	LMCD1	1.1804
BBS7	0.597613	BBS7	1.18285
RALGPS1	1.01473	RALGPS1	1.18358
PALM3	0.818187	PALM3	1.18513
BCORL1	1.03038	BCORL1	1.18557
CCDC65	0.60757	CCDC65	1.19105
PLD3	0.598767	PLD3	1.19324
TBC1D7	0.444803	TBC1D7	1.19717
TMEM67	0.8822	TMEM67	1.19741
RSU1	0.683686	RSU1	1.19877
SFR1	0.7362	SFR1	1.20049
JARID2	0.375419	JARID2	1.20085
GPRIN1	0.575222	GPRIN1	1.20209
COA6-AS1	1.06849	COA6-AS1	1.20874
SARAF	0.848698	SARAF	1.21065
CCT6B	0.74996	CCT6B	1.21157
DNAJC28	0.848593	DNAJC28	1.21291
RALGAPA2	1.06554	RALGAPA2	1.218
LINC02777	1.14678	LINC02777	1.22019
MAP6	0.826815	MAP6	1.22277
LGMN	0.905431	LGMN	1.22351
ADARB1	0.814706	ADARB1	1.2253
TM2D2	0.470275	TM2D2	1.22662
ENKUR	0.624039	ENKUR	1.22745
ILRUN-AS1	0.890994	ILRUN-AS1	1.22803
RGL1	0.907241	RGL1	1.22909
CA13	0.943491	CA13	1.23111
NYAP1	0.874853	NYAP1	1.23281
MBNL2	0.819851	MBNL2	1.23531
SLC22A17	0.961661	SLC22A17	1.23594
AGTPBP1	0.880786	AGTPBP1	1.23875
CCNH	0.80961	CCNH	1.24199
MIPEP	0.9447	MIPEP	1.24233
TBC1D19	0.807989	TBC1D19	1.24314
HABP4	0.684414	HABP4	1.24455
ATP6V0A1	0.984461	ATP6V0A1	1.24735
C12orf75	0.784547	C12orf75	1.25115
BORCS5	0.722819	BORCS5	1.25221
DACT3	0.69759	DACT3	1.25229
BTD	0.499655	BTD	1.2523
nan	1.06529	nan	1.25427
SLC36A1	0.822658	SLC36A1	1.25439
ITPR1	0.846691	ITPR1	1.2561
ANO10	0.787088	ANO10	1.26128
GJC2	1.12991	GJC2	1.26366
ZNF217	0.742193	ZNF217	1.26504
BAIAP2L1	1.12164	BAIAP2L1	1.26673
ZNF277	1.01576	ZNF277	1.26875
OMA1	0.533365	OMA1	1.26899
KLRG1	0.652556	KLRG1	1.2699
TPK1	0.941601	TPK1	1.27178
EXOC3-AS1	0.845013	EXOC3-AS1	1.2729
CORO1A	1.11985	CORO1A	1.27597
KDM1B	0.598988	KDM1B	1.27736
NDFIP2	1.10902	NDFIP2	1.27806
BTG1	0.89427	BTG1	1.2791
CDKL5	0.927458	CDKL5	1.27969
WIPI1	1.14101	WIPI1	1.28406
CCDC87	0.834024	CCDC87	1.28513
BBS10	0.622839	BBS10	1.28962
MTMR7	0.725868	MTMR7	1.29025
GLI1	1.17505	GLI1	1.29185
nan	0.935567	nan	1.29595
THAP7-AS1	1.0512	THAP7-AS1	1.30134
YIPF1	0.409394	YIPF1	1.30152
SLC4A8	0.947383	SLC4A8	1.30829
MAP7	1.02865	MAP7	1.3173
MEIS1	0.702764	MEIS1	1.31806
NPTN	0.939588	NPTN	1.31926
MAST3	0.876003	MAST3	1.32371
CEBPB	0.910461	CEBPB	1.32433
ADCK5	0.618611	ADCK5	1.32516
IDH1-AS1	0.879885	IDH1-AS1	1.32963
ABLIM2	0.923351	ABLIM2	1.33183
L3MBTL3	1.01671	L3MBTL3	1.33195
C15orf65	1.08121	C15orf65	1.33384
MTUS1	0.938769	MTUS1	1.33389
DNAJC1	0.82302	DNAJC1	1.33685
ERICH2	1.16407	ERICH2	1.33724
CFAP44	0.755245	CFAP44	1.33731
DOCK6	1.20987	DOCK6	1.33738
CYFIP2	0.985927	CYFIP2	1.33795
KDM7A	0.867144	KDM7A	1.33929
nan	0.912199	nan	1.33973
CLBA1	0.471571	CLBA1	1.34007
JRKL	0.831689	JRKL	1.34106
FLVCR2	0.816104	FLVCR2	1.34231
nan	0.904347	nan	1.34361
ARMC12	0.978018	ARMC12	1.347
ATP6V1B2	1.22966	ATP6V1B2	1.34899
BCAS4	1.21714	BCAS4	1.35485
nan	0.71789	nan	1.36162
GRN	1.26659	GRN	1.36807
LOX	1.13766	LOX	1.36942
LRRIQ3	1.02642	LRRIQ3	1.37161
PPP1R21	0.99059	PPP1R21	1.37339
IZUMO4	0.840894	IZUMO4	1.37963
ELOVL4	1.09981	ELOVL4	1.38362
SWT1	0.527935	SWT1	1.38565
MFSD4B	0.614098	MFSD4B	1.38705
PRKAR2B	1.01947	PRKAR2B	1.38718
NR4A2	1.29393	NR4A2	1.39179
H2AC11	0.880535	H2AC11	1.39194
KCNG1	0.935329	KCNG1	1.39584
ST8SIA4	1.15773	ST8SIA4	1.39868
TFB1M	0.92058	TFB1M	1.40593
MYO18B	1.14146	MYO18B	1.40816
IFT88	0.612926	IFT88	1.41208
CLDN11	1.03095	CLDN11	1.41378
SDCBP	0.823869	SDCBP	1.41472
BACH2	0.868971	BACH2	1.41897
GPC2	1.28928	GPC2	1.42063
nan	0.938061	nan	1.4242
TPST2	0.82582	TPST2	1.42563
TTC21A	0.634395	TTC21A	1.43033
C12orf60	1.08975	C12orf60	1.43259
TRNP1	1.00689	TRNP1	1.43261
ARHGDIB	1.05781	ARHGDIB	1.43271
IQCH	0.972769	IQCH	1.43404
SAXO2	0.541975	SAXO2	1.43468
GDAP1	0.974243	GDAP1	1.4348
MAML3	1.12117	MAML3	1.43848
nan	1.04035	nan	1.43851
FAM155B	1.25756	FAM155B	1.43973
FBLN5	1.10122	FBLN5	1.44011
DNER	1.18359	DNER	1.44203
CALCOCO1	1.14446	CALCOCO1	1.44296
BCKDHB	0.717963	BCKDHB	1.44601
MMP25	1.1814	MMP25	1.44896
GEMIN8	0.877221	GEMIN8	1.45425
CCDC191	0.557444	CCDC191	1.46023
FAM234B	1.13958	FAM234B	1.46137
ROGDI	1.05459	ROGDI	1.46448
CXADR	1.35391	CXADR	1.47258
CHST2	0.63263	CHST2	1.47632
NKX3-1	1.16819	NKX3-1	1.47941
SMIM8	0.842913	SMIM8	1.48206
GDF11	0.68336	GDF11	1.48301
PRX	0.77983	PRX	1.48409
ID2-AS1	0.943431	ID2-AS1	1.48571
MARCHF2	1.18732	MARCHF2	1.49363
BCL11A	1.21864	BCL11A	1.49533
G6PD	1.33389	G6PD	1.49791
THPO	1.34783	THPO	1.50013
FAM229B	1.05729	FAM229B	1.50209
WHRN	1.19445	WHRN	1.50451
A4GALT	1.27854	A4GALT	1.50894
H2BC15	0.872024	H2BC15	1.51001
CAHM	0.9864	CAHM	1.51047
KIF21B	0.94064	KIF21B	1.51263
AK9	1.14913	AK9	1.51455
MYO1F	1.09574	MYO1F	1.51584
GPR155	0.801559	GPR155	1.52992
TRAPPC9	1.01861	TRAPPC9	1.5301
MTURN	1.4112	MTURN	1.53092
RNASEK	1.42372	RNASEK	1.53834
CADM3	1.35543	CADM3	1.53861
PPP1R3C	0.886601	PPP1R3C	1.53863
DENND3	1.46866	DENND3	1.54213
GM2A	1.08879	GM2A	1.54638
ALDH4A1	0.821042	ALDH4A1	1.54729
HSPB8	1.10059	HSPB8	1.55292
CDHR2	0.774381	CDHR2	1.55906
AKAP3	1.38646	AKAP3	1.56053
CYP2R1	1.15214	CYP2R1	1.56673
DICER1-AS1	0.559305	DICER1-AS1	1.56693
TMEM205	1.39062	TMEM205	1.56884
ATP7B	1.15335	ATP7B	1.56913
BBS12	0.906563	BBS12	1.57134
CYB5R1	1.29144	CYB5R1	1.5716
RAB27B	1.49051	RAB27B	1.57633
ARL6	0.61271	ARL6	1.57669
FKBP7	0.819479	FKBP7	1.57741
GCNT1	1.02253	GCNT1	1.58154
BCDIN3D-AS1	1.06438	BCDIN3D-AS1	1.59277
TLE6	1.00767	TLE6	1.60156
LINC02762	1.13042	LINC02762	1.6032
AZIN2	1.15773	AZIN2	1.60514
SNX32	1.26884	SNX32	1.60587
GLCE	0.793881	GLCE	1.60691
TEX9	0.822095	TEX9	1.60754
ARL15	0.846493	ARL15	1.60946
NDRG1	1.14514	NDRG1	1.61099
PLA2G12A	1.05585	PLA2G12A	1.61379
MATN3	1.19572	MATN3	1.61402
KLHL7-DT	0.839841	KLHL7-DT	1.61508
KIAA0513	1.15059	KIAA0513	1.61677
MACC1	1.46652	MACC1	1.62536
LIFR-AS1	0.835342	LIFR-AS1	1.62713
LNC-LBCS	1.3702	LNC-LBCS	1.63317
SLC25A4	0.953459	SLC25A4	1.63453
MAPRE3	1.1567	MAPRE3	1.63647
CFAP54	1.36826	CFAP54	1.63941
MKLN1-AS	1.00004	MKLN1-AS	1.64002
BBS9	1.30535	BBS9	1.64547
HERPUD2-AS1	0.836796	HERPUD2-AS1	1.65026
CYSRT1	0.908975	CYSRT1	1.65258
ASPHD2	1.0783	ASPHD2	1.65643
LINC01315	1.15936	LINC01315	1.66054
GALNT15	1.07481	GALNT15	1.66164
HLF	1.56337	HLF	1.66194
CITED4	0.921829	CITED4	1.66307
GCH1	1.54052	GCH1	1.66371
KCNJ2-AS1	1.49463	KCNJ2-AS1	1.66714
CARMIL3	1.36414	CARMIL3	1.66811
DLGAP3	1.25677	DLGAP3	1.6725
BMP4	1.39372	BMP4	1.67833
SLC26A7	1.11768	SLC26A7	1.67906
DUSP23	1.13474	DUSP23	1.68318
PDGFRL	1.59224	PDGFRL	1.68323
IFITM10	0.939608	IFITM10	1.68781
ESRRG	1.33214	ESRRG	1.69057
TCAF2	1.07914	TCAF2	1.69509
TMEM241	1.50344	TMEM241	1.69693
SYT2	1.31695	SYT2	1.70877
TENT5C	1.00454	TENT5C	1.70987
RSPH1	1.20641	RSPH1	1.71344
CBR1	1.13706	CBR1	1.72122
SLC45A3	1.43787	SLC45A3	1.73183
SPAG4	1.46694	SPAG4	1.73634
YTHDF3-DT	1.28988	YTHDF3-DT	1.73863
DNAJC12	1.5997	DNAJC12	1.74316
FAT4	1.21605	FAT4	1.74396
CITED2	0.781278	CITED2	1.75457
SLC8B1	1.13411	SLC8B1	1.75732
EXOC3L1	1.25685	EXOC3L1	1.75739
TBC1D8-AS1	1.52819	TBC1D8-AS1	1.77695
SELENOP	1.50605	SELENOP	1.77735
PADI2	1.2828	PADI2	1.77894
nan	0.993623	nan	1.78321
ZNF878	0.799213	ZNF878	1.7918
MLF1	1.14258	MLF1	1.79412
SLC9A9	1.51209	SLC9A9	1.79972
PIFO	1.43279	PIFO	1.80082
SRXN1	1.14649	SRXN1	1.80225
RAP2C-AS1	1.3302	RAP2C-AS1	1.80834
LCA5L	0.868046	LCA5L	1.80957
ADRB2	1.41142	ADRB2	1.81607
nan	1.54692	nan	1.81652
MMEL1	1.18979	MMEL1	1.81898
THSD1	0.74675	THSD1	1.82757
NAP1L2	1.46623	NAP1L2	1.84093
MT1X	1.35861	MT1X	1.84099
HTR7P1	1.26208	HTR7P1	1.84438
PTH1R	1.37559	PTH1R	1.84684
PCDHAC1	1.3857	PCDHAC1	1.84804
CCDC126	0.643975	CCDC126	1.84976
TMEM74	1.24397	TMEM74	1.8553
ABCA7	1.56043	ABCA7	1.8574
AGTR1	1.13658	AGTR1	1.85953
TBC1D30	1.15076	TBC1D30	1.86774
RHPN1	1.07439	RHPN1	1.86907
FGGY	0.928764	FGGY	1.87711
KLLN	1.06302	KLLN	1.87958
NME5	1.12075	NME5	1.87967
ZNF843	1.58975	ZNF843	1.88083
C9orf43	1.18651	C9orf43	1.88104
GABRA3	1.14981	GABRA3	1.88849
PDGFB	1.02103	PDGFB	1.88929
LINC00449	1.32441	LINC00449	1.90008
LRGUK	1.35422	LRGUK	1.9006
CCDC39	0.799655	CCDC39	1.90311
ACBD7	1.18154	ACBD7	1.9044
nan	0.913828	nan	1.90896
CTXN2	1.44125	CTXN2	1.91218
SSTR2	1.65347	SSTR2	1.91807
PLCXD2	1.83434	PLCXD2	1.92646
PIP5KL1	1.35766	PIP5KL1	1.93242
EFCAB10	0.723577	EFCAB10	1.93584
SNPH	1.74364	SNPH	1.93941
nan	0.944209	nan	1.9426
CLSTN3	1.52918	CLSTN3	1.94519
IGSF8	1.01518	IGSF8	1.96222
BAIAP3	1.18401	BAIAP3	1.96452
CYP46A1	1.33451	CYP46A1	1.96668
SERPINI1	1.11323	SERPINI1	1.96712
FBXO15	1.33905	FBXO15	1.9744
FANK1	1.61155	FANK1	1.97806
SYP	1.65311	SYP	1.98247
ERO1B	0.942526	ERO1B	1.99081
PRSS16	1.30182	PRSS16	1.99437
CELF3	1.12033	CELF3	1.99544
SIRT4	1.54127	SIRT4	2.00474
ACHE	1.83971	ACHE	2.01273
PCAT6	1.22451	PCAT6	2.01278
ETFBKMT	0.711389	ETFBKMT	2.02212
FLJ20021	1.4947	FLJ20021	2.0234
IGSF22	1.46515	IGSF22	2.02566
RND1	1.01355	RND1	2.03364
NLRP1	0.790942	NLRP1	2.04182
GDF9	0.799573	GDF9	2.05826
IRF6	1.00352	IRF6	2.07463
nan	1.02919	nan	2.0786
CCDC153	1.26181	CCDC153	2.0879
KANK3	1.86859	KANK3	2.08887
PLIN5	1.58898	PLIN5	2.10182
ZSCAN23	0.688009	ZSCAN23	2.10427
SLN	1.54306	SLN	2.10715
VWA5A	1.1964	VWA5A	2.13105
CAMSAP3	1.99831	CAMSAP3	2.13724
CLCN4	1.68646	CLCN4	2.15695
EIF2AK3-DT	0.964927	EIF2AK3-DT	2.15746
[truncated: 107 more rows]

## Sheet: Fig. 3A
	Pos_Edger_IDHwt		Neg_Edger_IDHwt		Pos_DeSeq_IDHwt		Neg_DeSeq_IDHwt		Pos_Edger_IDHmut		Neg_Edger_IDHmut		Pos_DeSeq_IDHmut		Neg_DeSeq_IDHmut
	827	923	827	923	827	923	827	923	905	BT142	905	BT142	905	BT142	905	BT142
3' UTR	170	0	-18	0	442	52	-53	-29	303	200	-305	-107	391	389	-364	-135
5' UTR	23	0	-5	0	57	9	-7	-2	45	23	-31	-18	61	54	-38	-20
Distal Intergenic	1681	8	-196	-1	4255	725	-582	-192	4199	3081	-3017	-946	5316	6081	-3700	-1407
Exon	263	1	-52	0	678	100	-135	-63	634	355	-673	-260	804	782	-811	-335
Intron	2616	9	-289	-3	7525	1152	-902	-278	6043	3516	-5368	-1279	7945	7860	-6839	-1952
Promoter	1480	2	-2212	-261	3136	374	-4535	-4190	1726	1596	-17493	-12026	2108	2846	-18106	-13204

[truncated: 32 more sheets: Fig. 3C, Fig. 4C, Fig. 4D, Fig. 4E, Fig 4F, Fig. 5A, Fig. 5B, Fig. 5E, Fig. 5F, Fig. 6B, Fig. 6C, Fig. 6D, Fig. 6E, Fig. 6F, Fig. 6G, Fig. 7D, Fig. 7F, Supp. Fig. 1B, Supp. Fig. 1C, Supp. Fig. 1D …]
